# Supplementary material for: Subclinical thyroid dysfunction and chronic kidney disease: a nationwide population-based study
Source: BMC Nephrol. 2023 Mar 22;24:64. doi: 10.1186/s12882-023-03111-7 (PMC10031940; doi:10.1186/s12882-023-03111-7)
Supplement: Supplementary file 1 — Supplementary Material 1 Supporting information files_data set1 [file 12882_2023_3111_MOESM1_ESM.xlsx]

## Sheet: supplementary file_code1
mod_d	ID	ID_fam	year	region	town_t	apt_t	psu	sex	age	age_month	incm	ho_incm	incm5	ho_incm5	edu	occp	wt_hs	wt_itvex	wt_pft	wt_hm	wt_ex1	wt_ntr	wt_tot	wt_pfhm	wt_pfnt	wt_hmnt	wt_pfhmnt	wt_ex1pf	wt_ex1hm	wt_ex1nt	wt_tot1	wt_ex1pfnt	wt_ex1hmnt	wt_tot1nt	kstrata	cfam	genertn	allownc	house	live_t	ainc_unit1	ainc_1	ainc	marri_1	marri_2	fam_rela	tins	npins	ID_F
2020.08.31.	A159723015	A1597230	2013	1	1	2	A159	2	25	#NULL!	4	4	5	5	4	1	4214.45	6445.37	#NULL!	#NULL!	#NULL!	5899.25	6791.15	#NULL!	#NULL!	#NULL!	#NULL!	#NULL!	#NULL!	#NULL!	#NULL!	#NULL!	#NULL!	#NULL!	601	2	2	20	1	2	2	480	480	1	1	2	20	1
2020.08.31.	A159723016	A1597230	2013	1	1	2	A159	1	29	#NULL!	4	4	4	5	4	2	4214.45	8486.92	#NULL!	12835.6	35284.9	8706.73	11636.6	#NULL!	#NULL!	15655.7	#NULL!	#NULL!	27240.3	45073.6	#NULL!	#NULL!	35498	#NULL!	601	2	2	20	1	2	2	480	480	1	1	1	20	1
2020.08.31.	A159724713	A1597247	2013	1	1	2	A159	1	7	#NULL!	2	2	2	3	1	#NULL!	4214.45	4272.83	#NULL!	#NULL!	#NULL!	3986	3058.89	#NULL!	#NULL!	#NULL!	#NULL!	#NULL!	#NULL!	#NULL!	#NULL!	#NULL!	#NULL!	#NULL!	601	4	4	20	2	2	2	300	300	2	88	3	10	1	A159724715
2020.08.31.	A159724714	A1597247	2013	1	1	2	A159	1	9	#NULL!	2	2	2	3	1	#NULL!	4214.45	4272.83	#NULL!	#NULL!	#NULL!	3986	3058.89	#NULL!	#NULL!	#NULL!	#NULL!	#NULL!	#NULL!	#NULL!	#NULL!	#NULL!	#NULL!	#NULL!	601	4	4	20	2	2	2	300	300	2	88	3	10	1	A159724715
2020.08.31.	A159724715	A1597247	2013	1	1	2	A159	1	47	#NULL!	2	2	2	3	4	3	4214.45	7715.97	8070.18	21153.1	12700.2	9497.85	8299.71	13297.6	9949.31	21253.1	15705.4	15084.5	34751.5	14849.9	24042.7	17790.1	38079.9	26728	601	4	4	20	2	2	2	300	300	1	1	1	10	1
2020.08.31.	A159724716	A1597247	2013	1	1	2	A159	2	36	#NULL!	2	2	2	3	4	7	4214.45	4257.14	#NULL!	#NULL!	8983.26	3860.02	4167.54	#NULL!	#NULL!	#NULL!	#NULL!	#NULL!	#NULL!	8298.84	#NULL!	#NULL!	#NULL!	#NULL!	601	4	4	20	2	2	2	300	300	1	1	2	10	1
2020.08.31.	A159726414	A1597264	2013	1	1	2	A159	2	28	#NULL!	2	3	3	3	4	1	4214.45	6445.37	#NULL!	#NULL!	10686	5899.25	6791.15	#NULL!	#NULL!	#NULL!	#NULL!	#NULL!	#NULL!	11611.8	#NULL!	#NULL!	#NULL!	#NULL!	601	4	7	20	2	2	1	4200	350	2	88	3	20	1	A159726416
2020.08.31.	A159726415	A1597264	2013	1	1	2	A159	2	59	#NULL!	3	3	3	3	1	7	4214.45	3725.16	4771.21	#NULL!	7453.54	4076.82	3793.81	#NULL!	5204.61	#NULL!	#NULL!	9517.08	#NULL!	7905.24	#NULL!	10666.3	#NULL!	#NULL!	601	4	7	20	2	2	1	4200	350	1	1	2	10	1
2020.08.31.	A159726416	A1597264	2013	1	1	2	A159	1	60	#NULL!	3	3	3	3	1	5	4214.45	4481.25	4539.06	22144.3	7172.76	4268.93	3451.08	20832	4808.09	22712.2	21830.6	9815.39	43172.2	7481.5	42262.5	10286	44027.5	44164.8	601	4	7	20	2	2	1	4200	350	1	1	1	10	1
2020.08.31.	A159728116	A1597281	2013	1	1	2	A159	2	76	#NULL!	3	1	3	1	1	7	4214.45	2645.41	4947.53	#NULL!	6332.38	2767.81	3165.43	#NULL!	5071.47	#NULL!	#NULL!	10430.8	#NULL!	6626.52	#NULL!	10861.9	#NULL!	#NULL!	601	1	1	20	1	2	2	49	49	1	3	1	20	2
2020.08.31.	A159731512	A1597315	2013	1	1	2	A159	1	5	64	3	3	3	3	1	#NULL!	4214.45	4272.83	#NULL!	#NULL!	#NULL!	3986	3058.89	#NULL!	#NULL!	#NULL!	#NULL!	#NULL!	#NULL!	#NULL!	#NULL!	#NULL!	#NULL!	#NULL!	601	5	7	20	3	2	2	400	400	2	88	5	20	1	A159731514
2020.08.31.	A159731513	A1597315	2013	1	1	2	A159	1	38	#NULL!	2	3	3	3	3	7	4214.45	5239.02	#NULL!	#NULL!	12071.2	6253.22	7460.03	#NULL!	#NULL!	#NULL!	#NULL!	#NULL!	#NULL!	14310.2	#NULL!	#NULL!	#NULL!	#NULL!	601	5	7	20	3	2	2	400	400	2	88	3	20	1	A159731516
2020.08.31.	A159731514	A1597315	2013	1	1	2	A159	1	42	#NULL!	2	3	3	3	4	2	4214.45	6149.04	6900.2	#NULL!	10653.4	7810.54	7245.38	#NULL!	8230.31	#NULL!	#NULL!	12358.3	#NULL!	13489.4	#NULL!	15408.4	#NULL!	#NULL!	601	5	7	20	3	2	2	400	400	1	4	3	20	1	A159731516
2020.08.31.	A159731515	A1597315	2013	1	1	2	A159	2	64	#NULL!	3	3	4	3	1	7	4214.45	2406.79	4947.53	42515.4	6332.38	2548.65	3165.43	46242.3	5071.47	41583.2	47654.5	10430.8	86415.6	6626.52	91095.9	10861.9	88270.8	93328	601	5	7	20	3	2	2	400	400	1	1	2	20	1
2020.08.31.	A159731516	A1597315	2013	1	1	2	A159	1	64	#NULL!	3	3	3	3	2	5	4214.45	4481.25	4539.06	#NULL!	7172.76	4268.93	3451.08	#NULL!	4808.09	#NULL!	#NULL!	9815.39	#NULL!	7481.5	#NULL!	10286	#NULL!	#NULL!	601	5	7	20	3	2	2	400	400	1	1	1	20	1
2020.08.31.	A159741715	A1597417	2013	1	1	2	A159	2	59	#NULL!	3	3	4	4	3	3	4214.45	3725.16	4771.21	#NULL!	7453.54	4076.82	3793.81	#NULL!	5204.61	#NULL!	#NULL!	9517.08	#NULL!	7905.24	#NULL!	10666.3	#NULL!	#NULL!	601	2	2	20	2	2	2	300	300	1	1	2	10	1
2020.08.31.	A159741716	A1597417	2013	1	1	2	A159	1	63	#NULL!	3	3	4	4	1	7	4214.45	4481.25	4539.06	#NULL!	7172.76	4268.93	3451.08	#NULL!	4808.09	#NULL!	#NULL!	9815.39	#NULL!	7481.5	#NULL!	10286	#NULL!	#NULL!	601	2	2	20	2	2	2	300	300	1	1	1	10	1
2020.08.31.	A159745113	A1597451	2013	1	1	2	A159	2	16	#NULL!	4	4	5	5	#NULL!	#NULL!	4214.45	#NULL!	#NULL!	#NULL!	#NULL!	4427.8	#NULL!	#NULL!	#NULL!	#NULL!	#NULL!	#NULL!	#NULL!	#NULL!	#NULL!	#NULL!	#NULL!	#NULL!	601	4	4	20	3	2	2	900	900	2	88	3	20	1	A159745116
2020.08.31.	A159745114	A1597451	2013	1	1	2	A159	1	21	#NULL!	4	4	5	5	3	7	4214.45	8781.57	#NULL!	10648	21823.5	9701.92	15362	#NULL!	#NULL!	17892.4	#NULL!	#NULL!	30052.1	25276.6	#NULL!	#NULL!	35923.2	#NULL!	601	4	4	20	3	2	2	900	900	2	88	3	20	1	A159745116
2020.08.31.	A159745115	A1597451	2013	1	1	2	A159	2	41	#NULL!	4	4	5	5	4	2	4214.45	4461.26	5507.53	14001	10818.2	4448.66	5658.41	23457.3	5264.48	16706.2	24476.7	9570.42	35227.4	10037	50591.9	9327.42	36584.5	53417.3	601	4	4	20	3	2	2	900	900	1	1	2	20	1
2020.08.31.	A159745116	A1597451	2013	1	1	2	A159	1	54	#NULL!	4	4	5	5	4	2	4214.45	6379.15	6918.71	#NULL!	17334.3	7288.64	9740.7	#NULL!	8644.36	#NULL!	#NULL!	14039.1	#NULL!	20332.9	#NULL!	17413.5	#NULL!	#NULL!	601	4	4	20	3	2	2	900	900	1	1	1	20	1
2020.08.31.	A159748512	A1597485	2013	1	1	2	A159	2	9	#NULL!	3	3	3	4	1	#NULL!	4214.45	2958.88	#NULL!	#NULL!	#NULL!	2793.65	4010.68	#NULL!	#NULL!	#NULL!	#NULL!	#NULL!	#NULL!	#NULL!	#NULL!	#NULL!	#NULL!	#NULL!	601	5	4	20	2	2	2	450	450	2	88	3	10	1	A159748516
2020.08.31.	A159748513	A1597485	2013	1	1	2	A159	2	11	#NULL!	3	3	3	4	1	#NULL!	4214.45	4059.7	#NULL!	#NULL!	#NULL!	3515.07	5038.09	#NULL!	#NULL!	#NULL!	#NULL!	#NULL!	#NULL!	#NULL!	#NULL!	#NULL!	#NULL!	#NULL!	601	5	4	20	2	2	2	450	450	2	88	3	10	1	A159748516
2020.08.31.	A159748514	A1597485	2013	1	1	2	A159	1	13	#NULL!	3	3	3	4	1	#NULL!	4214.45	5264.31	#NULL!	15121.6	#NULL!	7105.25	4447.89	#NULL!	#NULL!	9815.79	#NULL!	#NULL!	#NULL!	#NULL!	#NULL!	#NULL!	#NULL!	#NULL!	601	5	4	20	2	2	2	450	450	2	88	3	10	1	A159748516
2020.08.31.	A159748515	A1597485	2013	1	1	2	A159	2	39	#NULL!	3	3	3	4	4	7	4214.45	4257.14	#NULL!	13287.8	8983.26	5790.04	5209.43	#NULL!	#NULL!	12067.1	#NULL!	#NULL!	27718.4	16597.7	#NULL!	#NULL!	27240.7	#NULL!	601	5	4	20	2	2	2	450	450	1	1	2	10	1
2020.08.31.	A159748516	A1597485	2013	1	1	2	A159	1	42	#NULL!	3	3	3	4	3	5	4214.45	6149.04	#NULL!	#NULL!	10653.4	#NULL!	#NULL!	#NULL!	#NULL!	#NULL!	#NULL!	#NULL!	#NULL!	#NULL!	#NULL!	#NULL!	#NULL!	#NULL!	601	5	4	20	2	2	2	450	450	1	1	1	10	1
2020.08.31.	A159755312	A1597553	2013	1	1	2	A159	1	18	#NULL!	4	4	5	5	2	7	4214.45	6067.67	#NULL!	8995.95	10477.3	4823.2	7059.51	#NULL!	#NULL!	10434.5	#NULL!	#NULL!	22706.2	12409.6	#NULL!	#NULL!	27466.5	#NULL!	601	5	4	20	3	2	1	11240	936.667	2	88	3	20	2	A159755316
2020.08.31.	A159755313	A1597553	2013	1	1	2	A159	2	25	#NULL!	4	4	5	5	4	2	4214.45	6445.37	#NULL!	#NULL!	10686	5899.25	6791.15	#NULL!	#NULL!	#NULL!	#NULL!	#NULL!	#NULL!	11611.8	#NULL!	#NULL!	#NULL!	#NULL!	601	5	4	20	3	2	1	11240	936.667	2	88	3	20	2	A159755316
2020.08.31.	A159755314	A1597553	2013	1	1	2	A159	2	29	#NULL!	4	4	5	5	4	2	4214.45	6445.37	#NULL!	14719.8	10686	5899.25	6791.15	#NULL!	#NULL!	14855.7	#NULL!	#NULL!	26122.2	11611.8	#NULL!	#NULL!	30293.1	#NULL!	601	5	4	20	3	2	1	11240	936.667	2	88	3	20	1	A159755316
2020.08.31.	A159755315	A1597553	2013	1	1	2	A159	2	53	#NULL!	4	4	5	5	4	7	4214.45	2776.42	9707.33	#NULL!	8307.21	3094.85	3785.41	#NULL!	9742.1	#NULL!	#NULL!	19155.4	#NULL!	8196.4	#NULL!	18970	#NULL!	#NULL!	601	5	4	20	3	2	1	11240	936.667	1	1	2	20	1
2020.08.31.	A159755316	A1597553	2013	1	1	2	A159	1	58	#NULL!	4	4	5	5	4	3	4214.45	5453.69	#NULL!	13879.7	11948.4	6194.79	6726.01	#NULL!	#NULL!	13380.3	#NULL!	#NULL!	23758.7	15415.2	#NULL!	#NULL!	32728.2	#NULL!	601	5	4	20	3	2	1	11240	936.667	1	1	1	20	1
2020.08.31.	A159760415	A1597604	2013	1	1	2	A159	2	29	#NULL!	2	3	3	3	4	6	4214.45	6445.37	#NULL!	#NULL!	10686	5899.25	6791.15	#NULL!	#NULL!	#NULL!	#NULL!	#NULL!	#NULL!	11611.8	#NULL!	#NULL!	#NULL!	#NULL!	601	2	2	20	2	2	1	3000	250	1	1	2	20	1
2020.08.31.	A159760416	A1597604	2013	1	1	2	A159	1	32	#NULL!	2	3	3	3	4	5	4214.45	6672	#NULL!	#NULL!	13472.7	8392.87	9645.18	#NULL!	#NULL!	#NULL!	#NULL!	#NULL!	#NULL!	15623.3	#NULL!	#NULL!	#NULL!	#NULL!	601	2	2	20	2	2	1	3000	250	1	1	1	20	1
2020.08.31.	A159767213	A1597672	2013	1	1	2	A159	2	14	#NULL!	1	2	1	2	1	#NULL!	4214.45	4059.7	#NULL!	7620.92	#NULL!	3515.07	4030.47	#NULL!	#NULL!	9915.74	#NULL!	#NULL!	#NULL!	#NULL!	#NULL!	#NULL!	#NULL!	#NULL!	601	4	7	20	1	2	2	200	200	2	88	5	20	1
2020.08.31.	A159767214	A1597672	2013	1	1	2	A159	2	42	#NULL!	1	2	1	2	4	3	4214.45	4461.26	#NULL!	28002	8113.64	4448.66	4243.81	#NULL!	#NULL!	16706.2	#NULL!	#NULL!	52841.1	7527.75	#NULL!	#NULL!	54876.8	#NULL!	601	4	7	20	1	2	2	200	200	1	2	3	20	2	A159767216
2020.08.31.	A159767215	A1597672	2013	1	1	2	A159	2	66	#NULL!	3	2	3	2	1	7	4214.45	2428.57	7421.3	#NULL!	6332.38	2682.4	3165.43	#NULL!	7607.2	#NULL!	#NULL!	15646.2	#NULL!	6626.52	#NULL!	16292.9	#NULL!	#NULL!	601	4	7	20	1	2	2	200	200	1	1	1	20	2
2020.08.31.	A159767216	A1597672	2013	1	1	2	A159	1	70	#NULL!	3	2	3	2	2	7	4214.45	2818.59	6808.58	#NULL!	7172.76	2923.99	3451.08	#NULL!	7212.14	#NULL!	#NULL!	14723.1	#NULL!	7481.5	#NULL!	15429.1	#NULL!	#NULL!	601	4	7	20	1	2	2	200	200	1	1	2	20	2
2020.08.31.	A159774014	A1597740	2013	1	1	2	A159	1	11	#NULL!	2	2	2	3	1	#NULL!	4214.45	5264.31	#NULL!	#NULL!	#NULL!	4736.83	3558.31	#NULL!	#NULL!	#NULL!	#NULL!	#NULL!	#NULL!	#NULL!	#NULL!	#NULL!	#NULL!	#NULL!	601	3	7	20	2	2	2	250	250	2	88	5	10	2
2020.08.31.	A159774015	A1597740	2013	1	1	2	A159	2	41	#NULL!	2	2	2	3	3	7	4214.45	4461.26	#NULL!	#NULL!	8113.64	4448.66	4243.81	#NULL!	#NULL!	#NULL!	#NULL!	#NULL!	#NULL!	7527.75	#NULL!	#NULL!	#NULL!	#NULL!	601	3	7	20	2	2	2	250	250	1	1	3	10	2
2020.08.31.	A159774016	A1597740	2013	1	1	2	A159	2	73	#NULL!	4	2	4	3	4	7	4214.45	2187.27	9895.06	#NULL!	6332.38	2333.88	3165.43	#NULL!	10142.9	#NULL!	#NULL!	20861.6	#NULL!	6626.52	#NULL!	21723.9	#NULL!	#NULL!	601	3	7	20	2	2	2	250	250	1	3	1	20	2
2020.08.31.	A159779112	A1597791	2013	1	1	2	A159	2	80	#NULL!	4	3	5	3	#NULL!	#NULL!	4214.45	2645.41	#NULL!	#NULL!	6332.38	2767.81	3165.43	#NULL!	#NULL!	#NULL!	#NULL!	#NULL!	#NULL!	6626.52	#NULL!	#NULL!	#NULL!	#NULL!	601	5	7	20	3	2	1	4200	350	1	3	6	99	9
2020.08.31.	A159779113	A1597791	2013	1	1	2	A159	2	24	#NULL!	2	3	3	3	4	1	4214.45	5145.34	#NULL!	#NULL!	12257.6	5618.6	6883.22	#NULL!	#NULL!	#NULL!	#NULL!	#NULL!	#NULL!	14713	#NULL!	#NULL!	#NULL!	#NULL!	601	5	7	20	3	2	1	4200	350	2	88	3	20	1	A159779116
2020.08.31.	A159779114	A1597791	2013	1	1	2	A159	2	25	#NULL!	2	3	3	3	#NULL!	#NULL!	4214.45	6445.37	#NULL!	#NULL!	10686	5899.25	6791.15	#NULL!	#NULL!	#NULL!	#NULL!	#NULL!	#NULL!	11611.8	#NULL!	#NULL!	#NULL!	#NULL!	601	5	7	20	3	2	1	4200	350	2	88	3	20	1	A159779116
2020.08.31.	A159779115	A1597791	2013	1	1	2	A159	2	53	#NULL!	2	3	2	3	3	7	4214.45	2776.42	7280.5	#NULL!	8307.21	3094.85	3785.41	#NULL!	7306.57	#NULL!	#NULL!	14366.5	#NULL!	8196.4	#NULL!	14227.5	#NULL!	#NULL!	601	5	7	20	3	2	1	4200	350	1	1	2	20	1
2020.08.31.	A159779116	A1597791	2013	1	1	2	A159	1	60	#NULL!	2	3	3	3	3	7	4214.45	4481.25	6808.58	#NULL!	7172.76	4268.93	3451.08	#NULL!	7212.14	#NULL!	#NULL!	14723.1	#NULL!	7481.5	#NULL!	15429.1	#NULL!	#NULL!	601	5	7	20	3	2	1	4200	350	1	1	1	20	1
2020.08.31.	A159785914	A1597859	2013	1	1	2	A159	2	25	#NULL!	4	4	5	5	4	1	4214.45	8593.83	#NULL!	14719.8	14248	7865.67	9054.87	#NULL!	#NULL!	17826.8	#NULL!	#NULL!	31346.6	15482.4	#NULL!	#NULL!	36351.7	#NULL!	601	4	4	20	2	2	1	7800	650	2	88	3	20	1	A159785916
2020.08.31.	A159785915	A1597859	2013	1	1	2	A159	2	53	#NULL!	4	4	5	5	3	7	4214.45	3701.89	9707.33	#NULL!	11076.3	4126.47	5047.22	#NULL!	9742.1	#NULL!	#NULL!	19155.4	#NULL!	10928.5	#NULL!	18970	#NULL!	#NULL!	601	4	4	20	2	2	1	7800	650	1	1	2	20	1
2020.08.31.	A159785916	A1597859	2013	1	1	2	A159	1	55	#NULL!	4	4	4	5	4	1	4214.45	7271.58	#NULL!	13879.7	15931.2	8259.72	8968.01	#NULL!	#NULL!	16056.3	#NULL!	#NULL!	28510.4	20553.6	#NULL!	#NULL!	39273.9	#NULL!	601	4	4	20	2	2	1	7800	650	1	1	1	20	1
2020.08.31.	A159789314	A1597893	2013	1	1	2	A159	2	46	#NULL!	1	1	1	1	3	7	4214.45	4889.5	8467.54	#NULL!	9340.69	4724.22	4554.86	#NULL!	8403.49	#NULL!	#NULL!	16670.7	#NULL!	9066.18	#NULL!	16780.5	#NULL!	#NULL!	601	3	4	20	2	2	2	79	79	2	88	3	99	2	A159789316
2020.08.31.	A159789315	A1597893	2013	1	1	2	A159	2	73	#NULL!	2	1	2	1	3	7	4214.45	2187.27	7421.3	#NULL!	6332.38	2333.88	3165.43	#NULL!	7607.2	#NULL!	#NULL!	15646.2	#NULL!	6626.52	#NULL!	16292.9	#NULL!	#NULL!	601	3	4	20	2	2	2	79	79	1	1	1	20	1
2020.08.31.	A159789316	A1597893	2013	1	1	2	A159	1	80	#NULL!	2	1	3	1	3	7	4214.45	2613.97	#NULL!	#NULL!	7172.76	2745.2	3451.08	#NULL!	#NULL!	#NULL!	#NULL!	#NULL!	#NULL!	7481.5	#NULL!	#NULL!	#NULL!	#NULL!	601	3	4	20	2	2	2	79	79	1	1	2	20	2
2020.08.31.	A159799512	A1597995	2013	1	1	2	A159	2	7	#NULL!	#NULL!	#NULL!	#NULL!	#NULL!	1	#NULL!	4214.45	2958.88	#NULL!	#NULL!	#NULL!	2793.65	3208.54	#NULL!	#NULL!	#NULL!	#NULL!	#NULL!	#NULL!	#NULL!	#NULL!	#NULL!	#NULL!	#NULL!	601	4	7	20	2	2	9	999999	#NULL!	2	88	5	20	1
2020.08.31.	A159799513	A1597995	2013	1	1	2	A159	1	11	#NULL!	#NULL!	#NULL!	#NULL!	#NULL!	1	#NULL!	4214.45	5264.31	#NULL!	#NULL!	#NULL!	4736.83	3558.31	#NULL!	#NULL!	#NULL!	#NULL!	#NULL!	#NULL!	#NULL!	#NULL!	#NULL!	#NULL!	#NULL!	601	4	7	20	2	2	9	999999	#NULL!	2	88	5	20	1
2020.08.31.	A159799514	A1597995	2013	1	1	2	A159	2	38	#NULL!	#NULL!	#NULL!	#NULL!	#NULL!	4	3	4214.45	4257.14	#NULL!	#NULL!	8983.26	3860.02	4167.54	#NULL!	#NULL!	#NULL!	#NULL!	#NULL!	#NULL!	8298.84	#NULL!	#NULL!	#NULL!	#NULL!	601	4	7	20	2	2	9	999999	#NULL!	1	3	3	20	1	A159799516
2020.08.31.	A159799516	A1597995	2013	1	1	2	A159	1	68	#NULL!	#NULL!	#NULL!	#NULL!	#NULL!	2	7	4214.45	2595.57	4539.06	#NULL!	7172.76	2702.46	3451.08	#NULL!	4808.09	#NULL!	#NULL!	9815.39	#NULL!	7481.5	#NULL!	10286	#NULL!	#NULL!	601	4	7	20	2	2	9	999999	#NULL!	1	1	1	20	1
2020.08.31.	A159804615	A1598046	2013	1	1	2	A159	2	63	#NULL!	3	3	4	3	2	7	4214.45	2406.79	#NULL!	#NULL!	6332.38	#NULL!	#NULL!	#NULL!	#NULL!	#NULL!	#NULL!	#NULL!	#NULL!	#NULL!	#NULL!	#NULL!	#NULL!	#NULL!	601	2	2	20	1	2	2	220	220	1	1	2	20	1
2020.08.31.	A159804616	A1598046	2013	1	1	2	A159	1	57	#NULL!	2	3	3	3	1	5	4214.45	5453.69	14583.9	#NULL!	11948.4	#NULL!	#NULL!	#NULL!	#NULL!	#NULL!	#NULL!	27807.1	#NULL!	#NULL!	#NULL!	#NULL!	#NULL!	#NULL!	601	2	2	20	1	2	2	220	220	1	1	1	20	1
2020.08.31.	A159809714	A1598097	2013	1	1	2	A159	2	26	#NULL!	3	3	3	4	4	2	4214.45	9668.06	#NULL!	#NULL!	32058	8848.88	10186.7	#NULL!	#NULL!	#NULL!	#NULL!	#NULL!	#NULL!	34835.4	#NULL!	#NULL!	#NULL!	#NULL!	601	3	4	20	2	2	2	350	350	2	88	3	20	1
2020.08.31.	A159809715	A1598097	2013	1	1	2	A159	2	51	#NULL!	3	3	3	4	3	7	4214.45	4164.63	9707.33	#NULL!	#NULL!	4642.28	5678.12	#NULL!	9742.1	#NULL!	#NULL!	#NULL!	#NULL!	#NULL!	#NULL!	#NULL!	#NULL!	#NULL!	601	3	4	20	2	2	2	350	350	1	1	2	20	1
2020.08.31.	A159814813	A1598148	2013	1	1	2	A159	2	13	#NULL!	4	4	5	5	1	#NULL!	4214.45	8119.41	#NULL!	15241.8	#NULL!	4686.76	8060.95	#NULL!	#NULL!	19831.5	#NULL!	#NULL!	#NULL!	#NULL!	#NULL!	#NULL!	#NULL!	#NULL!	601	4	4	20	2	2	1	10000	833.333	2	88	3	20	1
2020.08.31.	A159814814	A1598148	2013	1	1	2	A159	2	16	#NULL!	4	4	5	5	#NULL!	#NULL!	4214.45	#NULL!	#NULL!	#NULL!	#NULL!	5903.73	#NULL!	#NULL!	#NULL!	#NULL!	#NULL!	#NULL!	#NULL!	#NULL!	#NULL!	#NULL!	#NULL!	#NULL!	601	4	4	20	2	2	1	10000	833.333	2	88	3	20	2
2020.08.31.	A159814815	A1598148	2013	1	1	2	A159	2	44	#NULL!	4	4	5	5	3	7	4214.45	8922.52	11015.1	#NULL!	24340.9	5931.55	8487.62	#NULL!	10529	#NULL!	#NULL!	19140.8	#NULL!	22583.3	#NULL!	18654.8	#NULL!	#NULL!	601	4	4	20	2	2	1	10000	833.333	1	1	2	20	1
2020.08.31.	A159819915	A1598199	2013	1	1	2	A159	2	57	#NULL!	2	2	3	3	4	7	4214.45	3725.16	4771.21	7308.53	7453.54	#NULL!	#NULL!	10612.3	#NULL!	#NULL!	#NULL!	9517.08	14220.3	#NULL!	20384.4	#NULL!	#NULL!	#NULL!	601	2	5	20	2	2	1	2500	208.333	1	3	1	20	1
2020.08.31.	A159819916	A1598199	2013	1	1	2	A159	1	30	#NULL!	2	2	2	3	4	2	4214.45	6672	#NULL!	9760.13	13472.7	#NULL!	#NULL!	#NULL!	#NULL!	#NULL!	#NULL!	#NULL!	18604.8	#NULL!	#NULL!	#NULL!	#NULL!	#NULL!	601	2	5	20	2	2	1	2500	208.333	2	88	3	20	1
2020.08.31.	A160740016	A1607400	2013	1	1	1	A160	1	56	#NULL!	2	3	3	3	2	5	3934.96	5092.02	#NULL!	6479.6	11156	5783.98	6279.97	#NULL!	#NULL!	7495.77	#NULL!	#NULL!	13309.9	14392.9	#NULL!	#NULL!	18334.7	#NULL!	612	1	1	20	1	4	2	170	170	1	4	1	10	1
2020.08.31.	A160746816	A1607468	2013	1	1	1	A160	1	77	#NULL!	2	1	2	1	1	7	3934.96	2440.62	#NULL!	#NULL!	6697.09	2563.14	3222.22	#NULL!	#NULL!	#NULL!	#NULL!	#NULL!	#NULL!	6985.35	#NULL!	#NULL!	#NULL!	#NULL!	612	1	1	20	2	4	2	35	35	1	3	1	20	2
2020.08.31.	A160757013	A1607570	2013	1	1	1	A160	2	5	67	1	1	1	1	1	#NULL!	3934.96	2762.66	#NULL!	#NULL!	#NULL!	2608.39	2995.76	#NULL!	#NULL!	#NULL!	#NULL!	#NULL!	#NULL!	#NULL!	#NULL!	#NULL!	#NULL!	#NULL!	612	4	5	20	1	3	2	75	75	2	88	3	10	1
2020.08.31.	A160757014	A1607570	2013	1	1	1	A160	1	7	#NULL!	1	1	1	1	1	#NULL!	3934.96	3989.47	#NULL!	#NULL!	#NULL!	3721.67	2856.04	#NULL!	#NULL!	#NULL!	#NULL!	#NULL!	#NULL!	#NULL!	#NULL!	#NULL!	#NULL!	#NULL!	612	4	5	20	1	3	2	75	75	2	88	3	10	1
2020.08.31.	A160757015	A1607570	2013	1	1	1	A160	2	12	#NULL!	1	1	1	1	1	#NULL!	3934.96	3790.48	#NULL!	7115.53	#NULL!	3281.97	3763.19	#NULL!	#NULL!	9258.17	#NULL!	#NULL!	#NULL!	#NULL!	#NULL!	#NULL!	#NULL!	#NULL!	612	4	5	20	1	3	2	75	75	2	88	3	10	1
2020.08.31.	A160757016	A1607570	2013	1	1	1	A160	2	32	#NULL!	1	1	1	1	3	6	3934.96	4910.86	#NULL!	#NULL!	10899.6	4385.81	4967.75	#NULL!	#NULL!	#NULL!	#NULL!	#NULL!	#NULL!	11193.2	#NULL!	#NULL!	#NULL!	#NULL!	612	4	5	20	1	3	2	75	75	1	4	1	10	1
2020.08.31.	A160763813	A1607638	2013	1	1	1	A160	1	15	#NULL!	2	2	2	2	1	7	3934.96	5665.28	#NULL!	#NULL!	19565	4503.35	13182.7	#NULL!	#NULL!	#NULL!	#NULL!	#NULL!	#NULL!	23173.4	#NULL!	#NULL!	#NULL!	#NULL!	612	4	4	20	1	3	2	250	250	2	88	3	10	9	A160763816
2020.08.31.	A160763814	A1607638	2013	1	1	1	A160	2	23	#NULL!	1	2	2	2	#NULL!	#NULL!	3934.96	#NULL!	#NULL!	#NULL!	#NULL!	5245.99	#NULL!	#NULL!	#NULL!	#NULL!	#NULL!	#NULL!	#NULL!	#NULL!	#NULL!	#NULL!	#NULL!	#NULL!	612	4	4	20	1	3	2	250	250	2	88	3	10	9	A160763816
2020.08.31.	A160763815	A1607638	2013	1	1	1	A160	2	48	#NULL!	2	2	2	2	#NULL!	#NULL!	3934.96	#NULL!	#NULL!	#NULL!	#NULL!	4410.93	#NULL!	#NULL!	#NULL!	#NULL!	#NULL!	#NULL!	#NULL!	#NULL!	#NULL!	#NULL!	#NULL!	#NULL!	612	4	4	20	1	3	2	250	250	1	1	2	10	1
2020.08.31.	A160763816	A1607638	2013	1	1	1	A160	1	49	#NULL!	1	2	2	2	#NULL!	#NULL!	3934.96	16748.9	15070	29625.5	23715.9	8867.99	15498.6	24831.5	18579	39687.3	29327.8	28168.3	64893.8	27730.2	44896.6	33220.7	71109.3	49911.1	612	4	4	20	1	3	2	250	250	1	1	1	20	1
2020.08.31.	A160770613	A1607706	2013	1	1	1	A160	1	19	#NULL!	1	2	1	1	3	7	3934.96	7553.71	#NULL!	33597.5	13043.3	9006.69	13182.7	#NULL!	#NULL!	23382	#NULL!	#NULL!	50881	23173.4	#NULL!	#NULL!	61548	#NULL!	612	4	4	20	2	3	2	160	160	2	88	3	20	1
2020.08.31.	A160770614	A1607706	2013	1	1	1	A160	1	24	#NULL!	1	2	1	1	#NULL!	#NULL!	3934.96	10932.3	#NULL!	#NULL!	20376.2	#NULL!	#NULL!	#NULL!	#NULL!	#NULL!	#NULL!	#NULL!	#NULL!	#NULL!	#NULL!	#NULL!	#NULL!	#NULL!	612	4	4	20	2	3	2	160	160	2	88	3	20	2
2020.08.31.	A160770615	A1607706	2013	1	1	1	A160	2	47	#NULL!	1	2	1	1	3	7	3934.96	6086.99	10541.3	#NULL!	11628.3	8821.85	8505.59	#NULL!	10461.6	#NULL!	#NULL!	20753.5	#NULL!	16929.9	#NULL!	20890.2	#NULL!	#NULL!	612	4	4	20	2	3	2	160	160	1	1	2	20	2
2020.08.31.	A160774014	A1607740	2013	1	1	1	A160	1	34	#NULL!	1	2	1	2	3	3	3934.96	6229.54	#NULL!	#NULL!	12579.2	7836.28	9005.55	#NULL!	#NULL!	#NULL!	#NULL!	#NULL!	#NULL!	14587.2	#NULL!	#NULL!	#NULL!	#NULL!	612	3	4	20	2	3	1	2208	184	2	88	3	10	1
2020.08.31.	A160774015	A1607740	2013	1	1	1	A160	2	71	#NULL!	3	2	4	2	1	7	3934.96	2042.22	4619.43	#NULL!	5912.44	2179.11	2955.51	#NULL!	4735.15	#NULL!	#NULL!	9739.06	#NULL!	6187.07	#NULL!	10141.6	#NULL!	#NULL!	612	3	4	20	2	3	1	2208	184	1	1	1	20	1
2020.08.31.	A160780813	A1607808	2013	1	1	1	A160	2	22	#NULL!	1	2	1	2	3	2	3934.96	4804.12	#NULL!	10697	11444.7	5245.99	6426.75	#NULL!	#NULL!	11088.4	#NULL!	#NULL!	22772.6	13737.3	#NULL!	#NULL!	23173.3	#NULL!	612	2	3	10	1	3	2	140	140	2	88	8	10	1
2020.08.31.	A160780814	A1607808	2013	1	1	1	A160	1	24	#NULL!	1	2	1	2	3	7	3934.96	8199.21	#NULL!	#NULL!	15282.2	9058.52	10757.5	#NULL!	#NULL!	#NULL!	#NULL!	#NULL!	#NULL!	17700.3	#NULL!	#NULL!	#NULL!	#NULL!	612	2	3	10	1	3	2	140	140	2	88	1	10	1
2020.08.31.	A160796115	A1607961	2013	1	1	1	A160	2	31	#NULL!	3	3	3	4	3	3	3934.96	4910.86	#NULL!	18207.6	10899.6	4385.81	4967.75	#NULL!	#NULL!	19583.6	#NULL!	#NULL!	37752	11193.2	#NULL!	#NULL!	40674.3	#NULL!	612	2	2	20	2	3	1	3500	291.667	1	1	1	20	1
2020.08.31.	A160796116	A1607961	2013	1	1	1	A160	1	32	#NULL!	3	3	3	4	4	5	3934.96	6229.54	#NULL!	#NULL!	12579.2	7836.28	9005.55	#NULL!	#NULL!	#NULL!	#NULL!	#NULL!	#NULL!	14587.2	#NULL!	#NULL!	#NULL!	#NULL!	612	2	2	20	2	3	1	3500	291.667	1	1	2	20	1
2020.08.31.	A160802914	A1608029	2013	1	1	1	A160	1	14	#NULL!	2	3	3	3	1	#NULL!	3934.96	4915.2	#NULL!	#NULL!	#NULL!	6634.06	4983.5	#NULL!	#NULL!	#NULL!	#NULL!	#NULL!	#NULL!	#NULL!	#NULL!	#NULL!	#NULL!	#NULL!	612	3	4	20	1	3	2	280	280	2	88	3	20	1
2020.08.31.	A160802915	A1608029	2013	1	1	1	A160	2	41	#NULL!	2	3	2	3	3	6	3934.96	8330.81	10284.6	#NULL!	15151.2	6230.46	5943.56	#NULL!	9830.73	#NULL!	#NULL!	17871.5	#NULL!	14057.1	#NULL!	17417.7	#NULL!	#NULL!	612	3	4	20	1	3	2	280	280	1	1	2	20	1
2020.08.31.	A160804615	A1608046	2013	1	1	1	A160	2	43	#NULL!	2	3	3	3	1	3	3934.96	6248.11	5142.29	26145	11363.4	6230.46	5943.56	21901.7	4915.36	23397.4	22853.5	8935.74	49336.8	10542.8	47236.9	8708.86	51237.6	49874.9	612	3	4	20	1	3	2	310	310	1	1	2	20	1
2020.08.31.	A160804616	A1608046	2013	1	1	1	A160	1	50	#NULL!	2	3	3	3	2	5	3934.96	8934.16	6459.88	#NULL!	18207.8	10207.9	10231.6	#NULL!	8071.09	#NULL!	#NULL!	13108.1	#NULL!	21357.6	#NULL!	16258.7	#NULL!	#NULL!	612	3	4	20	1	3	2	310	310	1	1	1	20	1
2020.08.31.	A160806314	A1608063	2013	1	1	1	A160	1	2	26	3	3	4	3	1	#NULL!	3934.96	2547	#NULL!	#NULL!	#NULL!	2691.53	3342.87	#NULL!	#NULL!	#NULL!	#NULL!	#NULL!	#NULL!	#NULL!	#NULL!	#NULL!	#NULL!	#NULL!	612	4	4	20	2	3	2	400	400	2	88	3	20	1	A160806316
2020.08.31.	A160806315	A1608063	2013	1	1	1	A160	2	29	#NULL!	3	3	3	3	4	2	3934.96	6017.94	#NULL!	#NULL!	#NULL!	5508.04	6340.79	#NULL!	#NULL!	#NULL!	#NULL!	#NULL!	#NULL!	#NULL!	#NULL!	#NULL!	#NULL!	#NULL!	612	4	4	20	2	3	2	400	400	1	1	1	20	1
2020.08.31.	A160806316	A1608063	2013	1	1	1	A160	1	30	#NULL!	2	3	3	3	4	2	3934.96	6229.54	#NULL!	18225.7	25158.4	7836.28	9005.55	#NULL!	#NULL!	24340.6	#NULL!	#NULL!	34742	29174.4	#NULL!	#NULL!	47808.7	#NULL!	612	4	4	20	2	3	2	400	400	1	1	2	20	1
2020.08.31.	A160809715	A1608097	2013	1	1	1	A160	2	56	#NULL!	2	2	2	2	2	6	3934.96	6956.25	4454.8	13647.7	13918.5	7612.91	7084.44	9908.51	4859.46	13828.7	10626.1	8885.95	26554.4	14762	19032.5	9958.98	26847.5	20019.5	612	2	5	20	2	3	2	165	165	1	1	1	20	2
2020.08.31.	A160813115	A1608131	2013	1	1	1	A160	2	50	#NULL!	2	3	2	3	1	7	3934.96	2592.3	9063.58	#NULL!	7756.3	2889.61	3534.38	#NULL!	9096.04	#NULL!	#NULL!	17885.1	#NULL!	7652.85	#NULL!	17712	#NULL!	#NULL!	612	2	2	20	2	3	2	230	230	1	1	1	10	1
2020.08.31.	A160813116	A1608131	2013	1	1	1	A160	1	56	#NULL!	2	3	3	3	1	7	3934.96	5092.02	#NULL!	#NULL!	11156	5783.98	6279.97	#NULL!	#NULL!	#NULL!	#NULL!	#NULL!	#NULL!	14392.9	#NULL!	#NULL!	#NULL!	#NULL!	612	2	2	20	2	3	2	230	230	1	1	2	10	2
2020.08.31.	A160814813	A1608148	2013	1	1	1	A160	2	14	#NULL!	1	2	1	2	1	#NULL!	3934.96	3790.48	#NULL!	#NULL!	#NULL!	3281.97	3763.19	#NULL!	#NULL!	#NULL!	#NULL!	#NULL!	#NULL!	#NULL!	#NULL!	#NULL!	#NULL!	#NULL!	612	4	4	20	2	3	2	200	200	2	88	3	20	1	A160814816
2020.08.31.	A160814814	A1608148	2013	1	1	1	A160	1	18	#NULL!	1	2	2	2	2	7	3934.96	5665.28	#NULL!	16798.7	9782.5	4503.35	6591.35	#NULL!	#NULL!	23382	#NULL!	#NULL!	38160.7	11586.7	#NULL!	#NULL!	46161	#NULL!	612	4	4	20	2	3	2	200	200	2	88	3	20	2	A160814816
2020.08.31.	A160814815	A1608148	2013	1	1	1	A160	2	46	#NULL!	1	2	1	2	3	6	3934.96	4565.24	5270.67	#NULL!	8721.25	4410.93	4252.79	#NULL!	5230.8	#NULL!	#NULL!	10376.8	#NULL!	8464.95	#NULL!	10445.1	#NULL!	#NULL!	612	4	4	20	2	3	2	200	200	1	1	2	20	2
2020.08.31.	A160814816	A1608148	2013	1	1	1	A160	1	46	#NULL!	1	2	1	2	2	5	3934.96	7204.28	7534.99	#NULL!	11857.9	8867.99	7749.3	#NULL!	9289.5	#NULL!	#NULL!	14084.1	#NULL!	13865.1	#NULL!	16610.3	#NULL!	#NULL!	612	4	4	20	2	3	2	200	200	1	1	1	20	1
2020.08.31.	A160818213	A1608182	2013	1	1	1	A160	1	1	19	3	3	3	3	1	#NULL!	3934.96	2547	#NULL!	#NULL!	#NULL!	2691.53	3342.87	#NULL!	#NULL!	#NULL!	#NULL!	#NULL!	#NULL!	#NULL!	#NULL!	#NULL!	#NULL!	#NULL!	612	4	4	20	1	3	2	350	350	2	88	3	20	1	A160818216
2020.08.31.	A160818214	A1608182	2013	1	1	1	A160	1	7	#NULL!	2	3	3	3	1	#NULL!	3934.96	3989.47	#NULL!	#NULL!	#NULL!	3721.67	2856.04	#NULL!	#NULL!	#NULL!	#NULL!	#NULL!	#NULL!	#NULL!	#NULL!	#NULL!	#NULL!	#NULL!	612	4	4	20	1	3	2	350	350	2	88	3	20	1	A160818216
2020.08.31.	A160818215	A1608182	2013	1	1	1	A160	2	35	#NULL!	2	3	3	3	3	3	3934.96	3974.82	#NULL!	#NULL!	8387.52	3604.04	3891.17	#NULL!	#NULL!	#NULL!	#NULL!	#NULL!	#NULL!	7748.49	#NULL!	#NULL!	#NULL!	#NULL!	612	4	4	20	1	3	2	350	350	1	1	2	20	1
2020.08.31.	A160818216	A1608182	2013	1	1	1	A160	1	39	#NULL!	2	3	2	3	4	3	3934.96	4891.59	#NULL!	#NULL!	11270.7	5838.53	6965.31	#NULL!	#NULL!	#NULL!	#NULL!	#NULL!	#NULL!	13361.2	#NULL!	#NULL!	#NULL!	#NULL!	612	4	4	20	1	3	2	350	350	1	1	1	20	1
2020.08.31.	A160819915	A1608199	2013	1	1	1	A160	2	75	#NULL!	2	1	2	1	1	7	3934.96	2469.98	4619.43	#NULL!	5912.44	2584.26	2955.51	#NULL!	4735.15	#NULL!	#NULL!	9739.06	#NULL!	6187.07	#NULL!	10141.6	#NULL!	#NULL!	612	2	2	20	1	3	2	51	51	1	1	1	10	2
2020.08.31.	A160819916	A1608199	2013	1	1	1	A160	1	79	#NULL!	2	1	2	1	1	6	3934.96	2440.62	4238.04	#NULL!	6697.09	2563.14	3222.22	#NULL!	4489.24	#NULL!	#NULL!	9164.47	#NULL!	6985.35	#NULL!	9603.91	#NULL!	#NULL!	612	2	2	20	1	3	2	51	51	1	1	2	10	2
2020.08.31.	A161729816	A1617298	2013	1	1	1	A161	2	80	#NULL!	3	1	4	1	1	7	4438.03	2785.75	#NULL!	#NULL!	6668.32	2914.65	3333.35	#NULL!	#NULL!	#NULL!	#NULL!	#NULL!	#NULL!	6978.06	#NULL!	#NULL!	#NULL!	#NULL!	612	1	1	20	1	1	2	70	70	1	3	1	20	2
2020.08.31.	A161731516	A1617315	2013	1	1	1	A161	2	58	#NULL!	2	3	3	3	3	1	4438.03	11768.4	5024.33	23088.8	23546.9	12879.3	11985.2	11175.3	5480.72	23394.9	11984.6	10022	44923.9	24973.8	21465.8	11232.2	45419.7	22578.9	612	3	5	20	2	1	2	280	280	1	4	1	10	2
2020.08.31.	A161733215	A1617332	2013	1	1	1	A161	2	25	#NULL!	1	2	1	2	4	3	4438.03	6787.3	#NULL!	15500.7	11252.9	#NULL!	#NULL!	#NULL!	#NULL!	#NULL!	#NULL!	#NULL!	33009.6	#NULL!	#NULL!	#NULL!	#NULL!	#NULL!	612	2	5	10	1	1	2	170	170	2	88	1	20	1
2020.08.31.	A161733216	A1617332	2013	1	1	1	A161	2	54	#NULL!	1	2	2	2	1	6	4438.03	2923.71	5111.16	#NULL!	8747.91	#NULL!	#NULL!	#NULL!	#NULL!	#NULL!	#NULL!	10085.8	#NULL!	#NULL!	#NULL!	#NULL!	#NULL!	#NULL!	612	2	5	10	1	1	2	170	170	1	4	6	20	1
2020.08.31.	A161741712	A1617417	2013	1	1	1	A161	1	15	#NULL!	3	3	3	3	1	7	4438.03	6389.56	#NULL!	9473.19	13791.4	5079.08	7434.02	#NULL!	#NULL!	16482	#NULL!	#NULL!	35866.1	16335	#NULL!	#NULL!	43385.4	#NULL!	612	5	4	20	3	1	1	5000	416.667	2	88	3	10	1	A161741716
2020.08.31.	A161741713	A1617417	2013	1	1	1	A161	2	25	#NULL!	3	3	3	3	3	1	4438.03	6787.3	#NULL!	#NULL!	14066.1	6212.21	7151.42	#NULL!	#NULL!	#NULL!	#NULL!	#NULL!	#NULL!	15284.8	#NULL!	#NULL!	#NULL!	#NULL!	612	5	4	20	3	1	1	5000	416.667	2	88	3	10	1	A161741716
2020.08.31.	A161741714	A1617417	2013	1	1	1	A161	2	29	#NULL!	3	3	3	3	#NULL!	#NULL!	4438.03	6787.3	#NULL!	#NULL!	#NULL!	6212.21	7151.42	#NULL!	#NULL!	#NULL!	#NULL!	#NULL!	#NULL!	#NULL!	#NULL!	#NULL!	#NULL!	#NULL!	612	5	4	20	3	1	1	5000	416.667	2	88	3	10	1	A161741716
2020.08.31.	A161741715	A1617417	2013	1	1	1	A161	2	52	#NULL!	2	3	3	3	2	3	4438.03	2923.71	10222.3	33500.8	10934.9	3259.04	3986.23	23886.8	10258.9	20432.6	25192.3	20171.6	46839.5	10789	51811.8	19976.3	47803.9	55288.4	612	5	4	20	3	1	1	5000	416.667	1	1	2	10	1
2020.08.31.	A161741716	A1617417	2013	1	1	1	A161	1	54	#NULL!	2	3	3	3	3	3	4438.03	6717.57	#NULL!	#NULL!	17113	7675.31	7693.09	#NULL!	#NULL!	#NULL!	#NULL!	#NULL!	#NULL!	20073.4	#NULL!	#NULL!	#NULL!	#NULL!	612	5	4	20	3	1	1	5000	416.667	1	1	1	10	1
2020.08.31.	A161743411	A1617434	2013	1	1	1	A161	2	2	26	1	2	2	2	1	#NULL!	4438.03	13418.5	#NULL!	#NULL!	#NULL!	4285.56	10810.7	#NULL!	#NULL!	#NULL!	#NULL!	#NULL!	#NULL!	#NULL!	#NULL!	#NULL!	#NULL!	#NULL!	612	6	4	20	1	1	2	300	300	2	88	3	20	1
2020.08.31.	A161743412	A1617434	2013	1	1	1	A161	2	4	48	1	2	2	2	#NULL!	#NULL!	4438.03	#NULL!	#NULL!	#NULL!	#NULL!	4285.56	#NULL!	#NULL!	#NULL!	#NULL!	#NULL!	#NULL!	#NULL!	#NULL!	#NULL!	#NULL!	#NULL!	#NULL!	612	6	4	20	1	1	2	300	300	2	88	3	20	1
2020.08.31.	A161743413	A1617434	2013	1	1	1	A161	2	8	#NULL!	1	2	2	2	#NULL!	#NULL!	4438.03	#NULL!	#NULL!	#NULL!	#NULL!	2941.86	#NULL!	#NULL!	#NULL!	#NULL!	#NULL!	#NULL!	#NULL!	#NULL!	#NULL!	#NULL!	#NULL!	#NULL!	612	6	4	20	1	1	2	300	300	2	88	3	20	1
2020.08.31.	A161743414	A1617434	2013	1	1	1	A161	2	14	#NULL!	2	2	2	2	#NULL!	#NULL!	4438.03	#NULL!	#NULL!	#NULL!	#NULL!	5552.32	#NULL!	#NULL!	#NULL!	#NULL!	#NULL!	#NULL!	#NULL!	#NULL!	#NULL!	#NULL!	#NULL!	#NULL!	612	6	4	20	1	1	2	300	300	2	88	3	20	1
2020.08.31.	A161743416	A1617434	2013	1	1	1	A161	2	35	#NULL!	1	2	1	2	3	7	4438.03	8965.97	#NULL!	13992.8	18919.7	6097.2	13165.9	#NULL!	#NULL!	19060.9	#NULL!	#NULL!	29188.9	17478.2	#NULL!	#NULL!	28685.9	#NULL!	612	6	4	20	1	1	2	300	300	1	1	2	20	1
2020.08.31.	A161745115	A1617451	2013	1	1	1	A161	2	27	#NULL!	3	3	4	4	4	7	4438.03	13574.6	#NULL!	15500.7	22505.8	12424.4	14302.8	#NULL!	#NULL!	18772.5	#NULL!	#NULL!	33009.6	24455.6	#NULL!	#NULL!	38280.2	#NULL!	612	3	4	20	1	1	1	5000	416.667	1	1	2	20	1
2020.08.31.	A161767214	A1617672	2013	1	1	1	A161	1	1	13	4	4	5	4	1	#NULL!	4438.03	2872.62	#NULL!	#NULL!	#NULL!	3035.63	3770.24	#NULL!	#NULL!	#NULL!	#NULL!	#NULL!	#NULL!	#NULL!	#NULL!	#NULL!	#NULL!	#NULL!	612	3	4	20	2	1	1	6000	500	2	88	3	20	1	A161767216
2020.08.31.	A161767215	A1617672	2013	1	1	1	A161	2	36	#NULL!	4	4	5	4	3	2	4438.03	4482.99	#NULL!	#NULL!	9459.83	4064.8	4388.63	#NULL!	#NULL!	#NULL!	#NULL!	#NULL!	#NULL!	8739.1	#NULL!	#NULL!	#NULL!	#NULL!	612	3	4	20	2	1	1	6000	500	1	1	2	20	1
2020.08.31.	A161767216	A1617672	2013	1	1	1	A161	1	41	#NULL!	3	4	4	4	3	3	4438.03	6475.25	7266.26	#NULL!	11218.5	8224.89	7629.75	#NULL!	8666.93	#NULL!	#NULL!	13013.9	#NULL!	14205	#NULL!	16225.8	#NULL!	#NULL!	612	3	4	20	2	1	1	6000	500	1	1	1	20	1
2020.08.31.	A161768916	A1617689	2013	1	1	1	A161	1	33	#NULL!	2	3	3	3	3	2	4438.03	7025.95	#NULL!	10277.9	14187.4	8838.11	10156.9	#NULL!	#NULL!	13726.2	#NULL!	#NULL!	19591.8	16452.1	#NULL!	#NULL!	26960.4	#NULL!	612	1	1	20	1	1	1	2400	200	2	88	1	20	1
2020.08.31.	A161774012	A1617740	2013	1	1	1	A161	2	19	#NULL!	1	2	2	2	3	7	4438.03	4907.11	#NULL!	#NULL!	11937.2	5828.37	7364.63	#NULL!	#NULL!	#NULL!	#NULL!	#NULL!	#NULL!	15484.3	#NULL!	#NULL!	#NULL!	#NULL!	612	5	4	10	1	1	2	250	250	2	88	3	10	2	A161774016
2020.08.31.	A161774013	A1617740	2013	1	1	1	A161	1	17	#NULL!	2	2	2	2	2	7	4438.03	6389.56	#NULL!	#NULL!	11033.1	6348.84	9292.52	#NULL!	#NULL!	#NULL!	#NULL!	#NULL!	#NULL!	16335	#NULL!	#NULL!	#NULL!	#NULL!	612	5	4	10	1	1	2	250	250	2	88	3	10	2	A161774016
2020.08.31.	A161774014	A1617740	2013	1	1	1	A161	1	24	#NULL!	2	2	2	2	4	3	4438.03	9247.44	#NULL!	14950.5	17235.9	12770.8	15165.9	#NULL!	#NULL!	47103.9	#NULL!	#NULL!	39558	24953.9	#NULL!	#NULL!	94572.5	#NULL!	612	5	4	10	1	1	2	250	250	2	88	3	10	2	A161774016
2020.08.31.	A161774015	A1617740	2013	1	1	1	A161	2	51	#NULL!	1	2	2	2	3	1	4438.03	2923.71	5111.16	#NULL!	8747.91	4073.79	4982.79	#NULL!	10258.9	#NULL!	#NULL!	10085.8	#NULL!	10789	#NULL!	19976.3	#NULL!	#NULL!	612	5	4	10	1	1	2	250	250	1	1	1	10	1
2020.08.31.	A161774016	A1617740	2013	1	1	1	A161	1	56	#NULL!	1	2	2	2	4	5	4438.03	5743.01	7678.77	14616	12582.2	#NULL!	#NULL!	20343.5	#NULL!	#NULL!	#NULL!	14641.1	37528.7	#NULL!	42153.4	#NULL!	#NULL!	#NULL!	612	5	4	10	1	1	2	250	250	1	1	2	10	1
2020.08.31.	A161775716	A1617757	2013	1	1	1	A161	1	65	#NULL!	3	2	3	2	3	7	4438.03	5466.53	9559.71	15546	15106.6	5691.65	7268.33	21937.2	10126.3	15944.7	22988.7	20672.2	30308.3	15756.8	44504.5	21663.4	30908.8	46507.8	612	2	2	20	2	1	2	157	157	1	1	1	10	2
2020.08.31.	A161782516	A1617825	2013	1	1	1	A161	2	38	#NULL!	3	3	3	3	3	2	4438.03	4482.99	#NULL!	6996.38	9459.83	4064.8	4388.63	#NULL!	#NULL!	6353.64	#NULL!	#NULL!	14594.4	8739.1	#NULL!	#NULL!	14342.9	#NULL!	612	1	1	20	1	1	1	2400	200	1	3	1	20	1
2020.08.31.	A161794416	A1617944	2013	1	1	1	A161	1	80	#NULL!	1	1	1	1	1	7	4438.03	2752.64	#NULL!	#NULL!	7553.28	2890.83	3634.16	#NULL!	#NULL!	#NULL!	#NULL!	#NULL!	#NULL!	7878.39	#NULL!	#NULL!	#NULL!	#NULL!	612	1	1	20	1	1	2	25	25	1	3	1	20	2
2020.08.31.	A161801212	A1618012	2013	1	1	1	A161	1	16	#NULL!	3	3	4	4	2	7	4438.03	6389.56	#NULL!	#NULL!	11033.1	5079.08	7434.02	#NULL!	#NULL!	#NULL!	#NULL!	#NULL!	#NULL!	13068	#NULL!	#NULL!	#NULL!	#NULL!	612	5	4	20	2	4	2	510	510	2	88	3	10	1	A161801216
2020.08.31.	A161801213	A1618012	2013	1	1	1	A161	1	19	#NULL!	3	3	4	4	3	7	4438.03	6389.56	#NULL!	18946.4	11033.1	5079.08	7434.02	#NULL!	#NULL!	16482	#NULL!	#NULL!	35866.1	13068	#NULL!	#NULL!	43385.4	#NULL!	612	5	4	20	2	4	2	510	510	2	88	3	10	1	A161801216
2020.08.31.	A161801214	A1618012	2013	1	1	1	A161	1	20	#NULL!	3	3	4	4	3	7	4438.03	9247.44	#NULL!	14950.5	17235.9	10216.6	12132.7	#NULL!	#NULL!	23551.9	#NULL!	#NULL!	39558	19963.1	#NULL!	#NULL!	47286.2	#NULL!	612	5	4	20	2	4	2	510	510	2	88	3	10	1	A161801216
2020.08.31.	A161801215	A1618012	2013	1	1	1	A161	2	45	#NULL!	3	3	3	4	4	2	4438.03	5148.89	5944.5	#NULL!	9836.22	4974.84	4796.49	#NULL!	5899.53	#NULL!	#NULL!	11703.4	#NULL!	9547.15	#NULL!	11780.5	#NULL!	#NULL!	612	5	4	20	2	4	2	510	510	1	1	2	10	1
2020.08.31.	A161801216	A1618012	2013	1	1	1	A161	1	49	#NULL!	3	3	3	4	3	3	4438.03	8125.31	8498.3	#NULL!	13373.9	10001.7	8740.01	#NULL!	10477.1	#NULL!	#NULL!	15884.7	#NULL!	15637.7	#NULL!	18733.9	#NULL!	#NULL!	612	5	4	20	2	4	2	510	510	1	1	1	10	1
2020.08.31.	A161804615	A1618046	2013	1	1	1	A161	2	38	#NULL!	4	4	4	4	4	3	4438.03	4482.99	#NULL!	#NULL!	9459.83	4064.8	4388.63	#NULL!	#NULL!	#NULL!	#NULL!	#NULL!	#NULL!	8739.1	#NULL!	#NULL!	#NULL!	#NULL!	612	2	5	20	3	4	2	400	400	2	88	3	20	1
2020.08.31.	A161804616	A1618046	2013	1	1	1	A161	2	58	#NULL!	4	4	4	4	1	6	4438.03	3922.78	#NULL!	15392.5	7848.96	4293.09	3995.07	#NULL!	#NULL!	15596.6	#NULL!	#NULL!	29949.3	8324.62	#NULL!	#NULL!	30279.8	#NULL!	612	2	5	20	3	4	2	400	400	1	3	1	20	1
2020.08.31.	A161811413	A1618114	2013	1	1	1	A161	1	8	#NULL!	3	3	3	4	1	#NULL!	4438.03	4499.5	#NULL!	#NULL!	#NULL!	4197.46	4294.89	#NULL!	#NULL!	#NULL!	#NULL!	#NULL!	#NULL!	#NULL!	#NULL!	#NULL!	#NULL!	#NULL!	612	4	4	20	2	1	1	5000	416.667	2	88	3	20	1	A161811416
2020.08.31.	A161811414	A1618114	2013	1	1	1	A161	1	9	#NULL!	3	3	3	4	1	#NULL!	4438.03	4499.5	#NULL!	#NULL!	#NULL!	4197.46	4294.89	#NULL!	#NULL!	#NULL!	#NULL!	#NULL!	#NULL!	#NULL!	#NULL!	#NULL!	#NULL!	#NULL!	612	4	4	20	2	1	1	5000	416.667	2	88	3	20	1	A161811416
2020.08.31.	A161811415	A1618114	2013	1	1	1	A161	2	40	#NULL!	3	3	3	4	4	7	4438.03	4697.93	11599.4	#NULL!	17088.2	9369.33	5958.59	#NULL!	11087.5	#NULL!	#NULL!	20156.3	#NULL!	15854.2	#NULL!	19644.5	#NULL!	#NULL!	612	4	4	20	2	1	1	5000	416.667	1	1	2	20	1
2020.08.31.	A161811416	A1618114	2013	1	1	1	A161	1	42	#NULL!	3	3	3	4	#NULL!	#NULL!	4438.03	6475.25	#NULL!	16183.8	#NULL!	#NULL!	#NULL!	#NULL!	#NULL!	#NULL!	#NULL!	#NULL!	#NULL!	#NULL!	#NULL!	#NULL!	#NULL!	#NULL!	612	4	4	20	2	1	1	5000	416.667	1	1	1	20	1
2020.08.31.	A161813116	A1618131	2013	1	1	1	A161	1	77	#NULL!	1	1	1	1	2	7	4438.03	2752.64	4779.85	#NULL!	7553.28	2890.83	3634.16	#NULL!	5063.17	#NULL!	#NULL!	10336.1	#NULL!	7878.39	#NULL!	10831.7	#NULL!	#NULL!	612	2	6	20	1	1	2	19	19	1	3	1	20	2
2020.08.31.	A161818213	A1618182	2013	1	1	1	A161	2	5	64	1	1	1	1	1	#NULL!	4438.03	3115.85	#NULL!	#NULL!	#NULL!	2941.86	3378.76	#NULL!	#NULL!	#NULL!	#NULL!	#NULL!	#NULL!	#NULL!	#NULL!	#NULL!	#NULL!	#NULL!	612	4	4	20	1	1	2	140	140	2	88	3	10	1	A161818216
2020.08.31.	A161818214	A1618182	2013	1	1	1	A161	1	6	80	1	1	1	1	1	#NULL!	4438.03	4499.5	#NULL!	#NULL!	#NULL!	4197.46	3221.17	#NULL!	#NULL!	#NULL!	#NULL!	#NULL!	#NULL!	#NULL!	#NULL!	#NULL!	#NULL!	#NULL!	612	4	4	20	1	1	2	140	140	2	88	3	10	1	A161818216
2020.08.31.	A161818215	A1618182	2013	1	1	1	A161	2	46	#NULL!	1	1	1	1	4	7	4438.03	5148.89	5944.5	18551.2	9836.22	4974.84	4796.49	24877.7	5899.53	17091.8	24957.8	11703.4	37277	9547.15	56217.2	11780.5	37389.2	56241	612	4	4	20	1	1	2	140	140	1	1	2	10	1
2020.08.31.	A161818216	A1618182	2013	1	1	1	A161	1	46	#NULL!	1	1	1	1	4	1	4438.03	8125.31	8498.3	#NULL!	13373.9	10001.7	8740.01	#NULL!	10477.1	#NULL!	#NULL!	15884.7	#NULL!	15637.7	#NULL!	18733.9	#NULL!	#NULL!	612	4	4	20	1	1	2	140	140	1	1	1	10	1
2020.08.31.	A161821615	A1618216	2013	1	1	1	A161	1	38	#NULL!	3	3	4	4	3	3	4438.03	5516.95	#NULL!	#NULL!	12711.6	6584.96	7855.79	#NULL!	#NULL!	#NULL!	#NULL!	#NULL!	#NULL!	15069.3	#NULL!	#NULL!	#NULL!	#NULL!	612	2	3	20	2	1	1	3800	316.667	2	88	10	10	1
2020.08.31.	A161821616	A1618216	2013	1	1	1	A161	1	20	#NULL!	3	3	4	4	3	3	4438.03	9247.44	#NULL!	#NULL!	17235.9	10216.6	12132.7	#NULL!	#NULL!	#NULL!	#NULL!	#NULL!	#NULL!	19963.1	#NULL!	#NULL!	#NULL!	#NULL!	612	2	3	20	2	1	1	3800	316.667	2	88	1	20	2
2020.08.31.	A162683913	A1626839	2013	1	1	1	A162	1	11	#NULL!	2	3	3	3	1	#NULL!	5626.46	7028.07	#NULL!	20188	#NULL!	6323.87	6333.98	#NULL!	#NULL!	26208.9	#NULL!	#NULL!	#NULL!	#NULL!	#NULL!	#NULL!	#NULL!	#NULL!	612	4	4	20	1	1	1	4020	335	2	88	3	20	1	A162683916
2020.08.31.	A162683914	A1626839	2013	1	1	1	A162	1	18	#NULL!	3	3	3	3	3	7	5626.46	8100.59	#NULL!	#NULL!	13987.6	9658.76	12566.3	#NULL!	#NULL!	#NULL!	#NULL!	#NULL!	#NULL!	24851.1	#NULL!	#NULL!	#NULL!	#NULL!	612	4	4	20	1	1	1	4020	335	2	88	3	20	1	A162683916
2020.08.31.	A162683915	A1626839	2013	1	1	1	A162	2	48	#NULL!	2	3	3	3	3	5	5626.46	6527.68	7536.34	#NULL!	12470.2	9460.54	8107.89	#NULL!	14958.7	#NULL!	#NULL!	14837.4	#NULL!	18155.6	#NULL!	29870.2	#NULL!	#NULL!	612	4	4	20	1	1	1	4020	335	1	1	2	20	1
2020.08.31.	A162683916	A1626839	2013	1	1	1	A162	1	46	#NULL!	2	3	2	3	3	2	5626.46	10301.1	10774	28240.3	16955.2	#NULL!	#NULL!	35505.7	#NULL!	#NULL!	#NULL!	20138.4	69592	#NULL!	64196	#NULL!	#NULL!	#NULL!	612	4	4	20	1	1	1	4020	335	1	1	1	20	1
2020.08.31.	A162689016	A1626890	2013	1	1	1	A162	2	75	#NULL!	2	1	3	1	1	5	5626.46	3531.73	6605.16	#NULL!	8453.99	3695.15	4225.97	#NULL!	6770.62	#NULL!	#NULL!	13925.5	#NULL!	8846.68	#NULL!	14501.1	#NULL!	#NULL!	612	1	1	20	2	1	2	39	39	1	3	1	20	2
2020.08.31.	A162707716	A1627077	2013	1	1	1	A162	1	35	#NULL!	3	3	3	4	3	1	5626.46	6994.31	#NULL!	#NULL!	16115.6	8348.31	9959.45	#NULL!	#NULL!	#NULL!	#NULL!	#NULL!	#NULL!	19104.7	#NULL!	#NULL!	#NULL!	#NULL!	612	1	1	20	1	1	1	2500	208.333	2	88	1	10	1
2020.08.31.	A162714516	A1627145	2013	1	1	1	A162	2	70	#NULL!	2	1	3	1	2	7	5626.46	2920.09	#NULL!	#NULL!	8453.99	3115.82	4225.97	#NULL!	#NULL!	#NULL!	#NULL!	#NULL!	#NULL!	8846.68	#NULL!	#NULL!	#NULL!	#NULL!	612	1	1	20	2	1	1	720	60	1	3	1	20	1
2020.08.31.	A162719616	A1627196	2013	1	1	1	A162	2	70	#NULL!	2	1	3	1	3	7	5626.46	2920.09	6605.16	#NULL!	8453.99	3115.82	4225.97	#NULL!	6770.62	#NULL!	#NULL!	13925.5	#NULL!	8846.68	#NULL!	14501.1	#NULL!	#NULL!	612	1	1	20	1	1	2	59	59	1	3	1	20	1
2020.08.31.	A162733214	A1627332	2013	1	1	1	A162	1	3	44	2	2	2	3	1	#NULL!	5626.46	3641.87	#NULL!	#NULL!	#NULL!	3848.52	4779.85	#NULL!	#NULL!	#NULL!	#NULL!	#NULL!	#NULL!	#NULL!	#NULL!	#NULL!	#NULL!	#NULL!	612	3	4	20	1	1	2	250	250	2	88	3	20	1	A162733216
2020.08.31.	A162733215	A1627332	2013	1	1	1	A162	2	26	#NULL!	2	2	2	3	1	6	5626.46	8604.83	#NULL!	19651.6	14266.3	7875.74	9066.46	#NULL!	#NULL!	23799.5	#NULL!	#NULL!	41849	15502.2	#NULL!	#NULL!	48531	#NULL!	612	3	4	20	1	1	2	250	250	1	1	2	20	2
2020.08.31.	A162733216	A1627332	2013	1	1	1	A162	1	43	#NULL!	1	2	2	3	3	5	5626.46	8209.22	9212.05	#NULL!	14222.7	10427.4	9672.88	#NULL!	10987.8	#NULL!	#NULL!	16498.8	#NULL!	18008.8	#NULL!	20570.9	#NULL!	#NULL!	612	3	4	20	1	1	2	250	250	1	1	1	20	2
2020.08.31.	A162745116	A1627451	2013	1	1	1	A162	2	77	#NULL!	1	1	2	1	1	6	5626.46	3531.73	#NULL!	#NULL!	8453.99	3695.15	4225.97	#NULL!	#NULL!	#NULL!	#NULL!	#NULL!	#NULL!	8846.68	#NULL!	#NULL!	#NULL!	#NULL!	612	1	1	20	1	1	2	27	27	1	3	1	10	2
2020.08.31.	A162751913	A1627519	2013	1	1	1	A162	2	72	#NULL!	#NULL!	#NULL!	#NULL!	#NULL!	1	7	5626.46	11680.4	19572.5	#NULL!	35503.9	15579.1	18188.9	#NULL!	23741.9	#NULL!	#NULL!	42153.1	#NULL!	42427.1	#NULL!	50336.5	#NULL!	#NULL!	612	5	7	20	2	1	9	999999	#NULL!	1	3	6	10	1
2020.08.31.	A162758712	A1627587	2013	1	1	1	A162	2	65	#NULL!	2	1	2	1	1	7	5626.46	4863.36	13210.3	42569.8	12681	4774.82	5282.47	41156.9	13541.2	27757.6	42413.8	27851.1	86526.3	13270	81077.8	29002.2	88383.9	83064.4	612	5	7	10	1	1	2	126	126	1	3	6	10	2
2020.08.31.	A162758713	A1627587	2013	1	1	1	A162	1	4	52	1	1	1	1	1	#NULL!	5626.46	3641.87	#NULL!	#NULL!	#NULL!	3848.52	5974.81	#NULL!	#NULL!	#NULL!	#NULL!	#NULL!	#NULL!	#NULL!	#NULL!	#NULL!	#NULL!	#NULL!	612	5	7	10	1	1	2	126	126	2	88	3	30	2
2020.08.31.	A162758714	A1627587	2013	1	1	1	A162	1	14	#NULL!	1	1	1	1	1	#NULL!	5626.46	7028.07	#NULL!	10094	#NULL!	8431.82	5938.11	#NULL!	#NULL!	13104.5	#NULL!	#NULL!	#NULL!	#NULL!	#NULL!	#NULL!	#NULL!	#NULL!	612	5	7	10	1	1	2	126	126	2	88	3	30	2
2020.08.31.	A162758716	A1627587	2013	1	1	1	A162	2	45	#NULL!	1	1	1	1	3	7	5626.46	9791.51	#NULL!	#NULL!	18705.3	8409.37	7601.15	#NULL!	#NULL!	#NULL!	#NULL!	#NULL!	#NULL!	18155.6	#NULL!	#NULL!	#NULL!	#NULL!	612	5	7	10	1	1	2	126	126	1	2	1	30	2
2020.08.31.	A162775714	A1627757	2013	1	1	1	A162	1	32	#NULL!	3	4	4	4	4	3	5626.46	8907.39	#NULL!	#NULL!	17986.6	11204.8	12876.7	#NULL!	#NULL!	#NULL!	#NULL!	#NULL!	#NULL!	20857.7	#NULL!	#NULL!	#NULL!	#NULL!	612	3	4	20	3	5	2	450	450	2	88	3	20	1	A162775716
2020.08.31.	A162775715	A1627757	2013	1	1	1	A162	2	60	#NULL!	4	4	5	4	1	3	5626.46	3213.16	6605.16	#NULL!	8453.99	3402.56	4225.97	#NULL!	6770.62	#NULL!	#NULL!	13925.5	#NULL!	8846.68	#NULL!	14501.1	#NULL!	#NULL!	612	3	4	20	3	5	2	450	450	1	1	2	20	1
2020.08.31.	A162775716	A1627757	2013	1	1	1	A162	1	66	#NULL!	4	4	5	4	1	3	5626.46	3465.19	6059.83	29563.5	9575.93	3607.89	4607.34	27811.6	6419	30321.7	29144.7	13103.9	57636.7	9988.1	56422.1	13732.3	58778.5	58961.8	612	3	4	20	3	5	2	450	450	1	1	1	20	1
2020.08.31.	A162779115	A1627791	2013	1	1	1	A162	2	63	#NULL!	2	2	3	2	2	7	5626.46	9639.49	19572.5	42569.8	25362	5103.84	12677.9	61735.4	20311.9	41636.4	63620.7	41776.6	86526.3	26540	121617	43503.4	88383.9	124597	612	3	4	20	2	1	2	200	200	1	1	1	20	1
2020.08.31.	A162779116	A1627791	2013	1	1	1	A162	1	70	#NULL!	3	2	4	2	#NULL!	#NULL!	5626.46	#NULL!	#NULL!	#NULL!	#NULL!	5855.47	#NULL!	#NULL!	#NULL!	#NULL!	#NULL!	#NULL!	#NULL!	#NULL!	#NULL!	#NULL!	#NULL!	#NULL!	612	3	4	20	2	1	2	200	200	1	1	2	20	2
2020.08.31.	A162789313	A1627893	2013	1	1	1	A162	1	4	51	2	2	2	2	1	#NULL!	5626.46	3641.87	#NULL!	#NULL!	#NULL!	3848.52	4779.85	#NULL!	#NULL!	#NULL!	#NULL!	#NULL!	#NULL!	#NULL!	#NULL!	#NULL!	#NULL!	#NULL!	612	4	4	20	1	1	2	270	270	2	88	3	10	1	A162789316
2020.08.31.	A162789314	A1627893	2013	1	1	1	A162	2	6	75	2	2	2	2	1	#NULL!	5626.46	3950.22	#NULL!	#NULL!	#NULL!	3729.64	4283.54	#NULL!	#NULL!	#NULL!	#NULL!	#NULL!	#NULL!	#NULL!	#NULL!	#NULL!	#NULL!	#NULL!	612	4	4	20	1	1	2	270	270	2	88	3	10	1	A162789316
2020.08.31.	A162789315	A1627893	2013	1	1	1	A162	2	31	#NULL!	1	2	2	2	3	3	5626.46	7021.86	#NULL!	26034.4	15584.9	6271.11	7103.2	#NULL!	#NULL!	28001.8	#NULL!	#NULL!	53980.2	16004.7	#NULL!	#NULL!	58158.7	#NULL!	612	4	4	20	1	1	2	270	270	1	1	2	10	1
2020.08.31.	A162789316	A1627893	2013	1	1	1	A162	1	37	#NULL!	1	2	2	2	3	3	5626.46	6994.31	#NULL!	#NULL!	16115.6	8348.31	9959.45	#NULL!	#NULL!	#NULL!	#NULL!	#NULL!	#NULL!	19104.7	#NULL!	#NULL!	#NULL!	#NULL!	612	4	4	20	1	1	2	270	270	1	1	1	10	1
2020.08.31.	A162791014	A1627910	2013	1	1	1	A162	1	31	#NULL!	4	4	5	5	4	3	5626.46	11876.5	#NULL!	17373.6	23982.1	14939.8	17169	#NULL!	#NULL!	23202.5	#NULL!	#NULL!	33117.6	27810.3	#NULL!	#NULL!	45573.3	#NULL!	612	5	7	20	1	1	1	9400	783.333	2	88	3	10	1	A162791016
2020.08.31.	A162791015	A1627910	2013	1	1	1	A162	2	51	#NULL!	4	4	5	5	3	6	5626.46	4942.17	6479.84	14157.2	14787.3	5509	6738.24	15141.7	6503.05	13815.5	15969.2	12786.6	31670.6	14590	32843.1	12662.8	32322.7	35046.9	612	5	7	20	1	1	1	9400	783.333	1	1	2	10	1
2020.08.31.	A162791016	A1627910	2013	1	1	1	A162	1	55	#NULL!	4	4	5	5	2	3	5626.46	9707.86	9735.03	12353.3	21268.8	11027.1	11972.7	12895.6	12087.9	14290.6	16170.8	18561.8	25375.1	27439.9	26720.7	26524.8	34954.8	36991.5	612	5	7	20	1	1	1	9400	783.333	1	1	1	10	1
2020.08.31.	A162802913	A1628029	2013	1	1	1	A162	2	9	#NULL!	3	3	3	3	1	#NULL!	5626.46	3950.22	#NULL!	#NULL!	#NULL!	3729.64	5711.38	#NULL!	#NULL!	#NULL!	#NULL!	#NULL!	#NULL!	#NULL!	#NULL!	#NULL!	#NULL!	#NULL!	612	4	4	20	2	1	2	370	370	2	88	3	20	1
2020.08.31.	A162802914	A1628029	2013	1	1	1	A162	1	11	#NULL!	3	3	3	3	1	#NULL!	5626.46	7028.07	#NULL!	#NULL!	#NULL!	6323.87	6333.98	#NULL!	#NULL!	#NULL!	#NULL!	#NULL!	#NULL!	#NULL!	#NULL!	#NULL!	#NULL!	#NULL!	612	4	4	20	2	1	2	370	370	2	88	3	20	1
2020.08.31.	A162802915	A1628029	2013	1	1	1	A162	2	40	#NULL!	2	3	3	3	#NULL!	#NULL!	5626.46	11911.9	#NULL!	#NULL!	21664.1	11878.3	7554.21	#NULL!	#NULL!	#NULL!	#NULL!	#NULL!	#NULL!	20099.7	#NULL!	#NULL!	#NULL!	#NULL!	612	4	4	20	2	1	2	370	370	1	1	2	20	1
2020.08.31.	A162804615	A1628046	2013	1	1	1	A162	2	72	#NULL!	2	1	3	1	2	7	5626.46	2920.09	#NULL!	#NULL!	8453.99	3115.82	4225.97	#NULL!	#NULL!	#NULL!	#NULL!	#NULL!	#NULL!	8846.68	#NULL!	#NULL!	#NULL!	#NULL!	612	2	2	20	2	5	2	85	85	1	1	2	10	2
2020.08.31.	A162804616	A1628046	2013	1	1	1	A162	1	74	#NULL!	2	1	2	1	1	7	5626.46	3762.93	12119.7	#NULL!	9575.93	3903.64	4607.34	#NULL!	12838	#NULL!	#NULL!	26207.9	#NULL!	9988.1	#NULL!	27464.6	#NULL!	#NULL!	612	2	2	20	2	5	2	85	85	1	1	1	10	2
2020.08.31.	A162808013	A1628080	2013	1	1	1	A162	2	21	#NULL!	2	2	2	3	3	7	5626.46	6869.24	#NULL!	#NULL!	16364.4	7501.06	9189.38	#NULL!	#NULL!	#NULL!	#NULL!	#NULL!	#NULL!	19642.5	#NULL!	#NULL!	#NULL!	#NULL!	612	4	4	20	3	1	2	300	300	2	88	3	20	1	A162808016
2020.08.31.	A162808014	A1628080	2013	1	1	1	A162	1	23	#NULL!	2	2	3	3	3	7	5626.46	11723.8	#NULL!	18954	21851.4	12952.5	15381.7	#NULL!	#NULL!	23887	#NULL!	#NULL!	40120.8	25309	#NULL!	#NULL!	47959	#NULL!	612	4	4	20	3	1	2	300	300	2	88	3	20	1	A162808016
2020.08.31.	A162808015	A1628080	2013	1	1	1	A162	2	49	#NULL!	2	2	2	3	2	5	5626.46	6527.68	7536.34	23518.9	12470.2	6307.03	6080.92	31539.5	7479.34	21668.7	31641.2	14837.4	47259.2	12103.7	71271.3	14935.1	47401.5	71301.5	612	4	4	20	3	1	2	300	300	1	1	2	20	1
2020.08.31.	A162808016	A1628080	2013	1	1	1	A162	1	53	#NULL!	2	2	2	3	4	3	5626.46	8516.43	9236.76	#NULL!	17356.5	9730.64	9753.18	#NULL!	11540.6	#NULL!	#NULL!	18742.8	#NULL!	20359	#NULL!	23247.8	#NULL!	#NULL!	612	4	4	20	3	1	2	300	300	1	1	1	20	1
2020.08.31.	A162819913	A1628199	2013	1	1	1	A162	2	10	#NULL!	1	2	2	2	1	#NULL!	5626.46	5419.87	#NULL!	#NULL!	#NULL!	4692.77	5380.85	#NULL!	#NULL!	#NULL!	#NULL!	#NULL!	#NULL!	#NULL!	#NULL!	#NULL!	#NULL!	#NULL!	612	4	4	20	1	1	1	2800	233.333	2	88	3	20	1	A162819916
2020.08.31.	A162819914	A1628199	2013	1	1	1	A162	1	15	#NULL!	2	2	2	2	1	7	5626.46	8100.59	#NULL!	24019.9	13987.6	6439.17	9424.73	#NULL!	#NULL!	16716.5	#NULL!	#NULL!	27282.3	16567.4	#NULL!	#NULL!	33002	#NULL!	612	4	4	20	1	1	1	2800	233.333	2	88	3	20	1	A162819916
2020.08.31.	A162819915	A1628199	2013	1	1	1	A162	2	44	#NULL!	1	2	1	2	4	3	5626.46	5955.96	7352.78	#NULL!	10832	5939.14	5665.66	#NULL!	7028.3	#NULL!	#NULL!	12776.9	#NULL!	10049.9	#NULL!	12452.5	#NULL!	#NULL!	612	4	4	20	1	1	1	2800	233.333	1	1	2	20	1
2020.08.31.	A162819916	A1628199	2013	1	1	1	A162	1	47	#NULL!	1	2	1	2	4	5	5626.46	10301.1	10774	28240.3	16955.2	12680	11080.5	35505.7	13282.7	28373.8	41934.7	20138.4	34796	19825.2	64196	23750.5	38128.7	71366	612	4	4	20	1	1	1	2800	233.333	1	1	1	20	1
2020.08.31.	A163736615	A1637366	2013	1	1	1	A163	2	64	#NULL!	4	4	5	5	4	7	4151.17	2370.65	4873.24	#NULL!	6237.3	2510.39	3117.9	#NULL!	4995.32	#NULL!	#NULL!	10274.2	#NULL!	6527.02	#NULL!	10698.8	#NULL!	#NULL!	612	2	2	20	3	1	1	10000	833.333	1	1	2	10	1
2020.08.31.	A163736616	A1637366	2013	1	1	1	A163	1	65	#NULL!	4	4	5	5	4	1	4151.17	2556.6	4470.9	14541.2	7065.06	2661.88	3399.26	20519.2	4735.9	14914.1	21502.8	9668.01	28349.3	7369.16	41627.9	10131.6	28910.9	43501.7	612	2	2	20	3	1	1	10000	833.333	1	1	1	10	1
2020.08.31.	A163740015	A1637400	2013	1	1	1	A163	2	66	#NULL!	4	3	5	4	1	6	4151.17	4784.21	9746.49	20938.5	12474.6	#NULL!	#NULL!	30365.3	#NULL!	#NULL!	#NULL!	20548.3	42559.1	#NULL!	59818.7	#NULL!	#NULL!	#NULL!	612	2	2	20	1	1	2	325	325	1	1	1	10	1
2020.08.31.	A163740016	A1637400	2013	1	1	1	A163	1	67	#NULL!	4	3	5	4	#NULL!	#NULL!	4151.17	#NULL!	#NULL!	#NULL!	#NULL!	5323.76	#NULL!	#NULL!	#NULL!	#NULL!	#NULL!	#NULL!	#NULL!	#NULL!	#NULL!	#NULL!	#NULL!	#NULL!	612	2	2	20	1	1	2	325	325	1	1	2	10	1
2020.08.31.	A163745111	A1637451	2013	1	1	1	A163	1	6	83	1	2	1	2	1	#NULL!	4151.17	4208.67	#NULL!	#NULL!	#NULL!	3926.15	3615.56	#NULL!	#NULL!	#NULL!	#NULL!	#NULL!	#NULL!	#NULL!	#NULL!	#NULL!	#NULL!	#NULL!	612	6	4	20	1	1	1	3000	250	2	88	3	10	2	A163745116
2020.08.31.	A163745112	A1637451	2013	1	1	1	A163	2	12	#NULL!	1	2	1	2	1	#NULL!	4151.17	3998.75	#NULL!	#NULL!	#NULL!	4327.87	4763.95	#NULL!	#NULL!	#NULL!	#NULL!	#NULL!	#NULL!	#NULL!	#NULL!	#NULL!	#NULL!	#NULL!	612	6	4	20	1	1	1	3000	250	2	88	3	10	2	A163745116
2020.08.31.	A163745113	A1637451	2013	1	1	1	A163	2	15	#NULL!	1	2	1	2	1	7	4151.17	4589.94	#NULL!	#NULL!	11165.6	#NULL!	#NULL!	#NULL!	#NULL!	#NULL!	#NULL!	#NULL!	#NULL!	#NULL!	#NULL!	#NULL!	#NULL!	#NULL!	612	6	4	20	1	1	1	3000	250	2	88	3	10	2	A163745116
2020.08.31.	A163745114	A1637451	2013	1	1	1	A163	1	18	#NULL!	2	2	2	2	2	2	4151.17	5976.56	#NULL!	26582.6	10320	5938.48	8344.21	#NULL!	#NULL!	15416.7	#NULL!	#NULL!	26838.3	16297.7	#NULL!	#NULL!	32464.9	#NULL!	612	6	4	20	1	1	1	3000	250	2	88	3	10	2	A163745116
2020.08.31.	A163745115	A1637451	2013	1	1	1	A163	2	42	#NULL!	1	2	1	2	4	5	4151.17	4394.27	10849.7	18387.7	7991.82	5477.33	5016.11	23105.1	10370.9	20569.1	24109.2	18853.4	34698.4	9886.3	49832.3	18374.7	36035.2	52615.3	612	6	4	20	1	1	1	3000	250	1	1	2	10	1
2020.08.31.	A163745116	A1637451	2013	1	1	1	A163	1	44	#NULL!	1	2	1	2	3	2	4151.17	6056.71	#NULL!	#NULL!	10493.4	9616.57	8563.91	#NULL!	#NULL!	#NULL!	#NULL!	#NULL!	#NULL!	17715.7	#NULL!	#NULL!	#NULL!	#NULL!	612	6	4	20	1	1	1	3000	250	1	1	1	10	1
2020.08.31.	A163753614	A1637536	2013	1	1	1	A163	2	33	#NULL!	4	4	5	5	4	1	4151.17	5180.69	#NULL!	19208	11498.5	4626.78	5240.7	#NULL!	#NULL!	15494.7	#NULL!	#NULL!	29869.7	11808.2	#NULL!	#NULL!	32181.9	#NULL!	612	3	6	20	2	3	2	700	700	2	88	10	20	2
2020.08.31.	A163753615	A1637536	2013	1	1	1	A163	2	16	#NULL!	4	4	5	5	2	7	4151.17	4589.94	#NULL!	7433.74	11165.6	4361.31	5510.89	#NULL!	#NULL!	8622	#NULL!	#NULL!	19177.4	11586.7	#NULL!	#NULL!	22408.9	#NULL!	612	3	6	20	2	3	2	700	700	2	88	3	20	1
2020.08.31.	A163753616	A1637536	2013	1	1	1	A163	2	45	#NULL!	4	4	5	5	4	1	4151.17	4816.08	5560.27	#NULL!	9200.44	4653.29	4486.46	#NULL!	5518.21	#NULL!	#NULL!	10946.9	#NULL!	8930.05	#NULL!	11019	#NULL!	#NULL!	612	3	6	20	2	3	2	700	700	1	1	1	20	1
2020.08.31.	A163775713	A1637757	2013	1	1	1	A163	2	13	#NULL!	1	2	1	2	1	#NULL!	4151.17	3998.75	#NULL!	15013	#NULL!	4616.39	5293.27	#NULL!	#NULL!	9766.86	#NULL!	#NULL!	#NULL!	#NULL!	#NULL!	#NULL!	#NULL!	#NULL!	612	4	5	20	1	1	2	200	200	2	88	3	20	1
2020.08.31.	A163775714	A1637757	2013	1	1	1	A163	1	17	#NULL!	1	2	2	2	2	7	4151.17	5976.56	#NULL!	#NULL!	10320	6334.38	9271.34	#NULL!	#NULL!	#NULL!	#NULL!	#NULL!	#NULL!	18335	#NULL!	#NULL!	#NULL!	#NULL!	612	4	5	20	1	1	2	200	200	2	88	3	20	1
2020.08.31.	A163775715	A1637757	2013	1	1	1	A163	1	19	#NULL!	1	2	2	2	3	6	4151.17	5976.56	#NULL!	#NULL!	10320	#NULL!	#NULL!	#NULL!	#NULL!	#NULL!	#NULL!	#NULL!	#NULL!	#NULL!	#NULL!	#NULL!	#NULL!	#NULL!	612	4	5	20	1	1	2	200	200	2	88	3	20	1
2020.08.31.	A163775716	A1637757	2013	1	1	1	A163	2	45	#NULL!	1	2	1	2	4	1	4151.17	4816.08	5560.27	17352.1	9200.44	6204.38	5981.95	11634.8	5518.21	15987	11672.3	10946.9	52301.3	13395.1	26291.8	11019	52458.8	26302.9	612	4	5	20	1	1	2	200	200	1	1	1	20	2
2020.08.31.	A163779113	A1637791	2013	1	1	1	A163	1	25	#NULL!	1	2	1	2	3	1	4151.17	8359.49	#NULL!	12642.9	17377.6	#NULL!	#NULL!	#NULL!	#NULL!	#NULL!	#NULL!	#NULL!	26831.3	#NULL!	#NULL!	#NULL!	#NULL!	#NULL!	612	4	4	20	1	1	2	200	200	2	88	3	10	1	A163779116
2020.08.31.	A163779114	A1637791	2013	1	1	1	A163	2	27	#NULL!	1	2	1	2	4	1	4151.17	6348.59	#NULL!	#NULL!	10525.6	7747.57	8918.91	#NULL!	#NULL!	#NULL!	#NULL!	#NULL!	#NULL!	15249.9	#NULL!	#NULL!	#NULL!	#NULL!	612	4	4	20	1	1	2	200	200	2	88	3	20	1	A163779116
2020.08.31.	A163779115	A1637791	2013	1	1	1	A163	2	52	#NULL!	1	2	1	2	1	3	4151.17	2734.73	4780.79	15667.7	8182.47	4064.51	4971.44	22342.9	4797.91	30579	23564	9433.87	35049.6	10764.4	48462.9	9342.57	71542.5	51714.8	612	4	4	20	1	1	2	200	200	1	1	1	10	1
2020.08.31.	A163779116	A1637791	2013	1	1	1	A163	1	53	#NULL!	1	2	1	2	3	5	4151.17	6283.37	6814.82	#NULL!	12805.5	9572.27	9594.44	#NULL!	8514.56	#NULL!	#NULL!	13828.3	#NULL!	20027.6	#NULL!	17152.1	#NULL!	#NULL!	612	4	4	20	1	1	2	200	200	1	1	2	10	1
2020.08.31.	A163787616	A1637876	2013	1	1	1	A163	1	28	#NULL!	1	2	1	2	3	1	4151.17	8359.49	#NULL!	6321.43	17377.6	8576	11461.9	#NULL!	#NULL!	7710.3	#NULL!	#NULL!	13415.6	22198.4	#NULL!	#NULL!	17482.5	#NULL!	612	1	1	20	1	4	2	100	100	2	88	1	10	1
2020.08.31.	A163789315	A1637893	2013	1	1	1	A163	2	46	#NULL!	4	4	5	5	3	6	4151.17	9632.16	#NULL!	#NULL!	23001.1	17760.6	18370	#NULL!	#NULL!	#NULL!	#NULL!	#NULL!	#NULL!	42650.1	#NULL!	#NULL!	#NULL!	#NULL!	612	5	4	20	1	4	2	850	850	1	1	2	10	1
2020.08.31.	A163789316	A1637893	2013	1	1	1	A163	1	53	#NULL!	4	4	5	5	3	5	4151.17	12566.7	13629.6	#NULL!	32013.7	#NULL!	#NULL!	#NULL!	#NULL!	#NULL!	#NULL!	27656.6	#NULL!	#NULL!	#NULL!	#NULL!	#NULL!	#NULL!	612	5	4	20	1	4	2	850	850	1	1	1	10	1
2020.08.31.	A163799516	A1637995	2013	1	1	1	A163	1	42	#NULL!	4	4	4	5	3	2	4151.17	6056.71	6796.6	7568.86	10493.4	7693.26	7136.59	10216.1	8106.73	9202.82	12750.7	12172.7	14979.5	13286.8	20930.5	15177	20197	28651.1	612	1	1	20	2	4	2	300	300	2	88	1	10	1
2020.08.31.	A163813114	A1638131	2013	1	1	1	A163	2	8	#NULL!	2	2	2	3	#NULL!	#NULL!	4151.17	2914.45	#NULL!	#NULL!	#NULL!	2751.71	3160.37	#NULL!	#NULL!	#NULL!	#NULL!	#NULL!	#NULL!	#NULL!	#NULL!	#NULL!	#NULL!	#NULL!	612	3	5	20	2	3	1	3000	250	2	88	3	20	1
2020.08.31.	A163813115	A1638131	2013	1	1	1	A163	2	12	#NULL!	2	2	2	3	1	#NULL!	4151.17	3998.75	#NULL!	#NULL!	#NULL!	3462.29	3969.96	#NULL!	#NULL!	#NULL!	#NULL!	#NULL!	#NULL!	#NULL!	#NULL!	#NULL!	#NULL!	#NULL!	612	3	5	20	2	3	1	3000	250	2	88	3	20	1
2020.08.31.	A163813116	A1638131	2013	1	1	1	A163	2	42	#NULL!	2	2	2	3	#NULL!	#NULL!	4151.17	4394.27	5424.84	#NULL!	7991.82	4381.86	4180.09	#NULL!	5185.44	#NULL!	#NULL!	9426.72	#NULL!	7414.72	#NULL!	9187.37	#NULL!	#NULL!	612	3	5	20	2	3	1	3000	250	1	1	1	20	1
2020.08.31.	A163814814	A1638148	2013	1	1	1	A163	1	4	57	2	2	2	3	1	#NULL!	4151.17	2686.95	#NULL!	#NULL!	#NULL!	2839.41	3526.54	#NULL!	#NULL!	#NULL!	#NULL!	#NULL!	#NULL!	#NULL!	#NULL!	#NULL!	#NULL!	#NULL!	612	3	4	20	2	3	1	3000	250	2	88	3	20	1	A163814816
2020.08.31.	A163814815	A1638148	2013	1	1	1	A163	2	34	#NULL!	2	2	2	3	4	7	4151.17	5180.69	#NULL!	#NULL!	11498.5	4626.78	5240.7	#NULL!	#NULL!	#NULL!	#NULL!	#NULL!	#NULL!	11808.2	#NULL!	#NULL!	#NULL!	#NULL!	612	3	4	20	2	3	1	3000	250	1	1	2	20	1
2020.08.31.	A163814816	A1638148	2013	1	1	1	A163	1	34	#NULL!	1	2	2	3	4	2	4151.17	6571.82	#NULL!	19227.2	13270.4	8266.85	9500.36	#NULL!	#NULL!	25678	#NULL!	#NULL!	36650.9	15388.7	#NULL!	#NULL!	50435.5	#NULL!	612	3	4	20	2	3	1	3000	250	1	1	1	20	1
2020.08.31.	A163816515	A1638165	2013	1	1	1	A163	2	59	#NULL!	2	2	2	2	1	7	4151.17	3669.23	4699.57	14397.6	7341.63	4015.6	3736.85	20905.9	5126.47	14588.5	22419.9	9374.19	28013.5	7786.54	40156.6	10506.2	28322.6	42239	612	2	2	20	2	3	2	145	145	1	1	2	20	1
2020.08.31.	A163816516	A1638165	2013	1	1	1	A163	1	64	#NULL!	2	2	2	2	2	1	4151.17	4413.96	4470.9	#NULL!	7065.06	4204.83	3399.26	#NULL!	4735.9	#NULL!	#NULL!	9668.01	#NULL!	7369.16	#NULL!	10131.6	#NULL!	#NULL!	612	2	2	20	2	3	2	145	145	1	1	1	20	1
2020.08.31.	A163819913	A1638199	2013	1	1	1	A163	2	20	#NULL!	2	3	3	3	3	7	4151.17	5068.08	#NULL!	11284.8	12073.6	5534.23	6779.87	#NULL!	#NULL!	11697.7	#NULL!	#NULL!	24023.9	14492.1	#NULL!	#NULL!	24446.5	#NULL!	612	4	4	20	3	3	1	4000	333.333	2	88	3	10	1	A163819916
2020.08.31.	A163819914	A1638199	2013	1	1	1	A163	2	21	#NULL!	2	3	3	3	3	7	4151.17	5068.08	#NULL!	#NULL!	12073.6	5534.23	6779.87	#NULL!	#NULL!	#NULL!	#NULL!	#NULL!	#NULL!	14492.1	#NULL!	#NULL!	#NULL!	#NULL!	612	4	4	20	3	3	1	4000	333.333	2	88	3	10	1	A163819916
2020.08.31.	A163819915	A1638199	2013	1	1	1	A163	2	51	#NULL!	2	3	2	3	3	6	4151.17	2734.73	4780.79	#NULL!	8182.47	3048.38	3728.58	#NULL!	4797.91	#NULL!	#NULL!	9433.87	#NULL!	8073.33	#NULL!	9342.57	#NULL!	#NULL!	612	4	4	20	3	3	1	4000	333.333	1	1	1	10	1
2020.08.31.	A163819916	A1638199	2013	1	1	1	A163	1	51	#NULL!	2	3	2	3	3	5	4151.17	6283.37	6814.82	16724	12805.5	7179.2	7195.83	20278.2	8514.56	18670.1	24103.3	13828.3	30337.4	15020.7	37551.2	17152.1	36458.5	45834.4	612	4	4	20	3	3	1	4000	333.333	1	1	2	10	1
2020.08.31.	A163821614	A1638216	2013	1	1	1	A163	1	13	#NULL!	4	4	5	4	1	#NULL!	4151.17	5185.26	#NULL!	7447.3	#NULL!	4665.71	3504.88	#NULL!	#NULL!	7251.3	#NULL!	#NULL!	#NULL!	#NULL!	#NULL!	#NULL!	#NULL!	#NULL!	612	3	4	20	2	3	1	6000	500	2	88	3	10	1	A163821616
2020.08.31.	A163821615	A1638216	2013	1	1	1	A163	2	38	#NULL!	4	4	5	4	3	7	4151.17	4193.22	#NULL!	13088.3	8848.38	3802.07	4104.97	#NULL!	#NULL!	8914.45	#NULL!	#NULL!	27302.2	8174.23	#NULL!	#NULL!	26831.7	#NULL!	612	3	4	20	2	3	1	6000	500	1	1	2	10	1
2020.08.31.	A163821616	A1638216	2013	1	1	1	A163	1	42	#NULL!	3	4	4	4	3	3	4151.17	6056.71	6796.6	#NULL!	10493.4	7693.26	7136.59	#NULL!	8106.73	#NULL!	#NULL!	12172.7	#NULL!	13286.8	#NULL!	15177	#NULL!	#NULL!	612	3	4	20	2	3	1	6000	500	1	1	1	10	1
2020.08.31.	A164702616	A1647026	2013	1	1	2	A164	1	71	#NULL!	1	1	1	1	1	7	5202.76	3479.56	5603.48	#NULL!	8854.8	3609.67	4260.37	#NULL!	5935.61	#NULL!	#NULL!	12117.1	#NULL!	9235.93	#NULL!	12698.2	#NULL!	#NULL!	601	1	1	20	2	2	2	17	17	1	1	1	20	2
2020.08.31.	A164707715	A1647077	2013	1	1	2	A164	2	74	#NULL!	3	2	4	2	1	7	5202.76	4050.29	6107.74	#NULL!	11726	#NULL!	#NULL!	#NULL!	#NULL!	#NULL!	#NULL!	12876.8	#NULL!	#NULL!	#NULL!	#NULL!	#NULL!	#NULL!	601	3	4	20	2	2	2	215	215	1	1	1	20	2
2020.08.31.	A164707716	A1647077	2013	1	1	2	A164	1	74	#NULL!	3	2	4	2	2	7	5202.76	5219.34	5603.48	#NULL!	13282.2	#NULL!	#NULL!	#NULL!	#NULL!	#NULL!	#NULL!	12117.1	#NULL!	#NULL!	#NULL!	#NULL!	#NULL!	#NULL!	601	3	4	20	2	2	2	215	215	1	1	2	20	2
2020.08.31.	A164716213	A1647162	2013	1	1	2	A164	2	1	17	2	2	2	2	1	#NULL!	5202.76	5243.57	#NULL!	#NULL!	#NULL!	5024.02	4224.51	#NULL!	#NULL!	#NULL!	#NULL!	#NULL!	#NULL!	#NULL!	#NULL!	#NULL!	#NULL!	#NULL!	601	4	4	20	1	2	1	3300	275	2	88	3	20	1	A164716216
2020.08.31.	A164716214	A1647162	2013	1	1	2	A164	1	3	47	2	2	2	2	1	#NULL!	5202.76	3367.61	#NULL!	#NULL!	#NULL!	3558.7	4419.89	#NULL!	#NULL!	#NULL!	#NULL!	#NULL!	#NULL!	#NULL!	#NULL!	#NULL!	#NULL!	#NULL!	601	4	4	20	1	2	1	3300	275	2	88	3	20	1	A164716216
2020.08.31.	A164716215	A1647162	2013	1	1	2	A164	2	41	#NULL!	2	2	2	2	3	7	5202.76	5507.44	6799.07	#NULL!	10016.3	5491.89	5239	#NULL!	6499.03	#NULL!	#NULL!	11814.7	#NULL!	9293.04	#NULL!	11514.7	#NULL!	#NULL!	601	4	4	20	1	2	1	3300	275	1	1	2	20	1
2020.08.31.	A164716216	A1647162	2013	1	1	2	A164	1	37	#NULL!	1	2	2	2	4	1	5202.76	6467.59	#NULL!	#NULL!	14902	7719.63	9209.44	#NULL!	#NULL!	#NULL!	#NULL!	#NULL!	#NULL!	17666	#NULL!	#NULL!	#NULL!	#NULL!	601	4	4	20	1	2	1	3300	275	1	1	1	20	1
2020.08.31.	A164719614	A1647196	2013	1	1	2	A164	2	58	#NULL!	4	4	4	4	#NULL!	#NULL!	5202.76	#NULL!	#NULL!	#NULL!	#NULL!	5032.84	#NULL!	#NULL!	#NULL!	#NULL!	#NULL!	#NULL!	#NULL!	#NULL!	#NULL!	#NULL!	#NULL!	#NULL!	601	3	4	20	3	2	1	5960	496.667	1	1	1	20	1
2020.08.31.	A164719615	A1647196	2013	1	1	2	A164	1	65	#NULL!	4	4	5	4	1	6	5202.76	4806.36	11207	#NULL!	13282.2	3336.2	6390.56	#NULL!	11871.2	#NULL!	#NULL!	24234.3	#NULL!	13853.9	#NULL!	25396.3	#NULL!	#NULL!	601	3	4	20	3	2	1	5960	496.667	1	1	2	20	2
2020.08.31.	A164719616	A1647196	2013	1	1	2	A164	1	34	#NULL!	3	4	4	4	4	2	5202.76	12354.9	#NULL!	36146.7	24948.1	10361	17860.5	#NULL!	#NULL!	48274.3	#NULL!	#NULL!	68903.1	28930.5	#NULL!	#NULL!	94818	#NULL!	601	3	4	20	3	2	1	5960	496.667	2	88	3	20	1	A164719615
2020.08.31.	A164734914	A1647349	2013	1	1	2	A164	1	2	28	3	3	4	3	1	#NULL!	5202.76	3367.61	#NULL!	#NULL!	#NULL!	3558.7	4419.89	#NULL!	#NULL!	#NULL!	#NULL!	#NULL!	#NULL!	#NULL!	#NULL!	#NULL!	#NULL!	#NULL!	601	4	4	20	2	2	2	400	400	2	88	3	10	1	A164734916
2020.08.31.	A164734915	A1647349	2013	1	1	2	A164	2	29	#NULL!	3	3	3	3	4	7	5202.76	7956.83	#NULL!	#NULL!	13191.9	7282.65	8383.7	#NULL!	#NULL!	#NULL!	#NULL!	#NULL!	#NULL!	14334.8	#NULL!	#NULL!	#NULL!	#NULL!	601	4	4	20	2	2	2	400	400	1	1	1	10	1
2020.08.31.	A164734916	A1647349	2013	1	1	2	A164	1	35	#NULL!	3	3	3	3	4	3	5202.76	6467.59	#NULL!	20104.5	14902	7719.63	9209.44	#NULL!	#NULL!	21975.1	#NULL!	#NULL!	40704.1	17666	#NULL!	#NULL!	48232.6	#NULL!	601	4	4	20	2	2	2	400	400	1	1	2	10	1
2020.08.31.	A164736613	A1647366	2013	1	1	2	A164	2	18	#NULL!	2	3	3	3	3	3	5202.76	5752.67	#NULL!	9316.87	13994.1	#NULL!	#NULL!	#NULL!	#NULL!	#NULL!	#NULL!	#NULL!	32047.2	#NULL!	#NULL!	#NULL!	#NULL!	#NULL!	601	4	4	20	2	2	2	350	350	2	88	3	20	1	A164736616
2020.08.31.	A164736614	A1647366	2013	1	1	2	A164	2	20	#NULL!	2	3	3	3	4	7	5202.76	6351.94	#NULL!	21215.2	15132.1	13872.4	16994.7	#NULL!	#NULL!	29321.9	#NULL!	#NULL!	30109.6	36326.6	#NULL!	#NULL!	61278.7	#NULL!	601	4	4	20	2	2	2	350	350	2	88	3	20	1	A164736616
2020.08.31.	A164736615	A1647366	2013	1	1	2	A164	2	47	#NULL!	2	3	3	3	3	7	5202.76	6036.1	6968.81	#NULL!	11531.1	#NULL!	#NULL!	#NULL!	#NULL!	#NULL!	#NULL!	13720	#NULL!	#NULL!	#NULL!	#NULL!	#NULL!	#NULL!	601	4	4	20	2	2	2	350	350	1	1	2	20	1
2020.08.31.	A164736616	A1647366	2013	1	1	2	A164	1	50	#NULL!	2	3	3	3	3	5	5202.76	7875.09	8541.17	#NULL!	16049.4	17797	18037.4	#NULL!	21343	#NULL!	#NULL!	17331.3	#NULL!	37651.6	#NULL!	42994.1	#NULL!	#NULL!	601	4	4	20	2	2	2	350	350	1	1	1	20	1
2020.08.31.	A164745114	A1647451	2013	1	1	2	A164	1	26	#NULL!	3	3	3	4	3	7	5202.76	10477.1	#NULL!	15845.6	21779.7	10748.5	14365.5	#NULL!	#NULL!	19327	#NULL!	#NULL!	33628.3	27821.8	#NULL!	#NULL!	43822.4	#NULL!	601	3	4	20	2	2	2	400	400	2	88	3	20	1
2020.08.31.	A164745115	A1647451	2013	1	1	2	A164	2	50	#NULL!	3	3	3	4	3	6	5202.76	3427.5	5991.87	#NULL!	10255.3	3820.61	4673.11	#NULL!	6013.33	#NULL!	#NULL!	11823.7	#NULL!	10118.5	#NULL!	11709.3	#NULL!	#NULL!	601	3	4	20	2	2	2	400	400	1	1	1	20	1
2020.08.31.	A164751914	A1647519	2013	1	1	2	A164	2	33	#NULL!	2	3	3	3	4	1	5202.76	9739.61	#NULL!	#NULL!	21616.9	17200.9	18268.4	#NULL!	#NULL!	#NULL!	#NULL!	#NULL!	#NULL!	42766.2	#NULL!	#NULL!	#NULL!	#NULL!	601	3	4	20	2	2	2	300	300	2	88	3	10	1
2020.08.31.	A164751915	A1647519	2013	1	1	2	A164	2	54	#NULL!	2	3	3	3	3	7	5202.76	5141.25	11983.7	#NULL!	15382.9	#NULL!	#NULL!	#NULL!	#NULL!	#NULL!	#NULL!	23647.4	#NULL!	#NULL!	#NULL!	#NULL!	#NULL!	#NULL!	601	3	4	20	2	2	2	300	300	1	1	2	10	1
2020.08.31.	A164757014	A1647570	2013	1	1	2	A164	2	19	#NULL!	2	3	3	3	3	6	5202.76	8629	#NULL!	#NULL!	20991.2	5466.13	10360.4	#NULL!	#NULL!	#NULL!	#NULL!	#NULL!	#NULL!	21782.9	#NULL!	#NULL!	#NULL!	#NULL!	601	3	4	20	2	2	1	3500	291.667	2	88	3	20	1	A164757016
2020.08.31.	A164757015	A1647570	2013	1	1	2	A164	2	48	#NULL!	2	3	3	3	#NULL!	#NULL!	5202.76	#NULL!	#NULL!	#NULL!	#NULL!	5832.07	#NULL!	#NULL!	#NULL!	#NULL!	#NULL!	#NULL!	#NULL!	#NULL!	#NULL!	#NULL!	#NULL!	#NULL!	601	3	4	20	2	2	1	3500	291.667	1	1	2	20	2
2020.08.31.	A164757016	A1647570	2013	1	1	2	A164	1	49	#NULL!	2	3	2	3	4	1	5202.76	14288.1	19925.3	39170.4	23517.6	11725.1	15369	32831.9	24564.9	39355.5	38776.7	37243.7	64351.2	27498.4	59361.7	43923.9	70514.8	65991.7	601	3	4	20	2	2	1	3500	291.667	1	1	1	20	1
2020.08.31.	A164763815	A1647638	2013	1	1	2	A164	2	55	#NULL!	4	4	5	5	#NULL!	#NULL!	5202.76	#NULL!	#NULL!	#NULL!	#NULL!	5032.84	#NULL!	#NULL!	#NULL!	#NULL!	#NULL!	#NULL!	#NULL!	#NULL!	#NULL!	#NULL!	#NULL!	#NULL!	601	2	2	20	2	2	1	6000	500	1	1	1	20	1
2020.08.31.	A164763816	A1647638	2013	1	1	2	A164	1	65	#NULL!	4	4	5	5	3	7	5202.76	6408.48	#NULL!	#NULL!	17709.6	3336.2	8520.75	#NULL!	#NULL!	#NULL!	#NULL!	#NULL!	#NULL!	18471.9	#NULL!	#NULL!	#NULL!	#NULL!	601	2	2	20	2	2	1	6000	500	1	1	2	20	1
2020.08.31.	A164767214	A1647672	2013	1	1	2	A164	2	7	#NULL!	2	3	2	3	1	#NULL!	5202.76	3652.75	#NULL!	#NULL!	#NULL!	3448.78	3960.96	#NULL!	#NULL!	#NULL!	#NULL!	#NULL!	#NULL!	#NULL!	#NULL!	#NULL!	#NULL!	#NULL!	601	3	4	20	2	2	1	3250	270.833	2	88	3	20	1	A164767216
2020.08.31.	A164767215	A1647672	2013	1	1	2	A164	2	39	#NULL!	2	3	2	3	4	7	5202.76	5255.46	#NULL!	16403.9	11089.9	4765.22	5144.85	#NULL!	#NULL!	14896.9	#NULL!	#NULL!	34218.4	10244.9	#NULL!	#NULL!	33628.8	#NULL!	601	3	4	20	2	2	1	3250	270.833	1	1	2	20	1
2020.08.31.	A164767216	A1647672	2013	1	1	2	A164	1	40	#NULL!	2	3	2	3	4	1	5202.76	7591.01	8518.33	#NULL!	13151.6	9642.13	8944.45	#NULL!	10160.3	#NULL!	#NULL!	15256.3	#NULL!	16652.7	#NULL!	19021.7	#NULL!	#NULL!	601	3	4	20	2	2	1	3250	270.833	1	1	1	20	2
2020.08.31.	A164774014	A1647740	2013	1	1	2	A164	2	2	25	2	3	3	3	1	#NULL!	5202.76	5243.57	#NULL!	#NULL!	#NULL!	5024.02	4224.51	#NULL!	#NULL!	#NULL!	#NULL!	#NULL!	#NULL!	#NULL!	#NULL!	#NULL!	#NULL!	#NULL!	601	3	4	20	1	2	1	3500	291.667	2	88	3	20	1	A164774016
2020.08.31.	A164774015	A1647740	2013	1	1	2	A164	2	31	#NULL!	2	3	3	3	4	1	5202.76	6493.07	#NULL!	#NULL!	#NULL!	5798.85	6568.29	#NULL!	#NULL!	#NULL!	#NULL!	#NULL!	#NULL!	#NULL!	#NULL!	#NULL!	#NULL!	#NULL!	601	3	4	20	1	2	1	3500	291.667	1	1	1	20	2
2020.08.31.	A164774016	A1647740	2013	1	1	2	A164	1	33	#NULL!	2	3	2	3	4	1	5202.76	8236.61	#NULL!	#NULL!	33264.1	10361	11907	#NULL!	#NULL!	#NULL!	#NULL!	#NULL!	#NULL!	38574	#NULL!	#NULL!	#NULL!	#NULL!	601	3	4	20	1	2	1	3500	291.667	1	1	2	20	1
2020.08.31.	A164782513	A1647825	2013	1	1	2	A164	1	7	#NULL!	4	4	5	4	#NULL!	#NULL!	5202.76	5274.82	#NULL!	#NULL!	#NULL!	4920.73	5034.95	#NULL!	#NULL!	#NULL!	#NULL!	#NULL!	#NULL!	#NULL!	#NULL!	#NULL!	#NULL!	#NULL!	601	4	4	20	1	2	1	6500	541.667	2	88	3	20	1	A164782516
2020.08.31.	A164782514	A1647825	2013	1	1	2	A164	1	9	#NULL!	4	4	5	4	#NULL!	#NULL!	5202.76	5274.82	#NULL!	#NULL!	#NULL!	4920.73	5034.95	#NULL!	#NULL!	#NULL!	#NULL!	#NULL!	#NULL!	#NULL!	#NULL!	#NULL!	#NULL!	#NULL!	601	4	4	20	1	2	1	6500	541.667	2	88	3	20	1	A164782516
2020.08.31.	A164782515	A1647825	2013	1	1	2	A164	2	39	#NULL!	4	4	4	4	#NULL!	#NULL!	5202.76	#NULL!	#NULL!	#NULL!	#NULL!	4765.22	#NULL!	#NULL!	#NULL!	#NULL!	#NULL!	#NULL!	#NULL!	#NULL!	#NULL!	#NULL!	#NULL!	#NULL!	601	4	4	20	1	2	1	6500	541.667	1	1	2	20	1
2020.08.31.	A164782516	A1647825	2013	1	1	2	A164	1	43	#NULL!	3	4	4	4	4	1	5202.76	15182	8518.33	#NULL!	26303.3	9642.13	11925.9	#NULL!	10160.3	#NULL!	#NULL!	15256.3	#NULL!	33305.3	#NULL!	19021.7	#NULL!	#NULL!	601	4	4	20	1	2	1	6500	541.667	1	1	1	20	1
2020.08.31.	A164787615	A1647876	2013	1	1	2	A164	2	64	#NULL!	4	4	5	5	1	6	5202.76	5942.38	12215.5	49544.3	15634.7	12585.3	15630.9	38057.5	12521.5	51334.6	39219.8	25753.7	104945	32721.9	74972.1	26818.2	108971	76809.2	601	4	6	20	2	2	1	7540	628.333	1	1	1	20	2
2020.08.31.	A164787616	A1647876	2013	1	1	2	A164	1	68	#NULL!	4	4	5	5	1	7	5202.76	6408.48	#NULL!	#NULL!	17709.6	#NULL!	#NULL!	#NULL!	#NULL!	#NULL!	#NULL!	#NULL!	#NULL!	#NULL!	#NULL!	#NULL!	#NULL!	#NULL!	601	4	6	20	2	2	1	7540	628.333	1	1	2	20	2
2020.08.31.	A164791013	A1647910	2013	1	1	2	A164	1	1	15	3	3	4	4	1	#NULL!	5202.76	3367.61	#NULL!	#NULL!	#NULL!	3558.7	5893.19	#NULL!	#NULL!	#NULL!	#NULL!	#NULL!	#NULL!	#NULL!	#NULL!	#NULL!	#NULL!	#NULL!	601	4	4	20	2	2	1	5500	458.333	2	88	3	20	1
2020.08.31.	A164791014	A1647910	2013	1	1	2	A164	2	6	80	3	3	4	4	1	#NULL!	5202.76	3652.75	#NULL!	#NULL!	#NULL!	3448.78	5281.28	#NULL!	#NULL!	#NULL!	#NULL!	#NULL!	#NULL!	#NULL!	#NULL!	#NULL!	#NULL!	#NULL!	601	4	4	20	2	2	1	5500	458.333	2	88	3	20	1
2020.08.31.	A164791015	A1647910	2013	1	1	2	A164	2	40	#NULL!	3	3	3	4	3	7	5202.76	11014.9	6799.07	23045.7	20032.6	10983.8	6985.33	14479.1	6499.03	20623.8	15108.3	11814.7	43488.3	18586.1	31228	11514.7	45163.8	32972	601	4	4	20	2	2	1	5500	458.333	1	1	2	20	1
2020.08.31.	A164801213	A1648012	2013	1	1	2	A164	1	3	43	3	3	3	3	1	#NULL!	5202.76	3367.61	#NULL!	#NULL!	#NULL!	3558.7	4419.89	#NULL!	#NULL!	#NULL!	#NULL!	#NULL!	#NULL!	#NULL!	#NULL!	#NULL!	#NULL!	#NULL!	601	4	7	20	2	2	2	353	353	2	88	5	20	1	A164801214
2020.08.31.	A164801214	A1648012	2013	1	1	2	A164	1	30	#NULL!	2	3	3	3	4	1	5202.76	8236.61	#NULL!	#NULL!	16632.1	10361	11907	#NULL!	#NULL!	#NULL!	#NULL!	#NULL!	#NULL!	19287	#NULL!	#NULL!	#NULL!	#NULL!	601	4	7	20	2	2	2	353	353	2	88	3	20	1	A164801216
2020.08.31.	A164801215	A1648012	2013	1	1	2	A164	2	59	#NULL!	3	3	3	3	3	7	5202.76	4598.73	#NULL!	13533.6	9201.43	5032.84	4683.47	#NULL!	#NULL!	13713.1	#NULL!	#NULL!	26332.4	9759.05	#NULL!	#NULL!	26623.1	#NULL!	601	4	7	20	2	2	2	353	353	1	1	2	10	1
2020.08.31.	A164801216	A1648012	2013	1	1	2	A164	1	60	#NULL!	3	3	3	3	2	5	5202.76	5532.11	11207	13668.6	8854.8	5270.01	4260.37	25717.2	11871.2	14019.2	26949.9	24234.3	26648.1	9235.93	52173.2	25396.3	27176	54521.6	601	4	7	20	2	2	2	353	353	1	1	1	10	1
2020.08.31.	A164811413	A1648114	2013	1	1	2	A164	1	3	37	3	3	4	3	#NULL!	#NULL!	5202.76	#NULL!	#NULL!	#NULL!	#NULL!	3558.7	#NULL!	#NULL!	#NULL!	#NULL!	#NULL!	#NULL!	#NULL!	#NULL!	#NULL!	#NULL!	#NULL!	#NULL!	601	4	4	20	3	2	2	400	400	2	88	3	20	1
2020.08.31.	A164811414	A1648114	2013	1	1	2	A164	2	5	63	3	3	3	3	#NULL!	#NULL!	5202.76	7305.49	#NULL!	#NULL!	#NULL!	3448.78	7921.92	#NULL!	#NULL!	#NULL!	#NULL!	#NULL!	#NULL!	#NULL!	#NULL!	#NULL!	#NULL!	#NULL!	601	4	4	20	3	2	2	400	400	2	88	3	20	1
2020.08.31.	A164811415	A1648114	2013	1	1	2	A164	2	33	#NULL!	3	3	3	3	#NULL!	#NULL!	5202.76	12986.1	#NULL!	#NULL!	#NULL!	11597.7	13136.6	#NULL!	#NULL!	#NULL!	#NULL!	#NULL!	#NULL!	#NULL!	#NULL!	#NULL!	#NULL!	#NULL!	601	4	4	20	3	2	2	400	400	1	1	2	20	1
2020.08.31.	A164814816	A1648148	2013	1	1	2	A164	1	71	#NULL!	4	3	5	3	2	6	5202.76	10438.7	#NULL!	27337.2	26564.4	10829	12781.1	#NULL!	#NULL!	28038.3	#NULL!	#NULL!	53296.2	27707.8	#NULL!	#NULL!	54352.1	#NULL!	601	3	4	20	2	2	2	325	325	1	1	1	20	2
2020.08.31.	A165706014	A1657060	2013	1	1	1	A165	2	34	#NULL!	2	3	3	3	4	1	4843.03	6044.14	#NULL!	33614.1	20122.3	5397.91	6114.15	#NULL!	#NULL!	36154.3	#NULL!	#NULL!	69695.9	20664.3	#NULL!	#NULL!	75091	#NULL!	612	3	4	20	2	1	1	3800	316.667	2	88	3	10	2	A165706016
2020.08.31.	A165706015	A1657060	2013	1	1	1	A165	2	59	#NULL!	3	3	3	3	4	7	4843.03	4280.77	5482.84	#NULL!	12847.8	4684.87	4359.66	#NULL!	5980.88	#NULL!	#NULL!	21873.1	#NULL!	13626.4	#NULL!	24514.4	#NULL!	#NULL!	612	3	4	20	2	1	1	3800	316.667	1	1	2	10	1
2020.08.31.	A165706016	A1657060	2013	1	1	1	A165	1	63	#NULL!	3	3	3	3	1	7	4843.03	5149.62	5216.05	#NULL!	#NULL!	4905.64	3965.81	#NULL!	5525.22	#NULL!	#NULL!	#NULL!	#NULL!	#NULL!	#NULL!	#NULL!	#NULL!	#NULL!	612	3	4	20	2	1	1	3800	316.667	1	1	1	10	2
2020.08.31.	A165711114	A1657111	2013	1	1	1	A165	2	60	#NULL!	4	3	4	4	3	7	4843.03	4148.64	17056.4	36642.4	10915.3	2928.78	5456.32	53139.3	17483.6	35839	54762.2	35959.6	74478.3	11422.3	104683	37445.9	76077.3	107248	612	3	6	20	3	1	2	370	370	1	4	1	10	1	A165711116
2020.08.31.	A165711115	A1657111	2013	1	1	1	A165	2	80	#NULL!	4	3	5	4	1	7	4843.03	4559.96	#NULL!	#NULL!	10915.3	3180.63	5456.32	#NULL!	#NULL!	#NULL!	#NULL!	#NULL!	#NULL!	11422.3	#NULL!	#NULL!	#NULL!	#NULL!	612	3	6	20	3	1	2	370	370	1	1	6	20	2
2020.08.31.	A165711116	A1657111	2013	1	1	1	A165	1	80	#NULL!	4	3	5	4	#NULL!	#NULL!	4843.03	#NULL!	#NULL!	#NULL!	#NULL!	3154.64	#NULL!	#NULL!	#NULL!	#NULL!	#NULL!	#NULL!	#NULL!	#NULL!	#NULL!	#NULL!	#NULL!	#NULL!	612	3	6	20	3	1	2	370	370	1	1	6	20	2
2020.08.31.	A165726414	A1657264	2013	1	1	1	A165	1	22	#NULL!	1	2	1	2	3	3	4843.03	10091.3	#NULL!	12236.2	18808.8	11149	13239.9	#NULL!	#NULL!	15420.7	#NULL!	#NULL!	25900.8	21784.9	#NULL!	#NULL!	30960.9	#NULL!	612	3	4	20	1	5	2	150	150	2	88	3	10	1	A165726416
2020.08.31.	A165726415	A1657264	2013	1	1	1	A165	2	44	#NULL!	1	2	1	2	3	3	4843.03	5126.65	12658	#NULL!	9323.79	5112.18	4876.77	#NULL!	12099.4	#NULL!	#NULL!	21995.7	#NULL!	8650.51	#NULL!	21437.2	#NULL!	#NULL!	612	3	4	20	1	5	2	150	150	1	1	1	10	1
2020.08.31.	A165726416	A1657264	2013	1	1	1	A165	1	56	#NULL!	1	2	1	2	3	6	4843.03	6267.1	#NULL!	11962.3	13730.5	7118.74	7729.19	#NULL!	#NULL!	13838.4	#NULL!	#NULL!	24572.1	17714.3	#NULL!	#NULL!	33848.6	#NULL!	612	3	4	20	1	5	2	150	150	1	1	2	10	1
2020.08.31.	A165733215	A1657332	2013	1	1	1	A165	2	66	#NULL!	2	1	3	1	1	7	4843.03	2790.79	11370.9	#NULL!	7276.85	3082.48	3637.55	#NULL!	11655.7	#NULL!	#NULL!	23973.1	#NULL!	7614.86	#NULL!	24963.9	#NULL!	#NULL!	612	2	2	20	1	1	2	100	100	1	1	2	20	2
2020.08.31.	A165733216	A1657332	2013	1	1	1	A165	1	71	#NULL!	2	1	3	1	4	7	4843.03	3238.98	#NULL!	16964.7	8242.57	3360.1	3965.81	#NULL!	#NULL!	17399.8	#NULL!	#NULL!	33074.2	8597.35	#NULL!	#NULL!	33729.4	#NULL!	612	2	2	20	1	1	2	100	100	1	1	1	20	2
2020.08.31.	A165734912	A1657349	2013	1	1	1	A165	2	66	#NULL!	4	4	5	5	1	7	4843.03	2790.79	8528.18	#NULL!	9096.07	3853.1	4546.93	#NULL!	17483.6	#NULL!	#NULL!	17979.8	#NULL!	12691.4	#NULL!	37445.9	#NULL!	#NULL!	612	5	7	20	2	1	1	9620	801.667	1	3	6	20	1
2020.08.31.	A165734913	A1657349	2013	1	1	1	A165	2	15	#NULL!	4	4	5	5	2	7	4843.03	5354.92	#NULL!	#NULL!	#NULL!	6360.25	8036.71	#NULL!	#NULL!	#NULL!	#NULL!	#NULL!	#NULL!	#NULL!	#NULL!	#NULL!	#NULL!	#NULL!	612	5	7	20	2	1	1	9620	801.667	2	88	3	20	1	A165734916
2020.08.31.	A165734914	A1657349	2013	1	1	1	A165	1	16	#NULL!	4	4	5	5	2	7	4843.03	6972.66	#NULL!	20675.4	15050	6928.22	10140.5	#NULL!	#NULL!	17986.1	#NULL!	#NULL!	39139.2	23767.5	#NULL!	#NULL!	47344.6	#NULL!	612	5	7	20	2	1	1	9620	801.667	2	88	3	20	1	A165734916
2020.08.31.	A165734915	A1657349	2013	1	1	1	A165	2	40	#NULL!	4	4	5	5	3	2	4843.03	5126.65	9493.47	#NULL!	11654.7	#NULL!	#NULL!	#NULL!	#NULL!	#NULL!	#NULL!	16496.8	#NULL!	#NULL!	#NULL!	#NULL!	#NULL!	#NULL!	612	5	7	20	2	1	1	9620	801.667	1	1	2	20	1
2020.08.31.	A165734916	A1657349	2013	1	1	1	A165	1	42	#NULL!	4	4	5	5	4	2	4843.03	7066.16	#NULL!	26491	15302.9	11219.3	10407.5	#NULL!	#NULL!	26841.6	#NULL!	#NULL!	43690.3	25835.5	#NULL!	#NULL!	58908	#NULL!	612	5	7	20	2	1	1	9620	801.667	1	1	1	20	1
2020.08.31.	A165740014	A1657400	2013	1	1	1	A165	2	9	#NULL!	3	3	3	3	1	#NULL!	4843.03	3400.19	#NULL!	#NULL!	#NULL!	3210.32	5530.64	#NULL!	#NULL!	#NULL!	#NULL!	#NULL!	#NULL!	#NULL!	#NULL!	#NULL!	#NULL!	#NULL!	612	3	4	20	2	1	1	4000	333.333	2	88	3	20	1	A165740016
2020.08.31.	A165740015	A1657400	2013	1	1	1	A165	2	44	#NULL!	2	3	3	3	3	1	4843.03	5126.65	6328.98	#NULL!	9323.79	10224.4	7315.16	#NULL!	12099.4	#NULL!	#NULL!	10997.8	#NULL!	17301	#NULL!	21437.2	#NULL!	#NULL!	612	3	4	20	2	1	1	4000	333.333	1	1	2	20	1
2020.08.31.	A165740016	A1657400	2013	1	1	1	A165	1	42	#NULL!	2	3	3	3	#NULL!	#NULL!	4843.03	7066.16	7929.36	17660.7	12242.3	#NULL!	#NULL!	23837.5	#NULL!	#NULL!	#NULL!	14201.5	34952.2	#NULL!	48837.8	#NULL!	#NULL!	#NULL!	612	3	4	20	2	1	1	4000	333.333	1	1	1	20	1
2020.08.31.	A165750214	A1657502	2013	1	1	1	A165	2	23	#NULL!	1	2	1	2	4	1	4843.03	5912.76	#NULL!	6582.78	14085.8	6456.61	7909.85	#NULL!	#NULL!	6823.64	#NULL!	#NULL!	14013.9	16907.5	#NULL!	#NULL!	14260.5	#NULL!	612	2	5	20	1	1	2	120	120	2	88	3	20	2
2020.08.31.	A165750216	A1657502	2013	1	1	1	A165	2	53	#NULL!	1	2	1	2	4	6	4843.03	3190.52	5577.59	9139.49	9546.22	3556.45	4350.01	13033.3	5597.56	8918.87	13745.7	11006.2	20445.6	9418.89	28270	10899.7	20866.6	30166.9	612	2	5	20	1	1	2	120	120	1	3	1	20	2
2020.08.31.	A165753615	A1657536	2013	1	1	1	A165	2	55	#NULL!	4	4	5	5	3	7	4843.03	6421.15	5482.84	#NULL!	12847.8	7027.3	6539.48	#NULL!	5980.88	#NULL!	#NULL!	10936.5	#NULL!	13626.4	#NULL!	12257.2	#NULL!	#NULL!	612	3	4	20	2	1	2	700	700	1	1	2	10	1
2020.08.31.	A165753616	A1657536	2013	1	1	1	A165	1	58	#NULL!	4	4	5	5	3	5	4843.03	9400.65	8379.52	23924.7	20595.7	10678.1	11593.8	22199.9	10404.8	27676.7	27838.3	15977.2	49144.1	26571.5	46000.2	22831.4	67697.3	63681.6	612	3	4	20	2	1	2	700	700	1	1	1	10	1
2020.08.31.	A165755313	A1657553	2013	1	1	1	A165	2	4	48	3	3	3	3	1	#NULL!	4843.03	4881.02	#NULL!	#NULL!	#NULL!	4676.65	5243.23	#NULL!	#NULL!	#NULL!	#NULL!	#NULL!	#NULL!	#NULL!	#NULL!	#NULL!	#NULL!	#NULL!	612	4	4	20	1	1	1	4500	375	2	88	3	10	1	A165755316
2020.08.31.	A165755314	A1657553	2013	1	1	1	A165	2	11	#NULL!	2	3	3	3	1	#NULL!	4843.03	4665.2	#NULL!	#NULL!	#NULL!	4039.34	6175.49	#NULL!	#NULL!	#NULL!	#NULL!	#NULL!	#NULL!	#NULL!	#NULL!	#NULL!	#NULL!	#NULL!	612	4	4	20	1	1	1	4500	375	2	88	3	10	1	A165755316
2020.08.31.	A165755315	A1657553	2013	1	1	1	A165	2	33	#NULL!	2	3	3	3	3	3	4843.03	6044.14	#NULL!	22409.4	13414.9	10795.8	8152.2	#NULL!	#NULL!	36154.3	#NULL!	#NULL!	46464	27552.5	#NULL!	#NULL!	50060.7	#NULL!	612	4	4	20	1	1	1	4500	375	1	1	1	10	1
2020.08.31.	A165755316	A1657553	2013	1	1	1	A165	1	43	#NULL!	2	3	3	3	4	3	4843.03	7066.16	7929.36	#NULL!	12242.3	#NULL!	#NULL!	#NULL!	#NULL!	#NULL!	#NULL!	14201.5	#NULL!	#NULL!	#NULL!	#NULL!	#NULL!	#NULL!	612	4	4	20	1	1	1	4500	375	1	1	2	10	1
2020.08.31.	A165770614	A1657706	2013	1	1	1	A165	2	21	#NULL!	4	4	5	5	3	7	4843.03	8869.15	#NULL!	#NULL!	21128.8	12913.2	15819.7	#NULL!	#NULL!	#NULL!	#NULL!	#NULL!	#NULL!	25361.2	#NULL!	#NULL!	#NULL!	#NULL!	612	4	4	20	1	4	1	8000	666.667	2	88	3	20	1
2020.08.31.	A165770615	A1657706	2013	1	1	1	A165	2	48	#NULL!	4	4	4	5	4	7	4843.03	8428.14	12974	30366.2	16100.8	10857.7	10468.4	27147.9	12875.8	37303.1	27235.4	25542.8	61018.2	15627.6	61347.4	25711	61201.9	61373.5	612	4	4	20	1	4	1	8000	666.667	1	1	2	20	1
2020.08.31.	A165779114	A1657791	2013	1	1	1	A165	1	2	33	1	2	1	2	1	#NULL!	4843.03	3134.77	#NULL!	#NULL!	#NULL!	3312.65	4114.3	#NULL!	#NULL!	#NULL!	#NULL!	#NULL!	#NULL!	#NULL!	#NULL!	#NULL!	#NULL!	#NULL!	612	3	4	20	2	4	2	180	180	2	88	3	20	1	A165779116
2020.08.31.	A165779115	A1657791	2013	1	1	1	A165	2	28	#NULL!	1	2	1	2	4	7	4843.03	7406.69	#NULL!	#NULL!	#NULL!	6779.12	7804.04	#NULL!	#NULL!	#NULL!	#NULL!	#NULL!	#NULL!	#NULL!	#NULL!	#NULL!	#NULL!	#NULL!	612	3	4	20	2	4	2	180	180	1	1	2	20	1
2020.08.31.	A165779116	A1657791	2013	1	1	1	A165	1	30	#NULL!	1	2	1	2	4	3	4843.03	7667.12	#NULL!	22431.7	30964.2	9644.66	11083.8	#NULL!	#NULL!	29957.7	#NULL!	#NULL!	42759.4	35907	#NULL!	#NULL!	58841.5	#NULL!	612	3	4	20	2	4	2	180	180	1	1	1	20	1
2020.08.31.	A165785913	A1657859	2013	1	1	1	A165	1	17	#NULL!	1	2	1	2	#NULL!	#NULL!	4843.03	#NULL!	#NULL!	#NULL!	#NULL!	5542.58	#NULL!	#NULL!	#NULL!	#NULL!	#NULL!	#NULL!	#NULL!	#NULL!	#NULL!	#NULL!	#NULL!	#NULL!	612	4	4	20	2	1	2	180	180	2	88	3	20	1	A165785916
2020.08.31.	A165785914	A1657859	2013	1	1	1	A165	2	27	#NULL!	1	2	1	2	#NULL!	#NULL!	4843.03	#NULL!	#NULL!	#NULL!	#NULL!	6779.12	#NULL!	#NULL!	#NULL!	#NULL!	#NULL!	#NULL!	#NULL!	#NULL!	#NULL!	#NULL!	#NULL!	#NULL!	612	4	4	20	2	1	2	180	180	2	88	3	20	1	A165785916
2020.08.31.	A165785915	A1657859	2013	1	1	1	A165	2	56	#NULL!	1	2	2	2	3	6	4843.03	6421.15	10965.7	#NULL!	34260.9	4684.87	8719.31	#NULL!	11961.8	#NULL!	#NULL!	21873.1	#NULL!	36337.2	#NULL!	24514.4	#NULL!	#NULL!	612	4	4	20	2	1	2	180	180	1	1	2	20	1
2020.08.31.	A165785916	A1657859	2013	1	1	1	A165	1	58	#NULL!	1	2	1	2	3	6	4843.03	9400.65	#NULL!	#NULL!	#NULL!	7118.74	15458.4	#NULL!	#NULL!	#NULL!	#NULL!	#NULL!	#NULL!	#NULL!	#NULL!	#NULL!	#NULL!	#NULL!	612	4	4	20	2	1	2	180	180	1	99	1	20	1
2020.08.31.	A165797814	A1657978	2013	1	1	1	A165	2	22	#NULL!	4	4	5	5	3	3	4843.03	5912.76	#NULL!	#NULL!	14085.8	#NULL!	#NULL!	#NULL!	#NULL!	#NULL!	#NULL!	#NULL!	#NULL!	#NULL!	#NULL!	#NULL!	#NULL!	#NULL!	612	3	3	20	1	1	2	550	550	2	88	8	10	1
2020.08.31.	A165797815	A1657978	2013	1	1	1	A165	2	24	#NULL!	4	4	5	5	3	2	4843.03	5912.76	#NULL!	#NULL!	14085.8	9684.91	11864.8	#NULL!	#NULL!	#NULL!	#NULL!	#NULL!	#NULL!	25361.2	#NULL!	#NULL!	#NULL!	#NULL!	612	3	3	20	1	1	2	550	550	1	1	2	20	1
2020.08.31.	A165797816	A1657978	2013	1	1	1	A165	1	24	#NULL!	4	4	5	5	2	5	4843.03	10091.3	#NULL!	24472.3	18808.8	16723.4	19859.9	#NULL!	#NULL!	30841.5	#NULL!	#NULL!	51801.6	32677.4	#NULL!	#NULL!	61921.8	#NULL!	612	3	3	20	1	1	2	550	550	1	1	1	20	1
2020.08.31.	A165802915	A1658029	2013	1	1	1	A165	2	54	#NULL!	3	3	3	4	2	6	4843.03	3190.52	5577.59	#NULL!	9546.22	3556.45	4350.01	#NULL!	5597.56	#NULL!	#NULL!	11006.2	#NULL!	9418.89	#NULL!	10899.7	#NULL!	#NULL!	612	2	2	20	3	1	2	300	300	1	1	2	20	1
2020.08.31.	A165802916	A1658029	2013	1	1	1	A165	1	54	#NULL!	3	3	3	4	3	5	4843.03	7330.6	7950.63	#NULL!	14939.7	8375.74	8395.14	#NULL!	9933.65	#NULL!	#NULL!	16133	#NULL!	17524.2	#NULL!	20010.7	#NULL!	#NULL!	612	2	2	20	3	1	2	300	300	1	1	1	20	1
2020.08.31.	A165808011	A1658080	2013	1	1	1	A165	2	1	19	1	2	1	2	1	#NULL!	4843.03	4881.02	#NULL!	#NULL!	#NULL!	4676.65	3932.42	#NULL!	#NULL!	#NULL!	#NULL!	#NULL!	#NULL!	#NULL!	#NULL!	#NULL!	#NULL!	#NULL!	612	6	4	20	1	1	2	250	250	2	88	3	20	2	A165808016
2020.08.31.	A165808012	A1658080	2013	1	1	1	A165	1	3	36	1	2	1	2	1	#NULL!	4843.03	3134.77	#NULL!	#NULL!	#NULL!	3312.65	4114.3	#NULL!	#NULL!	#NULL!	#NULL!	#NULL!	#NULL!	#NULL!	#NULL!	#NULL!	#NULL!	#NULL!	612	6	4	20	1	1	2	250	250	2	88	3	20	2	A165808016
2020.08.31.	A165808013	A1658080	2013	1	1	1	A165	2	4	54	1	2	1	2	1	#NULL!	4843.03	4881.02	#NULL!	#NULL!	#NULL!	4676.65	3932.42	#NULL!	#NULL!	#NULL!	#NULL!	#NULL!	#NULL!	#NULL!	#NULL!	#NULL!	#NULL!	#NULL!	612	6	4	20	1	1	2	250	250	2	88	3	20	2	A165808016
2020.08.31.	A165808014	A1658080	2013	1	1	1	A165	2	7	#NULL!	1	2	1	2	1	#NULL!	4843.03	3400.19	#NULL!	#NULL!	#NULL!	3210.32	3687.1	#NULL!	#NULL!	#NULL!	#NULL!	#NULL!	#NULL!	#NULL!	#NULL!	#NULL!	#NULL!	#NULL!	612	6	4	20	1	1	2	250	250	2	88	3	20	2	A165808016
2020.08.31.	A165808015	A1658080	2013	1	1	1	A165	2	37	#NULL!	1	2	1	2	#NULL!	#NULL!	4843.03	4892.09	#NULL!	#NULL!	#NULL!	4435.74	4789.13	#NULL!	#NULL!	#NULL!	#NULL!	#NULL!	#NULL!	#NULL!	#NULL!	#NULL!	#NULL!	#NULL!	612	6	4	20	1	1	2	250	250	1	1	2	20	2
2020.08.31.	A165808016	A1658080	2013	1	1	1	A165	1	37	#NULL!	1	2	1	2	3	6	4843.03	6020.42	#NULL!	#NULL!	27743.3	7185.89	8572.69	#NULL!	#NULL!	#NULL!	#NULL!	#NULL!	#NULL!	32889.1	#NULL!	#NULL!	#NULL!	#NULL!	612	6	4	20	1	1	2	250	250	1	1	1	20	2
2020.08.31.	A165813114	A1658131	2013	1	1	1	A165	1	6	75	4	4	5	4	#NULL!	#NULL!	4843.03	#NULL!	#NULL!	#NULL!	#NULL!	4580.51	#NULL!	#NULL!	#NULL!	#NULL!	#NULL!	#NULL!	#NULL!	#NULL!	#NULL!	#NULL!	#NULL!	#NULL!	612	3	4	20	2	1	2	500	500	2	88	3	20	1	A165813116
2020.08.31.	A165813115	A1658131	2013	1	1	1	A165	2	38	#NULL!	4	4	5	4	#NULL!	#NULL!	4843.03	#NULL!	#NULL!	#NULL!	#NULL!	4435.74	#NULL!	#NULL!	#NULL!	#NULL!	#NULL!	#NULL!	#NULL!	#NULL!	#NULL!	#NULL!	#NULL!	#NULL!	612	3	4	20	2	1	2	500	500	1	1	2	20	1
2020.08.31.	A165813116	A1658131	2013	1	1	1	A165	1	37	#NULL!	4	4	5	4	4	3	4843.03	12040.8	#NULL!	#NULL!	27743.3	7185.89	18897.5	#NULL!	#NULL!	#NULL!	#NULL!	#NULL!	#NULL!	32889.1	#NULL!	#NULL!	#NULL!	#NULL!	612	3	4	20	2	1	2	500	500	1	1	1	20	1
2020.08.31.	A165818214	A1658182	2013	1	1	1	A165	2	14	#NULL!	1	1	1	1	1	#NULL!	4843.03	4665.2	#NULL!	17515.1	#NULL!	4039.34	4631.61	#NULL!	#NULL!	17092	#NULL!	#NULL!	#NULL!	#NULL!	#NULL!	#NULL!	#NULL!	#NULL!	612	3	5	20	2	1	2	50	50	2	88	3	20	1
2020.08.31.	A165818215	A1658182	2013	1	1	1	A165	1	16	#NULL!	1	1	1	1	2	7	4843.03	6972.66	#NULL!	#NULL!	12040	5542.58	8112.43	#NULL!	#NULL!	#NULL!	#NULL!	#NULL!	#NULL!	14260.5	#NULL!	#NULL!	#NULL!	#NULL!	612	3	5	20	2	1	2	50	50	2	88	3	20	1
2020.08.31.	A165818216	A1658182	2013	1	1	1	A165	2	47	#NULL!	1	1	1	1	3	6	4843.03	5618.76	6486.98	#NULL!	10733.9	5428.83	5234.21	#NULL!	6437.91	#NULL!	#NULL!	12771.4	#NULL!	10418.4	#NULL!	12855.5	#NULL!	#NULL!	612	3	5	20	2	1	2	50	50	1	4	1	20	1
2020.08.31.	A166738314	A1667383	2013	1	1	1	A166	1	43	#NULL!	1	2	1	1	4	1	4626.88	6750.79	19931.6	25308.7	11695.9	12862.3	11931.6	34160.4	24461.7	30772.3	42635.6	40702.9	50088.4	22214.2	69987.1	50748.9	67534.6	95803.4	612	3	4	20	1	4	2	130	130	2	88	1	10	1	A166738316
2020.08.31.	A166738315	A1667383	2013	1	1	1	A166	2	71	#NULL!	3	2	3	1	#NULL!	#NULL!	4626.88	2401.32	#NULL!	#NULL!	6952.08	#NULL!	#NULL!	#NULL!	#NULL!	#NULL!	#NULL!	#NULL!	#NULL!	#NULL!	#NULL!	#NULL!	#NULL!	#NULL!	612	3	4	20	1	4	2	130	130	1	1	6	20	1
2020.08.31.	A166738316	A1667383	2013	1	1	1	A166	1	77	#NULL!	3	2	4	1	3	7	4626.88	2869.77	#NULL!	#NULL!	7874.7	4520.76	5683.21	#NULL!	#NULL!	#NULL!	#NULL!	#NULL!	#NULL!	12320.5	#NULL!	#NULL!	#NULL!	#NULL!	612	3	4	20	1	4	2	130	130	1	1	6	20	2
2020.08.31.	A166743416	A1667434	2013	1	1	1	A166	2	59	#NULL!	4	4	5	5	3	6	4626.88	8179.42	5238.13	16047.5	16365.9	8951.56	8330.16	11650.8	5713.94	16260.3	12494.6	10448.4	31223.7	17357.7	22379.2	11710.1	31568.3	23539.7	612	2	5	20	2	4	1	6000	500	1	4	1	20	1
2020.08.31.	A166750215	A1667502	2013	1	1	1	A166	1	29	#NULL!	3	3	3	4	4	2	4626.88	9317.46	#NULL!	14091.7	19369	#NULL!	#NULL!	#NULL!	#NULL!	#NULL!	#NULL!	#NULL!	29906.1	#NULL!	#NULL!	#NULL!	#NULL!	#NULL!	612	2	3	20	1	1	1	4000	333.333	2	88	8	20	1
2020.08.31.	A166750216	A1667502	2013	1	1	1	A166	2	31	#NULL!	3	3	4	4	4	5	4626.88	5774.38	#NULL!	#NULL!	12816.1	#NULL!	#NULL!	#NULL!	#NULL!	#NULL!	#NULL!	#NULL!	#NULL!	#NULL!	#NULL!	#NULL!	#NULL!	#NULL!	612	2	3	20	1	1	1	4000	333.333	2	88	1	20	2
2020.08.31.	A166753615	A1667536	2013	1	1	1	A166	2	72	#NULL!	3	2	3	1	1	7	4626.88	4802.63	10863.4	#NULL!	13904.2	2562.28	6950.4	#NULL!	11135.5	#NULL!	#NULL!	22903.1	#NULL!	14550	#NULL!	23849.8	#NULL!	#NULL!	612	2	5	20	1	1	2	109	109	1	3	6	10	1
2020.08.31.	A166753616	A1667536	2013	1	1	1	A166	1	48	#NULL!	1	2	1	1	#NULL!	#NULL!	4626.88	#NULL!	#NULL!	#NULL!	#NULL!	10427.3	#NULL!	#NULL!	#NULL!	#NULL!	#NULL!	#NULL!	#NULL!	#NULL!	#NULL!	#NULL!	#NULL!	#NULL!	612	2	5	20	1	1	2	109	109	2	88	1	10	9
2020.08.31.	A166755316	A1667553	2013	1	1	1	A166	1	28	#NULL!	3	4	4	4	4	3	4626.88	17991.5	#NULL!	14091.7	38738	17718.3	21119.9	#NULL!	#NULL!	17187.8	#NULL!	#NULL!	29906.1	47785.4	#NULL!	#NULL!	38971.9	#NULL!	612	2	3	20	1	1	2	400	400	2	88	1	10	1
2020.08.31.	A166758713	A1667587	2013	1	1	1	A166	2	34	#NULL!	4	4	5	5	4	1	4626.88	5774.38	#NULL!	42818.4	12816.1	6876	7788.36	#NULL!	#NULL!	46054.2	#NULL!	#NULL!	88780.4	17548.5	#NULL!	#NULL!	95652.8	#NULL!	612	4	4	20	1	1	1	8500	708.333	2	88	3	20	1	A166758715
2020.08.31.	A166758714	A1667587	2013	1	1	1	A166	2	60	#NULL!	4	4	5	5	4	3	4626.88	2642.32	5431.7	#NULL!	6952.08	3730.76	4633.6	#NULL!	5567.77	#NULL!	#NULL!	11451.6	#NULL!	9700	#NULL!	11924.9	#NULL!	#NULL!	612	4	4	20	1	1	1	8500	708.333	1	1	2	20	1
2020.08.31.	A166758715	A1667587	2013	1	1	1	A166	1	62	#NULL!	4	4	5	5	4	7	4626.88	4919.79	4983.25	#NULL!	7874.7	6248.93	5051.75	#NULL!	5278.62	#NULL!	#NULL!	10775.9	#NULL!	10951.5	#NULL!	11292.6	#NULL!	#NULL!	612	4	4	20	1	1	1	8500	708.333	1	1	1	20	2
2020.08.31.	A166758716	A1667587	2013	1	1	1	A166	1	33	#NULL!	4	4	5	5	4	1	4626.88	7324.93	#NULL!	#NULL!	14791.1	#NULL!	#NULL!	#NULL!	#NULL!	#NULL!	#NULL!	#NULL!	#NULL!	#NULL!	#NULL!	#NULL!	#NULL!	#NULL!	612	4	4	20	1	1	1	8500	708.333	2	88	3	20	1	A166758715
2020.08.31.	A166765514	A1667655	2013	1	1	1	A166	2	4	51	3	3	3	3	1	#NULL!	4626.88	4663.18	#NULL!	#NULL!	#NULL!	4467.93	3756.91	#NULL!	#NULL!	#NULL!	#NULL!	#NULL!	#NULL!	#NULL!	#NULL!	#NULL!	#NULL!	#NULL!	612	3	5	20	1	1	1	3764	313.667	2	88	3	20	1
2020.08.31.	A166765516	A1667655	2013	1	1	1	A166	2	34	#NULL!	2	3	3	3	4	7	4626.88	5774.38	#NULL!	#NULL!	#NULL!	5157	5841.27	#NULL!	#NULL!	#NULL!	#NULL!	#NULL!	#NULL!	#NULL!	#NULL!	#NULL!	#NULL!	#NULL!	612	3	5	20	1	1	1	3764	313.667	1	1	1	20	1
2020.08.31.	A166772314	A1667723	2013	1	1	1	A166	1	31	#NULL!	1	2	2	3	4	7	4626.88	7324.93	#NULL!	16072.9	14791.1	#NULL!	#NULL!	#NULL!	#NULL!	#NULL!	#NULL!	#NULL!	30638.2	#NULL!	#NULL!	#NULL!	#NULL!	#NULL!	612	3	4	20	3	4	1	3000	250	2	88	3	10	1	A166772315
2020.08.31.	A166772315	A1667723	2013	1	1	1	A166	1	63	#NULL!	2	2	2	3	4	3	4626.88	4919.79	#NULL!	12155.7	7874.7	7030.04	5683.21	#NULL!	#NULL!	24934.8	#NULL!	#NULL!	23698.5	12320.5	#NULL!	#NULL!	48336	#NULL!	612	3	4	20	3	4	1	3000	250	1	1	2	10	1
2020.08.31.	A166772316	A1667723	2013	1	1	1	A166	2	63	#NULL!	3	2	3	3	3	5	4626.88	2642.32	10863.4	#NULL!	6952.08	4197.1	5212.8	#NULL!	11135.5	#NULL!	#NULL!	22903.1	#NULL!	10912.5	#NULL!	23849.8	#NULL!	#NULL!	612	3	4	20	3	4	1	3000	250	1	1	1	10	1
2020.08.31.	A166774016	A1667740	2013	1	1	1	A166	2	58	#NULL!	2	2	2	2	1	6	4626.88	4089.71	5238.13	#NULL!	8182.95	4475.78	4165.08	#NULL!	5713.94	#NULL!	#NULL!	10448.4	#NULL!	8678.85	#NULL!	11710.1	#NULL!	#NULL!	612	1	1	20	1	4	1	1200	100	1	4	1	20	1
2020.08.31.	A166784216	A1667842	2013	1	1	1	A166	2	63	#NULL!	4	3	4	3	1	6	4626.88	2642.32	5431.7	11669	6952.08	2798.07	3475.2	16922.5	5567.77	11413.1	17439.4	11451.6	23718.1	7275	33336.9	11924.9	24227.3	34153.7	612	1	1	20	2	1	2	200	200	1	3	1	10	1
2020.08.31.	A166792713	A1667927	2013	1	1	1	A166	2	28	#NULL!	2	3	3	3	3	3	4626.88	9434.83	#NULL!	16160.3	15642.3	6476.56	9940.99	#NULL!	#NULL!	19571.4	#NULL!	#NULL!	34414.2	16997.5	#NULL!	#NULL!	39909.1	#NULL!	612	4	4	20	1	3	2	320	320	2	88	3	20	1	A166792716
2020.08.31.	A166792714	A1667927	2013	1	1	1	A166	2	30	#NULL!	2	3	2	3	#NULL!	#NULL!	4626.88	#NULL!	#NULL!	#NULL!	#NULL!	5157	#NULL!	#NULL!	#NULL!	#NULL!	#NULL!	#NULL!	#NULL!	#NULL!	#NULL!	#NULL!	#NULL!	#NULL!	612	4	4	20	1	3	2	320	320	2	88	3	20	1	A166792716
2020.08.31.	A166792715	A1667927	2013	1	1	1	A166	2	57	#NULL!	2	3	3	3	2	6	4626.88	5452.95	5238.13	16047.5	10910.6	4475.78	5553.44	23301.6	5713.94	16260.3	24989.1	10448.4	31223.7	11571.8	44758.4	11710.1	31568.3	47079.5	612	4	4	20	1	3	2	320	320	1	1	1	20	1
2020.08.31.	A166792716	A1667927	2013	1	1	1	A166	1	56	#NULL!	2	3	3	3	3	2	4626.88	7983.19	8005.53	#NULL!	17490.2	6801.02	9845.63	#NULL!	9940.39	#NULL!	#NULL!	15264.1	#NULL!	22565	#NULL!	21812.4	#NULL!	#NULL!	612	4	4	20	1	3	2	320	320	1	1	2	20	1
2020.08.31.	A166801216	A1668012	2013	1	1	1	A166	2	65	#NULL!	2	1	2	1	1	5	4626.88	2666.23	5431.7	#NULL!	6952.08	2944.9	3475.2	#NULL!	5567.77	#NULL!	#NULL!	11451.6	#NULL!	7275	#NULL!	11924.9	#NULL!	#NULL!	612	1	1	20	2	3	2	50	50	1	4	1	10	2
2020.08.31.	A166804616	A1668046	2013	1	1	1	A166	2	66	#NULL!	1	1	1	1	1	6	4626.88	2666.23	5431.7	#NULL!	6952.08	2944.9	3475.2	#NULL!	5567.77	#NULL!	#NULL!	11451.6	#NULL!	7275	#NULL!	11924.9	#NULL!	#NULL!	612	1	1	20	3	3	2	40	40	1	2	1	20	1
2020.08.31.	A166809715	A1668097	2013	1	1	1	A166	2	55	#NULL!	3	3	4	4	3	7	4626.88	4089.71	5238.13	#NULL!	8182.95	4475.78	4165.08	#NULL!	5713.94	#NULL!	#NULL!	10448.4	#NULL!	8678.85	#NULL!	11710.1	#NULL!	#NULL!	612	1	1	20	1	3	2	220	220	1	1	1	20	1
2020.08.31.	A166811413	A1668114	2013	1	1	1	A166	2	11	#NULL!	2	2	2	2	1	#NULL!	4626.88	4456.99	#NULL!	#NULL!	#NULL!	3859.06	4424.9	#NULL!	#NULL!	#NULL!	#NULL!	#NULL!	#NULL!	#NULL!	#NULL!	#NULL!	#NULL!	#NULL!	612	4	4	20	2	3	2	250	250	2	88	3	30	1	A166811416
2020.08.31.	A166811414	A1668114	2013	1	1	1	A166	2	13	#NULL!	2	2	2	2	1	#NULL!	4626.88	4456.99	#NULL!	#NULL!	#NULL!	3859.06	4424.9	#NULL!	#NULL!	#NULL!	#NULL!	#NULL!	#NULL!	#NULL!	#NULL!	#NULL!	#NULL!	#NULL!	612	4	4	20	2	3	2	250	250	2	88	3	30	1	A166811416
2020.08.31.	A166811415	A1668114	2013	1	1	1	A166	2	39	#NULL!	1	2	2	2	3	3	4626.88	4673.75	#NULL!	14588.2	9862.37	4237.77	4575.38	#NULL!	#NULL!	26496	#NULL!	#NULL!	30430.9	9110.97	#NULL!	#NULL!	29906.5	#NULL!	612	4	4	20	2	3	2	250	250	1	1	2	10	1
2020.08.31.	A166811416	A1668114	2013	1	1	1	A166	1	47	#NULL!	1	2	2	2	3	6	4626.88	8471.07	8859.93	#NULL!	13943	10427.3	9111.93	#NULL!	10923	#NULL!	#NULL!	16560.7	#NULL!	16303.1	#NULL!	19531.1	#NULL!	#NULL!	612	4	4	20	2	3	2	250	250	1	1	1	10	1
2020.08.31.	A166813114	A1668131	2013	1	1	1	A166	1	45	#NULL!	1	1	1	1	3	1	4626.88	12706.6	13289.9	#NULL!	20914.5	15641	13667.9	#NULL!	16384.4	#NULL!	#NULL!	24841	#NULL!	24454.7	#NULL!	29296.6	#NULL!	#NULL!	612	3	5	10	3	3	2	45	45	2	88	3	20	1
2020.08.31.	A166813116	A1668131	2013	1	1	1	A166	2	75	#NULL!	1	1	2	1	1	6	4626.88	4356.44	8147.55	#NULL!	10428.1	4558.01	5212.8	#NULL!	8351.65	#NULL!	#NULL!	17177.3	#NULL!	10912.5	#NULL!	17887.3	#NULL!	#NULL!	612	3	5	10	3	3	2	45	45	1	3	1	20	2
2020.08.31.	A166819914	A1668199	2013	1	1	1	A166	1	15	#NULL!	2	2	3	3	2	7	4626.88	6661.46	#NULL!	#NULL!	11502.6	5295.21	7750.36	#NULL!	#NULL!	#NULL!	#NULL!	#NULL!	#NULL!	13624.1	#NULL!	#NULL!	#NULL!	#NULL!	612	3	4	20	1	1	2	250	250	2	88	3	20	1	A166819916
2020.08.31.	A166819915	A1668199	2013	1	1	1	A166	2	42	#NULL!	2	2	2	3	4	1	4626.88	4897.84	6046.51	#NULL!	8907.65	4884.01	4659.11	#NULL!	5779.67	#NULL!	#NULL!	10507	#NULL!	8264.43	#NULL!	10240.2	#NULL!	#NULL!	612	3	4	20	1	1	2	250	250	1	1	1	20	1
2020.08.31.	A166819916	A1668199	2013	1	1	1	A166	1	44	#NULL!	1	2	2	3	4	1	4626.88	6750.79	7575.47	#NULL!	11695.9	8574.88	7954.42	#NULL!	9035.74	#NULL!	#NULL!	13567.6	#NULL!	14809.4	#NULL!	16916.3	#NULL!	#NULL!	612	3	4	20	1	1	2	250	250	1	1	2	20	1
2020.08.31.	A166821615	A1668216	2013	1	1	1	A166	2	25	#NULL!	2	2	2	2	#NULL!	#NULL!	4626.88	#NULL!	#NULL!	#NULL!	#NULL!	6476.56	#NULL!	#NULL!	#NULL!	#NULL!	#NULL!	#NULL!	#NULL!	#NULL!	#NULL!	#NULL!	#NULL!	#NULL!	612	2	3	20	1	1	1	2400	200	2	88	8	10	1
2020.08.31.	A166821616	A1668216	2013	1	1	1	A166	2	22	#NULL!	2	2	2	2	3	1	4626.88	11297.7	#NULL!	12578	26914.3	6168.44	15113.6	#NULL!	#NULL!	13038.2	#NULL!	#NULL!	26776.9	32305.7	#NULL!	#NULL!	27248	#NULL!	612	2	3	20	1	1	1	2400	200	2	88	1	10	1
2020.08.31.	A167728113	A1677281	2013	1	1	2	A167	2	22	#NULL!	4	4	5	5	3	7	4526.63	8289.72	#NULL!	#NULL!	19748.4	6034.79	11089.6	#NULL!	#NULL!	#NULL!	#NULL!	#NULL!	#NULL!	23704.3	#NULL!	#NULL!	#NULL!	#NULL!	601	3	5	20	2	2	2	1000	1000	2	88	3	20	1
2020.08.31.	A167728114	A1677281	2013	1	1	2	A167	1	26	#NULL!	4	4	5	5	#NULL!	#NULL!	4526.63	#NULL!	#NULL!	#NULL!	#NULL!	9351.68	#NULL!	#NULL!	#NULL!	#NULL!	#NULL!	#NULL!	#NULL!	#NULL!	#NULL!	#NULL!	#NULL!	#NULL!	601	3	5	20	2	2	2	1000	1000	2	88	3	20	1
2020.08.31.	A167728116	A1677281	2013	1	1	2	A167	2	49	#NULL!	4	4	5	5	4	7	4526.63	7877.52	#NULL!	#NULL!	15048.9	5074.16	7338.38	#NULL!	#NULL!	#NULL!	#NULL!	#NULL!	#NULL!	14606.6	#NULL!	#NULL!	#NULL!	#NULL!	601	3	5	20	2	2	2	1000	1000	1	1	1	20	1
2020.08.31.	A167738316	A1677383	2013	1	1	2	A167	2	76	#NULL!	4	3	5	4	3	7	4526.63	5682.74	#NULL!	#NULL!	13602.9	5945.68	6799.8	#NULL!	#NULL!	#NULL!	#NULL!	#NULL!	#NULL!	14234.7	#NULL!	#NULL!	#NULL!	#NULL!	601	2	6	20	2	2	2	327	327	1	3	1	20	2
2020.08.31.	A167740015	A1677400	2013	1	1	2	A167	2	62	#NULL!	4	4	5	5	4	1	4526.63	3877.61	#NULL!	#NULL!	10202.2	#NULL!	#NULL!	#NULL!	#NULL!	#NULL!	#NULL!	#NULL!	#NULL!	#NULL!	#NULL!	#NULL!	#NULL!	#NULL!	601	3	4	20	2	2	1	18000	1500	1	1	2	20	1
2020.08.31.	A167740016	A1677400	2013	1	1	2	A167	1	65	#NULL!	4	4	5	5	4	1	4526.63	4181.75	#NULL!	#NULL!	11556.1	#NULL!	#NULL!	#NULL!	#NULL!	#NULL!	#NULL!	#NULL!	#NULL!	#NULL!	#NULL!	#NULL!	#NULL!	#NULL!	601	3	4	20	2	2	1	18000	1500	1	1	1	20	1
2020.08.31.	A167743415	A1677434	2013	1	1	2	A167	2	49	#NULL!	4	4	5	5	4	7	4526.63	15755	#NULL!	#NULL!	35791.5	#NULL!	#NULL!	#NULL!	#NULL!	#NULL!	#NULL!	#NULL!	#NULL!	#NULL!	#NULL!	#NULL!	#NULL!	#NULL!	601	4	4	20	3	2	1	18000	1500	1	1	2	10	1
2020.08.31.	A167753616	A1677536	2013	1	1	2	A167	2	75	#NULL!	4	4	5	5	3	7	4526.63	2841.37	#NULL!	#NULL!	6801.45	2972.84	3399.9	#NULL!	#NULL!	#NULL!	#NULL!	#NULL!	#NULL!	7117.37	#NULL!	#NULL!	#NULL!	#NULL!	601	1	1	20	2	2	2	365	365	1	3	1	10	2
2020.08.31.	A167758713	A1677587	2013	1	1	2	A167	1	29	#NULL!	4	4	5	5	4	2	4526.63	9115.58	#NULL!	13786.4	18949.3	9351.68	12498.6	#NULL!	#NULL!	16815.4	#NULL!	#NULL!	29258.1	24206.2	#NULL!	#NULL!	38127.5	#NULL!	601	4	4	20	3	2	2	800	800	2	88	3	20	1	A167758716
2020.08.31.	A167758714	A1677587	2013	1	1	2	A167	1	31	#NULL!	4	4	5	5	4	1	4526.63	7166.22	#NULL!	#NULL!	14470.6	9014.56	10359.6	#NULL!	#NULL!	#NULL!	#NULL!	#NULL!	#NULL!	16780.6	#NULL!	#NULL!	#NULL!	#NULL!	601	4	4	20	3	2	2	800	800	2	88	3	10	1	A167758716
2020.08.31.	A167758715	A1677587	2013	1	1	2	A167	2	57	#NULL!	4	4	5	5	4	7	4526.63	4001.1	#NULL!	#NULL!	8005.66	4378.8	4074.83	#NULL!	#NULL!	#NULL!	#NULL!	#NULL!	#NULL!	8490.81	#NULL!	#NULL!	#NULL!	#NULL!	601	4	4	20	3	2	2	800	800	1	1	2	10	1
2020.08.31.	A167758716	A1677587	2013	1	1	2	A167	1	60	#NULL!	4	4	5	5	4	2	4526.63	4813.19	#NULL!	15856.4	7704.08	4585.15	3706.72	#NULL!	#NULL!	16263.1	#NULL!	#NULL!	30913.4	8035.68	#NULL!	#NULL!	31525.8	#NULL!	601	4	4	20	3	2	2	800	800	1	1	1	10	1
2020.08.31.	A167763813	A1677638	2013	1	1	2	A167	1	9	#NULL!	4	4	5	5	1	#NULL!	4526.63	4589.33	#NULL!	#NULL!	#NULL!	4281.26	3285.48	#NULL!	#NULL!	#NULL!	#NULL!	#NULL!	#NULL!	#NULL!	#NULL!	#NULL!	#NULL!	#NULL!	601	4	4	20	3	2	1	11700	975	2	88	3	20	2	A167763816
2020.08.31.	A167763814	A1677638	2013	1	1	2	A167	1	12	#NULL!	4	4	5	5	1	#NULL!	4526.63	5654.26	#NULL!	8120.89	#NULL!	5087.71	3821.89	#NULL!	#NULL!	7907.16	#NULL!	#NULL!	#NULL!	#NULL!	#NULL!	#NULL!	#NULL!	#NULL!	601	4	4	20	3	2	1	11700	975	2	88	3	20	2	A167763816
2020.08.31.	A167763815	A1677638	2013	1	1	2	A167	2	40	#NULL!	4	4	5	5	4	2	4526.63	4791.72	#NULL!	20050.8	8714.65	4778.19	4558.17	#NULL!	#NULL!	13457.7	#NULL!	#NULL!	37836.8	8085.37	#NULL!	#NULL!	39294.5	#NULL!	601	4	4	20	3	2	1	11700	975	1	1	2	20	1
2020.08.31.	A167763816	A1677638	2013	1	1	2	A167	1	44	#NULL!	4	4	5	5	4	1	4526.63	6604.52	#NULL!	#NULL!	11442.5	8389.09	7782.08	#NULL!	#NULL!	#NULL!	#NULL!	#NULL!	#NULL!	14488.6	#NULL!	#NULL!	#NULL!	#NULL!	601	4	4	20	3	2	1	11700	975	1	1	1	20	1
2020.08.31.	A167768915	A1677689	2013	1	1	2	A167	2	68	#NULL!	4	4	5	5	4	7	4526.63	2608.46	#NULL!	#NULL!	6801.45	2881.1	3399.9	#NULL!	#NULL!	#NULL!	#NULL!	#NULL!	#NULL!	7117.37	#NULL!	#NULL!	#NULL!	#NULL!	601	2	2	20	2	2	2	445	445	1	1	2	20	2
2020.08.31.	A167768916	A1677689	2013	1	1	2	A167	1	73	#NULL!	4	4	5	5	4	7	4526.63	3027.38	#NULL!	#NULL!	7704.08	3140.58	3706.72	#NULL!	#NULL!	#NULL!	#NULL!	#NULL!	#NULL!	8035.68	#NULL!	#NULL!	#NULL!	#NULL!	601	2	2	20	2	2	2	445	445	1	1	1	20	2
2020.08.31.	A167779115	A1677791	2013	1	1	2	A167	2	58	#NULL!	4	4	5	5	4	7	4526.63	8002.2	#NULL!	15699.8	16011.3	8757.6	8149.67	#NULL!	#NULL!	15908	#NULL!	#NULL!	30547.2	16981.6	#NULL!	#NULL!	30884.3	#NULL!	601	2	2	20	2	2	2	500	500	1	1	2	10	1
2020.08.31.	A167782513	A1677825	2013	1	1	2	A167	2	28	#NULL!	3	3	3	4	4	2	4526.63	6922.81	#NULL!	23715.3	11477.6	6336.23	7294.2	#NULL!	#NULL!	28721	#NULL!	#NULL!	50502.9	12471.9	#NULL!	#NULL!	58566.6	#NULL!	601	4	7	20	3	2	1	5000	416.667	2	88	3	20	1	A167782516
2020.08.31.	A167782515	A1677825	2013	1	1	2	A167	2	58	#NULL!	3	3	4	4	4	7	4526.63	4001.1	#NULL!	#NULL!	8005.66	4378.8	4074.83	#NULL!	#NULL!	#NULL!	#NULL!	#NULL!	#NULL!	8490.81	#NULL!	#NULL!	#NULL!	#NULL!	601	4	7	20	3	2	1	5000	416.667	1	1	2	20	1
2020.08.31.	A167782516	A1677825	2013	1	1	2	A167	1	63	#NULL!	3	3	4	4	4	1	4526.63	4813.19	#NULL!	#NULL!	7704.08	4585.15	3706.72	#NULL!	#NULL!	#NULL!	#NULL!	#NULL!	#NULL!	8035.68	#NULL!	#NULL!	#NULL!	#NULL!	601	4	7	20	3	2	1	5000	416.667	1	1	1	20	1
2020.08.31.	A167789316	A1677893	2013	1	1	2	A167	2	80	#NULL!	4	3	5	3	1	7	4526.63	2841.37	#NULL!	#NULL!	#NULL!	2972.84	3399.9	#NULL!	#NULL!	#NULL!	#NULL!	#NULL!	#NULL!	#NULL!	#NULL!	#NULL!	#NULL!	#NULL!	601	1	1	20	2	2	2	200	200	1	3	1	10	2
2020.08.31.	A167794414	A1677944	2013	1	1	2	A167	2	29	#NULL!	2	2	2	2	3	7	4526.63	6922.81	#NULL!	#NULL!	11477.6	6336.23	7294.2	#NULL!	#NULL!	#NULL!	#NULL!	#NULL!	#NULL!	12471.9	#NULL!	#NULL!	#NULL!	#NULL!	601	3	4	20	2	2	2	244	244	2	88	3	10	2	A167794416
2020.08.31.	A167794415	A1677944	2013	1	1	2	A167	2	67	#NULL!	4	2	4	2	3	7	4526.63	2608.46	#NULL!	#NULL!	6801.45	2881.1	3399.9	#NULL!	#NULL!	#NULL!	#NULL!	#NULL!	#NULL!	7117.37	#NULL!	#NULL!	#NULL!	#NULL!	601	3	4	20	2	2	2	244	244	1	1	2	10	1
2020.08.31.	A167794416	A1677944	2013	1	1	2	A167	1	67	#NULL!	3	2	4	2	3	7	4526.63	2787.84	#NULL!	#NULL!	7704.08	2902.64	3706.72	#NULL!	#NULL!	#NULL!	#NULL!	#NULL!	#NULL!	8035.68	#NULL!	#NULL!	#NULL!	#NULL!	601	3	4	20	2	2	2	244	244	1	1	1	10	1
2020.08.31.	A167797815	A1677978	2013	1	1	2	A167	2	63	#NULL!	4	4	5	5	3	7	4526.63	3877.61	#NULL!	34248.5	#NULL!	4106.16	5099.85	#NULL!	#NULL!	33497.6	#NULL!	#NULL!	#NULL!	#NULL!	#NULL!	#NULL!	#NULL!	#NULL!	601	3	4	20	2	2	2	800	800	1	1	2	20	1
2020.08.31.	A167797816	A1677978	2013	1	1	2	A167	1	67	#NULL!	4	4	5	5	4	7	4526.63	4181.75	#NULL!	#NULL!	23112.2	4353.96	5560.08	#NULL!	#NULL!	#NULL!	#NULL!	#NULL!	#NULL!	24107	#NULL!	#NULL!	#NULL!	#NULL!	601	3	4	20	2	2	2	800	800	1	1	1	20	1
2020.08.31.	A167802915	A1678029	2013	1	1	2	A167	2	53	#NULL!	4	4	5	5	4	1	4526.63	8946.23	#NULL!	#NULL!	26767.7	9972.3	12197.4	#NULL!	#NULL!	#NULL!	#NULL!	#NULL!	#NULL!	26410.6	#NULL!	#NULL!	#NULL!	#NULL!	601	3	4	20	2	2	1	18000	1500	1	1	2	20	1
2020.08.31.	A167808012	A1678080	2013	1	1	2	A167	2	77	#NULL!	3	2	4	2	3	7	4526.63	8524.11	#NULL!	#NULL!	27205.8	11891.4	13599.6	#NULL!	#NULL!	#NULL!	#NULL!	#NULL!	#NULL!	28469.5	#NULL!	#NULL!	#NULL!	#NULL!	601	4	7	20	2	2	2	200	200	1	3	6	20	9
2020.08.31.	A167813114	A1678131	2013	1	1	2	A167	2	37	#NULL!	4	4	4	4	4	1	4526.63	4572.49	#NULL!	21408.2	9648.69	12437.9	13428.7	#NULL!	#NULL!	19441.5	#NULL!	#NULL!	44657.4	26740.7	#NULL!	#NULL!	43887.8	#NULL!	601	3	4	20	2	2	1	5780	481.667	2	88	3	20	1	A167813116
2020.08.31.	A167813115	A1678131	2013	1	1	2	A167	2	65	#NULL!	4	4	5	4	3	7	4526.63	2608.46	#NULL!	#NULL!	6801.45	#NULL!	#NULL!	#NULL!	#NULL!	#NULL!	#NULL!	#NULL!	#NULL!	#NULL!	#NULL!	#NULL!	#NULL!	#NULL!	601	3	4	20	2	2	1	5780	481.667	1	1	1	20	1
2020.08.31.	A167813116	A1678131	2013	1	1	2	A167	1	71	#NULL!	4	4	5	4	4	7	4526.63	3027.38	#NULL!	#NULL!	7704.08	#NULL!	#NULL!	#NULL!	#NULL!	#NULL!	#NULL!	#NULL!	#NULL!	#NULL!	#NULL!	#NULL!	#NULL!	#NULL!	601	3	4	20	2	2	1	5780	481.667	1	1	2	20	1
2020.08.31.	A167816513	A1678165	2013	1	1	2	A167	2	3	36	3	3	4	3	1	#NULL!	4526.63	4562.14	#NULL!	#NULL!	#NULL!	4371.12	3675.51	#NULL!	#NULL!	#NULL!	#NULL!	#NULL!	#NULL!	#NULL!	#NULL!	#NULL!	#NULL!	#NULL!	601	4	4	20	2	2	2	400	400	2	88	3	20	1	A167816516
2020.08.31.	A167816514	A1678165	2013	1	1	2	A167	2	4	59	3	3	4	3	1	#NULL!	4526.63	4562.14	#NULL!	#NULL!	#NULL!	4371.12	3675.51	#NULL!	#NULL!	#NULL!	#NULL!	#NULL!	#NULL!	#NULL!	#NULL!	#NULL!	#NULL!	#NULL!	601	4	4	20	2	2	2	400	400	2	88	3	20	1	A167816516
2020.08.31.	A167816515	A1678165	2013	1	1	2	A167	2	33	#NULL!	3	3	3	3	4	7	4526.63	5649.27	#NULL!	#NULL!	12538.5	5045.26	5714.71	#NULL!	#NULL!	#NULL!	#NULL!	#NULL!	#NULL!	12876.2	#NULL!	#NULL!	#NULL!	#NULL!	601	4	4	20	2	2	2	400	400	1	2	2	20	1
2020.08.31.	A167816516	A1678165	2013	1	1	2	A167	1	37	#NULL!	3	3	3	3	4	2	4526.63	5627.1	#NULL!	17491.8	12965.4	6716.42	8012.63	#NULL!	#NULL!	19119.4	#NULL!	#NULL!	35414.4	15370.2	#NULL!	#NULL!	41964.6	#NULL!	601	4	4	20	2	2	2	400	400	1	1	1	20	1
2020.08.31.	A167818212	A1678182	2013	1	1	2	A167	2	63	#NULL!	2	2	3	2	3	7	4526.63	2585.07	#NULL!	11416.2	6801.45	2737.44	3399.9	#NULL!	#NULL!	11165.9	#NULL!	#NULL!	23204.2	7117.37	#NULL!	#NULL!	23702.3	#NULL!	601	4	7	20	2	2	2	200	200	1	3	1	10	2
2020.08.31.	A167818213	A1678182	2013	1	1	2	A167	2	7	#NULL!	1	2	1	2	1	#NULL!	4526.63	3178.06	#NULL!	#NULL!	#NULL!	3000.59	3446.21	#NULL!	#NULL!	#NULL!	#NULL!	#NULL!	#NULL!	#NULL!	#NULL!	#NULL!	#NULL!	#NULL!	601	4	7	20	2	2	2	200	200	2	88	5	10	1
2020.08.31.	A167818214	A1678182	2013	1	1	2	A167	2	9	#NULL!	1	2	1	2	1	#NULL!	4526.63	3178.06	#NULL!	#NULL!	#NULL!	3000.59	3446.21	#NULL!	#NULL!	#NULL!	#NULL!	#NULL!	#NULL!	#NULL!	#NULL!	#NULL!	#NULL!	#NULL!	601	4	7	20	2	2	2	200	200	2	88	5	10	1
2020.08.31.	A167818215	A1678182	2013	1	1	2	A167	2	35	#NULL!	1	2	1	2	4	7	4526.63	4572.49	#NULL!	7136.06	9648.69	4145.95	4476.25	#NULL!	#NULL!	6480.49	#NULL!	#NULL!	14885.8	8913.57	#NULL!	#NULL!	14629.3	#NULL!	601	4	7	20	2	2	2	200	200	1	1	3	10	1
2020.08.31.	A168743414	A1687434	2013	1	1	1	A168	1	5	64	1	2	1	2	1	#NULL!	5417.7	5492.74	#NULL!	#NULL!	#NULL!	5124.03	3932.23	#NULL!	#NULL!	#NULL!	#NULL!	#NULL!	#NULL!	#NULL!	#NULL!	#NULL!	#NULL!	#NULL!	612	3	4	20	2	1	2	185	185	2	88	3	20	1	A168743416
2020.08.31.	A168743415	A1687434	2013	1	1	1	A168	2	33	#NULL!	1	2	1	2	4	7	5417.7	6761.33	#NULL!	25068.4	15006.7	6038.42	6839.65	#NULL!	#NULL!	26962.9	#NULL!	#NULL!	51977.3	15410.9	#NULL!	#NULL!	56000.8	#NULL!	612	3	4	20	2	1	2	185	185	1	1	2	20	1
2020.08.31.	A168743416	A1687434	2013	1	1	1	A168	1	36	#NULL!	1	2	1	2	4	3	5417.7	6734.79	#NULL!	#NULL!	15517.6	8038.55	9589.92	#NULL!	#NULL!	#NULL!	#NULL!	#NULL!	#NULL!	18395.8	#NULL!	#NULL!	#NULL!	#NULL!	612	3	4	20	2	1	2	185	185	1	1	1	20	1
2020.08.31.	A168745116	A1687451	2013	1	1	1	A168	2	68	#NULL!	1	1	1	1	1	7	5417.7	3121.94	#NULL!	13663.4	8140.32	3448.24	4069.17	#NULL!	#NULL!	13363.9	#NULL!	#NULL!	27772	8518.43	#NULL!	#NULL!	28368.2	#NULL!	612	1	1	20	1	1	2	35	35	1	3	1	10	2
2020.08.31.	A168748516	A1687485	2013	1	1	1	A168	2	64	#NULL!	1	1	1	1	1	6	5417.7	3093.94	6360.08	#NULL!	8140.32	3276.31	4069.17	#NULL!	6519.4	#NULL!	#NULL!	13408.8	#NULL!	8518.43	#NULL!	13963.1	#NULL!	#NULL!	612	1	1	10	1	1	2	51	51	1	4	1	30	1
2020.08.31.	A168751915	A1687519	2013	1	1	1	A168	2	65	#NULL!	3	2	3	2	3	7	5417.7	6243.88	#NULL!	#NULL!	16280.6	3448.24	8138.35	#NULL!	#NULL!	#NULL!	#NULL!	#NULL!	#NULL!	17036.9	#NULL!	#NULL!	#NULL!	#NULL!	612	2	2	20	2	1	2	130	130	1	1	2	20	2
2020.08.31.	A168751916	A1687519	2013	1	1	1	A168	1	70	#NULL!	3	2	3	2	#NULL!	#NULL!	5417.7	#NULL!	#NULL!	#NULL!	#NULL!	3758.8	#NULL!	#NULL!	#NULL!	#NULL!	#NULL!	#NULL!	#NULL!	#NULL!	#NULL!	#NULL!	#NULL!	#NULL!	612	2	2	20	2	1	2	130	130	1	1	1	20	2
2020.08.31.	A168760415	A1687604	2013	1	1	1	A168	2	61	#NULL!	1	1	1	1	1	3	5417.7	3093.94	6360.08	#NULL!	8140.32	3276.31	4069.17	#NULL!	6519.4	#NULL!	#NULL!	13408.8	#NULL!	8518.43	#NULL!	13963.1	#NULL!	#NULL!	612	2	2	20	1	5	1	773	64.4167	1	1	1	10	1
2020.08.31.	A168760416	A1687604	2013	1	1	1	A168	1	67	#NULL!	1	1	1	1	2	3	5417.7	3336.62	5834.98	18977.7	9220.63	3474.03	4436.39	26779.7	6180.83	19464.4	28063.3	12617.7	36998.7	9617.51	54328.7	13222.8	37731.7	56774.1	612	2	2	20	1	5	1	773	64.4167	1	1	2	10	2
2020.08.31.	A168774016	A1687740	2013	1	1	1	A168	2	33	#NULL!	3	3	4	4	4	1	5417.7	6761.33	#NULL!	#NULL!	15006.7	#NULL!	#NULL!	#NULL!	#NULL!	#NULL!	#NULL!	#NULL!	#NULL!	#NULL!	#NULL!	#NULL!	#NULL!	#NULL!	612	1	1	20	1	1	2	225	225	2	88	1	20	1
2020.08.31.	A168775713	A1687757	2013	1	1	1	A168	2	16	#NULL!	1	2	1	2	2	7	5417.7	5990.33	#NULL!	#NULL!	14572.3	5691.96	7192.27	#NULL!	#NULL!	#NULL!	#NULL!	#NULL!	#NULL!	15121.9	#NULL!	#NULL!	#NULL!	#NULL!	612	4	4	20	1	1	2	200	200	2	88	3	10	1	A168775716
2020.08.31.	A168775714	A1687757	2013	1	1	1	A168	1	18	#NULL!	1	2	2	2	2	7	5417.7	7800.02	#NULL!	23128.7	13468.6	6200.25	9075.04	#NULL!	#NULL!	16096.3	#NULL!	#NULL!	35026.7	15952.7	#NULL!	#NULL!	42370	#NULL!	612	4	4	20	1	1	2	200	200	2	88	3	10	1	A168775716
2020.08.31.	A168775715	A1687757	2013	1	1	1	A168	2	48	#NULL!	1	2	1	2	3	5	5417.7	6285.47	7256.72	#NULL!	12007.5	6073.01	5855.29	#NULL!	7201.82	#NULL!	#NULL!	14286.9	#NULL!	11654.6	#NULL!	14380.9	#NULL!	#NULL!	612	4	4	20	1	1	2	200	200	1	1	2	10	1
2020.08.31.	A168775716	A1687757	2013	1	1	1	A168	1	50	#NULL!	1	2	1	2	2	5	5417.7	8200.44	8894.04	21826.5	16712.5	9369.59	9391.29	26465.2	11112.4	24366.4	31457.2	18047.3	39593.4	19603.6	49008.1	22385.2	47582.1	59818.6	612	4	4	20	1	1	2	200	200	1	1	1	10	1
2020.08.31.	A168777414	A1687774	2013	1	1	1	A168	2	1	21	3	3	4	3	1	#NULL!	5417.7	5460.2	#NULL!	#NULL!	#NULL!	5231.58	4399.04	#NULL!	#NULL!	#NULL!	#NULL!	#NULL!	#NULL!	#NULL!	#NULL!	#NULL!	#NULL!	#NULL!	612	3	4	20	1	1	1	4000	333.333	2	88	3	20	1	A168777415
2020.08.31.	A168777415	A1687774	2013	1	1	1	A168	1	35	#NULL!	2	3	3	3	4	5	5417.7	6734.79	#NULL!	20935	15517.6	8038.55	9589.92	#NULL!	#NULL!	22883	#NULL!	#NULL!	42385.8	18395.8	#NULL!	#NULL!	50225.3	#NULL!	612	3	4	20	1	1	1	4000	333.333	1	1	1	20	1
2020.08.31.	A168777416	A1687774	2013	1	1	1	A168	2	38	#NULL!	2	3	3	3	4	3	5417.7	5472.58	#NULL!	#NULL!	11548	4962.08	5357.4	#NULL!	#NULL!	#NULL!	#NULL!	#NULL!	#NULL!	10668.2	#NULL!	#NULL!	#NULL!	#NULL!	612	3	4	20	1	1	1	4000	333.333	1	1	2	20	1
2020.08.31.	A168787616	A1687876	2013	1	1	1	A168	2	51	#NULL!	1	1	1	1	2	3	5417.7	3569.1	6239.42	10224	10679	3978.45	4866.17	14579.8	6261.76	9977.17	15376.7	12312.2	22871.6	10536.5	31624.5	12193	23342.6	33746.5	612	1	1	20	1	1	2	70	70	1	4	1	20	1
2020.08.31.	A168791015	A1687910	2013	1	1	1	A168	2	60	#NULL!	4	4	5	5	1	7	5417.7	3093.94	6360.08	#NULL!	8140.32	3276.31	4069.17	#NULL!	6519.4	#NULL!	#NULL!	13408.8	#NULL!	8518.43	#NULL!	13963.1	#NULL!	#NULL!	612	2	2	20	2	1	2	500	500	1	1	2	10	1
2020.08.31.	A168791016	A1687910	2013	1	1	1	A168	1	62	#NULL!	4	4	5	5	4	2	5417.7	5760.67	5834.98	18977.7	9220.63	5487.74	4436.39	26779.7	6180.83	19464.4	28063.3	12617.7	36998.7	9617.51	54328.7	13222.8	37731.7	56774.1	612	2	2	20	2	1	2	500	500	1	1	1	20	1
2020.08.31.	A168811415	A1688114	2013	1	1	1	A168	2	73	#NULL!	4	2	4	2	2	7	5417.7	2811.75	#NULL!	#NULL!	8140.32	3000.22	4069.17	#NULL!	#NULL!	#NULL!	#NULL!	#NULL!	#NULL!	8518.43	#NULL!	#NULL!	#NULL!	#NULL!	612	2	2	20	2	1	2	200	200	1	1	2	10	1
2020.08.31.	A168811416	A1688114	2013	1	1	1	A168	1	76	#NULL!	4	2	5	2	3	7	5417.7	3360.27	11670	#NULL!	9220.63	3528.96	4436.39	#NULL!	12361.7	#NULL!	#NULL!	25235.5	#NULL!	9617.51	#NULL!	26445.5	#NULL!	#NULL!	612	2	2	20	2	1	2	200	200	1	1	1	10	1
2020.08.31.	A168814813	A1688148	2013	1	1	1	A168	2	80	#NULL!	3	1	4	1	2	7	5417.7	3400.69	#NULL!	#NULL!	8140.32	3558.04	4069.17	#NULL!	#NULL!	#NULL!	#NULL!	#NULL!	#NULL!	8518.43	#NULL!	#NULL!	#NULL!	#NULL!	612	3	6	20	1	1	2	123	123	1	3	6	20	2
2020.08.31.	A168814816	A1688148	2013	1	1	1	A168	2	69	#NULL!	2	1	3	1	4	7	5417.7	3121.94	12720.2	#NULL!	8140.32	3448.24	4069.17	#NULL!	13038.8	#NULL!	#NULL!	26817.7	#NULL!	8518.43	#NULL!	27926.1	#NULL!	#NULL!	612	3	6	20	1	1	2	123	123	1	1	1	20	2
2020.08.31.	A168818216	A1688182	2013	1	1	1	A168	2	66	#NULL!	2	2	3	1	1	7	5417.7	6243.88	6360.08	#NULL!	16280.6	#NULL!	#NULL!	#NULL!	#NULL!	#NULL!	#NULL!	13408.8	#NULL!	#NULL!	#NULL!	#NULL!	#NULL!	#NULL!	612	2	5	20	1	1	2	109	109	1	4	1	10	2
2020.08.31.	A168819913	A1688199	2013	1	1	1	A168	1	15	#NULL!	3	3	4	4	2	7	5417.7	7800.02	#NULL!	#NULL!	13468.6	6200.25	9075.04	#NULL!	#NULL!	#NULL!	#NULL!	#NULL!	#NULL!	15952.7	#NULL!	#NULL!	#NULL!	#NULL!	612	3	4	20	1	1	2	380	380	2	88	3	20	1	A168819916
2020.08.31.	A168819915	A1688199	2013	1	1	1	A168	2	44	#NULL!	3	3	3	4	3	6	5417.7	5734.97	14159.9	23997.8	10430.1	5718.78	5455.44	30154.5	13535	32213.8	31464.9	24605.6	67927.5	9676.97	65036.2	23980.9	70544.5	68668.3	612	3	4	20	1	1	2	380	380	1	1	2	20	1
2020.08.31.	A168819916	A1688199	2013	1	1	1	A168	1	46	#NULL!	3	3	3	4	3	1	5417.7	9918.93	#NULL!	#NULL!	16326.1	12209.5	10669.3	#NULL!	#NULL!	#NULL!	#NULL!	#NULL!	#NULL!	19089.6	#NULL!	#NULL!	#NULL!	#NULL!	612	3	4	20	1	1	2	380	380	1	1	1	20	1
2020.08.31.	A168821612	A1688216	2013	1	1	1	A168	2	80	#NULL!	4	3	5	3	1	7	5417.7	3400.69	#NULL!	#NULL!	10175.4	3558.04	4069.17	#NULL!	#NULL!	#NULL!	#NULL!	#NULL!	#NULL!	10648	#NULL!	#NULL!	#NULL!	#NULL!	612	5	7	20	1	1	2	350	350	1	3	6	10	2
2020.08.31.	A168821613	A1688216	2013	1	1	1	A168	2	24	#NULL!	2	3	3	3	4	7	5417.7	6614.37	#NULL!	36819.4	19696.6	7222.74	8848.42	#NULL!	#NULL!	38166.6	#NULL!	#NULL!	78384	23642.1	#NULL!	#NULL!	79763	#NULL!	612	5	7	20	1	1	2	350	350	2	88	3	10	1	A168821616
2020.08.31.	A168821614	A1688216	2013	1	1	1	A168	1	29	#NULL!	2	3	2	3	4	2	5417.7	10910	#NULL!	#NULL!	28349.4	11192.6	14959	#NULL!	#NULL!	#NULL!	#NULL!	#NULL!	#NULL!	36214	#NULL!	#NULL!	#NULL!	#NULL!	612	5	7	20	1	1	2	350	350	2	88	3	20	1	A168821616
2020.08.31.	A168821615	A1688216	2013	1	1	1	A168	2	50	#NULL!	2	3	2	3	2	5	5417.7	3569.1	18718.3	#NULL!	13348.7	3978.45	4866.17	#NULL!	18785.3	#NULL!	#NULL!	36936.5	#NULL!	13170.7	#NULL!	36579	#NULL!	#NULL!	612	5	7	20	1	1	2	350	350	1	1	1	10	1
2020.08.31.	A168821616	A1688216	2013	1	1	1	A168	1	50	#NULL!	2	3	2	3	#NULL!	#NULL!	5417.7	8200.44	#NULL!	#NULL!	#NULL!	9369.59	9391.29	#NULL!	#NULL!	#NULL!	#NULL!	#NULL!	#NULL!	#NULL!	#NULL!	#NULL!	#NULL!	#NULL!	612	5	7	20	1	1	2	350	350	1	1	2	10	1
2020.08.31.	A168823313	A1688233	2013	1	1	1	A168	2	17	#NULL!	2	2	2	2	2	7	5417.7	5990.33	#NULL!	#NULL!	14572.3	5691.96	7192.27	#NULL!	#NULL!	#NULL!	#NULL!	#NULL!	#NULL!	15121.9	#NULL!	#NULL!	#NULL!	#NULL!	612	4	4	20	2	1	2	250	250	2	88	3	10	1	A168823316
2020.08.31.	A168823314	A1688233	2013	1	1	1	A168	2	23	#NULL!	1	2	2	2	4	2	5417.7	6614.37	#NULL!	11045.8	15757.2	7222.74	8848.42	#NULL!	#NULL!	15266.7	#NULL!	#NULL!	31353.6	18913.7	#NULL!	#NULL!	31905.2	#NULL!	612	4	4	20	2	1	2	250	250	2	88	3	20	1	A168823316
2020.08.31.	A168823315	A1688233	2013	1	1	1	A168	2	46	#NULL!	2	2	2	2	3	3	5417.7	6285.47	7256.72	#NULL!	12007.5	6073.01	5855.29	#NULL!	7201.82	#NULL!	#NULL!	14286.9	#NULL!	11654.6	#NULL!	14380.9	#NULL!	#NULL!	612	4	4	20	2	1	2	250	250	1	1	2	10	1
2020.08.31.	A168823316	A1688233	2013	1	1	1	A168	1	50	#NULL!	2	2	2	2	2	3	5417.7	8200.44	8894.04	16369.9	16712.5	9369.59	9391.29	26465.2	11112.4	24366.4	31457.2	18047.3	39593.4	19603.6	49008.1	22385.2	47582.1	59818.6	612	4	4	20	2	1	2	250	250	1	1	1	10	1
2020.08.31.	A169683914	A1696839	2013	1	1	1	A169	2	34	#NULL!	3	3	4	4	4	2	8098.43	10106.9	#NULL!	#NULL!	#NULL!	9026.3	10224	#NULL!	#NULL!	#NULL!	#NULL!	#NULL!	#NULL!	#NULL!	#NULL!	#NULL!	#NULL!	#NULL!	612	3	6	20	3	1	2	409	409	1	1	2	20	1
2020.08.31.	A169683915	A1696839	2013	1	1	1	A169	1	33	#NULL!	3	3	3	4	4	2	8098.43	12820.8	#NULL!	#NULL!	36546.3	16127.6	18534.1	#NULL!	#NULL!	#NULL!	#NULL!	#NULL!	#NULL!	43797.1	#NULL!	#NULL!	#NULL!	#NULL!	612	3	6	20	3	1	2	409	409	1	1	1	20	1	A169683916
2020.08.31.	A169683916	A1696839	2013	1	1	1	A169	1	79	#NULL!	4	3	5	4	2	7	8098.43	5022.97	#NULL!	#NULL!	20674.6	5275.13	6631.55	#NULL!	#NULL!	#NULL!	#NULL!	#NULL!	#NULL!	21564.5	#NULL!	#NULL!	#NULL!	#NULL!	612	3	6	20	3	1	2	409	409	1	3	6	20	2
2020.08.31.	A169704312	A1697043	2013	1	1	1	A169	1	1	12	1	2	1	2	1	#NULL!	8098.43	5241.91	#NULL!	#NULL!	#NULL!	5539.35	6879.86	#NULL!	#NULL!	#NULL!	#NULL!	#NULL!	#NULL!	#NULL!	#NULL!	#NULL!	#NULL!	#NULL!	612	4	4	20	1	4	2	200	200	2	88	3	10	1	A169704315
2020.08.31.	A169704313	A1697043	2013	1	1	1	A169	1	2	35	1	2	1	2	1	#NULL!	8098.43	5241.91	#NULL!	#NULL!	#NULL!	5539.35	6879.86	#NULL!	#NULL!	#NULL!	#NULL!	#NULL!	#NULL!	#NULL!	#NULL!	#NULL!	#NULL!	#NULL!	612	4	4	20	1	4	2	200	200	2	88	3	10	1	A169704315
2020.08.31.	A169704314	A1697043	2013	1	1	1	A169	2	24	#NULL!	1	2	1	2	3	7	8098.43	9887.22	#NULL!	22015.2	#NULL!	10796.6	13226.7	#NULL!	#NULL!	22820.7	#NULL!	#NULL!	#NULL!	#NULL!	#NULL!	#NULL!	#NULL!	#NULL!	612	4	4	20	1	4	2	200	200	1	1	2	10	1
2020.08.31.	A169704315	A1697043	2013	1	1	1	A169	1	26	#NULL!	1	2	1	2	1	5	8098.43	16308.3	#NULL!	#NULL!	38906.7	16730.7	21119.9	#NULL!	#NULL!	#NULL!	#NULL!	#NULL!	#NULL!	47785.4	#NULL!	#NULL!	#NULL!	#NULL!	612	4	4	20	1	4	2	200	200	1	1	1	10	1
2020.08.31.	A169709413	A1697094	2013	1	1	1	A169	1	12	#NULL!	1	1	1	1	1	#NULL!	8098.43	10115.8	#NULL!	#NULL!	#NULL!	9102.24	6837.6	#NULL!	#NULL!	#NULL!	#NULL!	#NULL!	#NULL!	#NULL!	#NULL!	#NULL!	#NULL!	#NULL!	612	4	4	20	1	4	1	1600	133.333	2	88	3	30	2	A169709416
2020.08.31.	A169709414	A1697094	2013	1	1	1	A169	2	17	#NULL!	1	1	1	1	2	7	8098.43	8954.41	#NULL!	#NULL!	21782.8	8508.39	10751.1	#NULL!	#NULL!	#NULL!	#NULL!	#NULL!	#NULL!	22604.3	#NULL!	#NULL!	#NULL!	#NULL!	612	4	4	20	1	4	1	1600	133.333	2	88	3	30	2	A169709416
2020.08.31.	A169709415	A1697094	2013	1	1	1	A169	2	45	#NULL!	1	1	1	1	3	1	8098.43	9395.59	10847.4	#NULL!	17949	9078	8752.55	#NULL!	10765.4	#NULL!	#NULL!	21356.1	#NULL!	17421.5	#NULL!	21496.8	#NULL!	#NULL!	612	4	4	20	1	4	1	1600	133.333	1	1	1	20	2
2020.08.31.	A169709416	A1697094	2013	1	1	1	A169	1	58	#NULL!	1	1	1	1	4	7	8098.43	10479.7	14012.1	26671	22959.8	11903.8	12924.6	37122.4	17398.7	56620.3	46550.7	26716.8	82177.9	29621.6	76920.7	38178.3	113202	106487	612	4	4	20	1	4	1	1600	133.333	1	1	2	20	2
2020.08.31.	A169717913	A1697179	2013	1	1	1	A169	1	18	#NULL!	1	2	1	2	3	7	8098.43	11659.6	#NULL!	17286.5	26844.1	9268.2	18087.3	#NULL!	#NULL!	24060.8	#NULL!	#NULL!	52358.3	31794.9	#NULL!	#NULL!	63335	#NULL!	612	4	4	20	1	1	1	2000	166.667	2	88	3	10	1	A169717916
2020.08.31.	A169717914	A1697179	2013	1	1	1	A169	1	28	#NULL!	1	2	1	2	3	3	8098.43	17991.5	#NULL!	36997	38906.7	16730.7	21119.9	#NULL!	#NULL!	30083.7	#NULL!	#NULL!	52344.6	47785.4	#NULL!	#NULL!	68212.5	#NULL!	612	4	4	20	1	1	1	2000	166.667	2	88	3	10	1	A169717916
2020.08.31.	A169717915	A1697179	2013	1	1	1	A169	2	50	#NULL!	1	2	1	2	3	2	8098.43	8002.69	18653.5	#NULL!	21284	5947.03	9698.67	#NULL!	18720.3	#NULL!	#NULL!	36808.7	#NULL!	21000.1	#NULL!	36452.4	#NULL!	#NULL!	612	4	4	20	1	1	1	2000	166.667	1	1	2	10	1
2020.08.31.	A169717916	A1697179	2013	1	1	1	A169	1	53	#NULL!	1	2	1	2	#NULL!	#NULL!	8098.43	#NULL!	#NULL!	#NULL!	#NULL!	14005.8	#NULL!	#NULL!	#NULL!	#NULL!	#NULL!	#NULL!	#NULL!	#NULL!	#NULL!	#NULL!	#NULL!	#NULL!	612	4	4	20	1	1	1	2000	166.667	1	1	1	10	1
2020.08.31.	A169728113	A1697281	2013	1	1	1	A169	2	7	#NULL!	3	3	4	4	1	#NULL!	8098.43	5685.74	#NULL!	#NULL!	#NULL!	5368.25	6165.49	#NULL!	#NULL!	#NULL!	#NULL!	#NULL!	#NULL!	#NULL!	#NULL!	#NULL!	#NULL!	#NULL!	612	4	4	20	2	1	1	5500	458.333	2	88	3	20	1	A169728115
2020.08.31.	A169728114	A1697281	2013	1	1	1	A169	2	11	#NULL!	3	3	4	4	1	#NULL!	8098.43	7801.07	#NULL!	#NULL!	#NULL!	6754.52	7744.9	#NULL!	#NULL!	#NULL!	#NULL!	#NULL!	#NULL!	#NULL!	#NULL!	#NULL!	#NULL!	#NULL!	612	4	4	20	2	1	1	5500	458.333	2	88	3	20	1	A169728115
2020.08.31.	A169728115	A1697281	2013	1	1	1	A169	1	45	#NULL!	3	3	3	4	4	2	8098.43	14826.9	15507.5	40647.5	24404.5	17442.3	15948.6	51105	19118.5	58804.2	60358.6	28986.1	66778	28535.4	92400.4	34185.2	73173.9	102720	612	4	4	20	2	1	1	5500	458.333	1	1	1	20	1
2020.08.31.	A169728116	A1697281	2013	1	1	1	A169	2	43	#NULL!	3	3	3	4	3	7	8098.43	8572.69	10583.2	#NULL!	15591.1	8548.49	8154.85	#NULL!	10116.2	#NULL!	#NULL!	18390.4	#NULL!	14465.2	#NULL!	17923.4	#NULL!	#NULL!	612	4	4	20	2	1	1	5500	458.333	1	1	2	20	1
2020.08.31.	A169731514	A1697315	2013	1	1	1	A169	1	22	#NULL!	3	3	3	4	#NULL!	#NULL!	8098.43	#NULL!	#NULL!	#NULL!	#NULL!	18205.9	#NULL!	#NULL!	#NULL!	#NULL!	#NULL!	#NULL!	#NULL!	#NULL!	#NULL!	#NULL!	#NULL!	#NULL!	612	3	5	20	1	1	2	350	350	2	88	3	10	1
2020.08.31.	A169731516	A1697315	2013	1	1	1	A169	2	51	#NULL!	3	3	3	4	3	5	8098.43	16005.4	9326.74	45848.7	36352.5	8920.54	18654.4	21794.1	9360.14	44741.9	22985.3	18404.3	101684	43466.2	47272.6	18226.2	104678	50444.6	612	3	5	20	1	1	2	350	350	1	3	1	10	1
2020.08.31.	A169733213	A1697332	2013	1	1	1	A169	2	21	#NULL!	2	2	2	2	3	3	8098.43	13183	#NULL!	#NULL!	31405.5	14395.5	17635.6	#NULL!	#NULL!	#NULL!	#NULL!	#NULL!	#NULL!	37696.5	#NULL!	#NULL!	#NULL!	#NULL!	612	4	4	20	1	1	1	3380	281.667	2	88	3	20	1
2020.08.31.	A169733214	A1697332	2013	1	1	1	A169	2	22	#NULL!	2	2	2	2	4	1	8098.43	13183	#NULL!	#NULL!	31405.5	14395.5	17635.6	#NULL!	#NULL!	#NULL!	#NULL!	#NULL!	#NULL!	37696.5	#NULL!	#NULL!	#NULL!	#NULL!	612	4	4	20	1	1	1	3380	281.667	2	88	3	20	2
2020.08.31.	A169733215	A1697332	2013	1	1	1	A169	2	49	#NULL!	2	2	2	2	3	7	8098.43	12527.5	19359.6	#NULL!	23931.9	12104	11670.1	#NULL!	21530.7	#NULL!	#NULL!	42097.8	#NULL!	23228.6	#NULL!	42993.5	#NULL!	#NULL!	612	4	4	20	1	1	1	3380	281.667	1	1	2	20	2
2020.08.31.	A169748515	A1697485	2013	1	1	1	A169	2	57	#NULL!	1	1	1	1	#NULL!	#NULL!	8098.43	#NULL!	#NULL!	#NULL!	#NULL!	7833.95	#NULL!	#NULL!	#NULL!	#NULL!	#NULL!	#NULL!	#NULL!	#NULL!	#NULL!	#NULL!	#NULL!	#NULL!	612	2	2	20	1	1	2	50	50	1	1	1	20	2
2020.08.31.	A169748516	A1697485	2013	1	1	1	A169	1	67	#NULL!	1	1	1	1	2	7	8098.43	9975.23	17444.4	#NULL!	27566.2	5193.01	13263.1	#NULL!	18478.3	#NULL!	#NULL!	37722.2	#NULL!	28752.7	#NULL!	39531	#NULL!	#NULL!	612	2	2	20	1	1	2	50	50	1	1	2	20	2
2020.08.31.	A169755315	A1697553	2013	1	1	1	A169	2	34	#NULL!	3	3	3	4	3	7	8098.43	10106.9	#NULL!	#NULL!	22432.1	9026.3	10224	#NULL!	#NULL!	#NULL!	#NULL!	#NULL!	#NULL!	23036.4	#NULL!	#NULL!	#NULL!	#NULL!	612	3	4	20	3	4	2	350	350	1	1	2	10	1
2020.08.31.	A169755316	A1697553	2013	1	1	1	A169	1	36	#NULL!	3	3	3	4	3	5	8098.43	10067.2	#NULL!	31293.9	23195.9	12016.1	14335.1	#NULL!	#NULL!	34205.8	#NULL!	#NULL!	63358.7	27498.2	#NULL!	#NULL!	75077.3	#NULL!	612	3	4	20	3	4	2	350	350	1	1	1	10	1
2020.08.31.	A169770612	A1697706	2013	1	1	1	A169	2	10	#NULL!	1	2	2	2	1	#NULL!	8098.43	7801.07	#NULL!	29288.5	#NULL!	6754.52	9681.13	#NULL!	#NULL!	23817.4	#NULL!	#NULL!	#NULL!	#NULL!	#NULL!	#NULL!	#NULL!	#NULL!	612	5	7	20	1	1	2	265	265	2	88	5	20	1
2020.08.31.	A169770613	A1697706	2013	1	1	1	A169	2	13	#NULL!	1	2	2	2	1	#NULL!	8098.43	7801.07	#NULL!	#NULL!	#NULL!	9006.02	9681.13	#NULL!	#NULL!	#NULL!	#NULL!	#NULL!	#NULL!	#NULL!	#NULL!	#NULL!	#NULL!	#NULL!	612	5	7	20	1	1	2	265	265	2	88	5	20	1
2020.08.31.	A169770615	A1697706	2013	1	1	1	A169	2	67	#NULL!	3	2	4	2	3	7	8098.43	7000.06	9507.11	#NULL!	#NULL!	6872.62	7603.3	#NULL!	9745.27	#NULL!	#NULL!	#NULL!	#NULL!	#NULL!	#NULL!	#NULL!	#NULL!	#NULL!	612	5	7	20	1	1	2	265	265	1	1	2	20	2
2020.08.31.	A169770616	A1697706	2013	1	1	1	A169	1	72	#NULL!	3	2	4	2	3	6	8098.43	8124.25	8722.19	42552.2	35785	7491.59	8289.44	40030.5	9239.17	36369.6	41949.3	37722.2	82959.1	42685.3	81211	39531	84602.6	84866.5	612	5	7	20	1	1	2	265	265	1	1	1	20	2
2020.08.31.	A169779115	A1697791	2013	1	1	1	A169	2	18	#NULL!	1	2	1	1	2	7	8098.43	16162.7	#NULL!	#NULL!	32674.1	12762.6	16126.6	#NULL!	#NULL!	#NULL!	#NULL!	#NULL!	#NULL!	33906.5	#NULL!	#NULL!	#NULL!	#NULL!	612	3	5	10	1	1	2	130	130	2	88	3	99	2
2020.08.31.	A169779116	A1697791	2013	1	1	1	A169	2	47	#NULL!	1	2	1	1	3	6	8098.43	9395.59	10847.4	#NULL!	26923.4	13617	13128.8	#NULL!	10765.4	#NULL!	#NULL!	21356.1	#NULL!	26132.2	#NULL!	21496.8	#NULL!	#NULL!	612	3	5	10	1	1	2	130	130	1	2	1	99	1
2020.08.31.	A169784216	A1697842	2013	1	1	1	A169	2	77	#NULL!	2	1	2	1	1	7	8098.43	5083.39	#NULL!	#NULL!	12168.2	5318.59	6082.64	#NULL!	#NULL!	#NULL!	#NULL!	#NULL!	#NULL!	12733.4	#NULL!	#NULL!	#NULL!	#NULL!	612	1	1	10	1	1	2	32	32	1	4	1	30	2
2020.08.31.	A169796112	A1697961	2013	1	1	1	A169	2	9	#NULL!	2	3	3	3	1	#NULL!	8098.43	5685.74	#NULL!	#NULL!	#NULL!	5368.25	7706.87	#NULL!	#NULL!	#NULL!	#NULL!	#NULL!	#NULL!	#NULL!	#NULL!	#NULL!	#NULL!	#NULL!	612	5	4	20	2	1	2	350	350	2	88	3	99	2	A169796116
2020.08.31.	A169796113	A1697961	2013	1	1	1	A169	2	15	#NULL!	2	3	3	3	2	7	8098.43	8954.41	#NULL!	29004.7	21782.8	11344.5	13438.8	#NULL!	#NULL!	22427.3	#NULL!	#NULL!	49883.6	30139.1	#NULL!	#NULL!	58289.3	#NULL!	612	5	4	20	2	1	2	350	350	2	88	3	20	2	A169796116
2020.08.31.	A169796114	A1697961	2013	1	1	1	A169	2	17	#NULL!	2	3	3	3	2	7	8098.43	8954.41	#NULL!	#NULL!	21782.8	11344.5	13438.8	#NULL!	#NULL!	#NULL!	#NULL!	#NULL!	#NULL!	30139.1	#NULL!	#NULL!	#NULL!	#NULL!	612	5	4	20	2	1	2	350	350	2	88	3	20	2	A169796116
2020.08.31.	A169796115	A1697961	2013	1	1	1	A169	2	42	#NULL!	2	3	2	3	3	1	8098.43	8572.69	10583.2	35872.1	15591.1	11398	10193.6	45075.3	20232.3	32102.3	47034.1	18390.4	67692.5	19287	97216.8	35846.9	70300.4	102646	612	5	4	20	2	1	2	350	350	1	1	2	20	2
2020.08.31.	A169796116	A1697961	2013	1	1	1	A169	1	44	#NULL!	2	3	2	3	3	5	8098.43	11815.9	13259.3	#NULL!	20471.4	#NULL!	#NULL!	#NULL!	#NULL!	#NULL!	#NULL!	23747.5	#NULL!	#NULL!	#NULL!	#NULL!	#NULL!	#NULL!	612	5	4	20	2	1	2	350	350	1	1	1	20	1
2020.08.31.	A169804614	A1698046	2013	1	1	1	A169	1	26	#NULL!	1	2	1	2	3	3	8098.43	17991.5	#NULL!	24664.7	38906.7	#NULL!	#NULL!	#NULL!	#NULL!	#NULL!	#NULL!	#NULL!	52344.6	#NULL!	#NULL!	#NULL!	#NULL!	#NULL!	612	2	3	20	1	1	1	1800	150	2	88	1	10	1
2020.08.31.	A169806313	A1698063	2013	1	1	1	A169	2	18	#NULL!	4	4	5	5	#NULL!	#NULL!	8098.43	#NULL!	#NULL!	#NULL!	#NULL!	8508.39	#NULL!	#NULL!	#NULL!	#NULL!	#NULL!	#NULL!	#NULL!	#NULL!	#NULL!	#NULL!	#NULL!	#NULL!	612	3	5	20	1	1	1	9000	750	2	88	3	20	1
2020.08.31.	A169806314	A1698063	2013	1	1	1	A169	1	23	#NULL!	4	4	5	5	4	1	8098.43	16874.5	#NULL!	#NULL!	38910.7	18205.9	20303.8	#NULL!	#NULL!	#NULL!	#NULL!	#NULL!	#NULL!	44751.8	#NULL!	#NULL!	#NULL!	#NULL!	612	3	5	20	1	1	1	9000	750	2	88	3	20	1
2020.08.31.	A169806316	A1698063	2013	1	1	1	A169	2	51	#NULL!	4	4	5	5	3	3	8098.43	5335.13	9326.74	#NULL!	23944.5	5947.03	10911	#NULL!	9360.14	#NULL!	#NULL!	18404.3	#NULL!	23625.1	#NULL!	18226.2	#NULL!	#NULL!	612	3	5	20	1	1	1	9000	750	1	1	1	10	1
2020.08.31.	A169811415	A1698114	2013	1	1	1	A169	2	26	#NULL!	3	3	3	4	2	3	8098.43	12385.3	#NULL!	14142.7	20534.1	11335.9	13049.8	#NULL!	#NULL!	17127.9	#NULL!	#NULL!	30117.6	22313.1	#NULL!	#NULL!	34926.5	#NULL!	612	1	1	20	1	1	1	2500	208.333	1	1	1	10	1
2020.08.31.	A169818213	A1698182	2013	1	1	1	A169	1	6	72	2	2	2	2	1	#NULL!	8098.43	8210.6	#NULL!	#NULL!	#NULL!	7659.45	5877.93	#NULL!	#NULL!	#NULL!	#NULL!	#NULL!	#NULL!	#NULL!	#NULL!	#NULL!	#NULL!	#NULL!	612	4	4	20	1	1	1	3000	250	2	88	3	20	1	A169818216
2020.08.31.	A169818214	A1698182	2013	1	1	1	A169	2	7	#NULL!	1	2	2	2	1	#NULL!	8098.43	5685.74	#NULL!	#NULL!	#NULL!	5368.25	6165.49	#NULL!	#NULL!	#NULL!	#NULL!	#NULL!	#NULL!	#NULL!	#NULL!	#NULL!	#NULL!	#NULL!	612	4	4	20	1	1	1	3000	250	2	88	3	20	1	A169818216
2020.08.31.	A169818215	A1698182	2013	1	1	1	A169	2	40	#NULL!	1	2	2	2	2	7	8098.43	8572.69	#NULL!	#NULL!	15591.1	8548.49	8154.85	#NULL!	#NULL!	#NULL!	#NULL!	#NULL!	#NULL!	14465.2	#NULL!	#NULL!	#NULL!	#NULL!	612	4	4	20	1	1	1	3000	250	1	1	2	20	1
2020.08.31.	A169818216	A1698182	2013	1	1	1	A169	1	38	#NULL!	1	2	1	2	3	5	8098.43	10067.2	#NULL!	31293.9	23195.9	12016.1	14335.1	#NULL!	#NULL!	34205.8	#NULL!	#NULL!	63358.7	27498.2	#NULL!	#NULL!	75077.3	#NULL!	612	4	4	20	1	1	1	3000	250	1	1	1	20	1
2020.08.31.	A170733214	A1707332	2013	1	1	2	A170	1	60	#NULL!	4	4	5	5	4	7	5151	10954.2	11095.5	18043.5	17533.4	10435.2	8435.98	25461.3	11753.1	18506.2	26681.8	23993.2	35177.3	18288.1	51654.1	25143.7	35874.2	53979.2	601	3	6	20	2	2	1	8000	666.667	1	1	1	20	1
2020.08.31.	A170740014	A1707400	2013	1	1	2	A170	1	25	#NULL!	3	4	4	4	3	7	5151	10372.9	#NULL!	11766	21563	#NULL!	#NULL!	#NULL!	#NULL!	#NULL!	#NULL!	#NULL!	24970.3	#NULL!	#NULL!	#NULL!	#NULL!	#NULL!	601	3	4	20	2	2	1	6000	500	2	88	3	20	1	A170740016
2020.08.31.	A170740015	A1707400	2013	1	1	2	A170	2	51	#NULL!	3	4	4	4	3	7	5151	3393.4	5932.26	#NULL!	10153.3	#NULL!	#NULL!	#NULL!	#NULL!	#NULL!	#NULL!	11706.1	#NULL!	#NULL!	#NULL!	#NULL!	#NULL!	#NULL!	601	3	4	20	2	2	1	6000	500	1	1	2	10	1
2020.08.31.	A170740016	A1707400	2013	1	1	2	A170	1	53	#NULL!	3	4	4	4	3	1	5151	7796.74	8456.2	15564	15889.7	#NULL!	#NULL!	25162.3	#NULL!	#NULL!	#NULL!	17158.9	28233.2	#NULL!	46595.5	#NULL!	#NULL!	#NULL!	601	3	4	20	2	2	1	6000	500	1	1	1	20	1
2020.08.31.	A170743413	A1707434	2013	1	1	2	A170	2	16	#NULL!	3	4	4	4	#NULL!	#NULL!	5151	#NULL!	#NULL!	#NULL!	#NULL!	5411.75	#NULL!	#NULL!	#NULL!	#NULL!	#NULL!	#NULL!	#NULL!	#NULL!	#NULL!	#NULL!	#NULL!	#NULL!	601	4	4	20	2	2	2	500	500	2	88	3	20	1	A170743416
2020.08.31.	A170743414	A1707434	2013	1	1	2	A170	1	22	#NULL!	3	4	4	4	#NULL!	#NULL!	5151	#NULL!	#NULL!	#NULL!	#NULL!	11857.9	#NULL!	#NULL!	#NULL!	#NULL!	#NULL!	#NULL!	#NULL!	#NULL!	#NULL!	#NULL!	#NULL!	#NULL!	601	4	4	20	2	2	2	500	500	2	88	3	20	2	A170743416
2020.08.31.	A170743415	A1707434	2013	1	1	2	A170	2	47	#NULL!	3	4	4	4	4	2	5151	8964.08	6899.48	32297.1	22832.8	5774.05	11134.1	28874.3	6847.29	39675.2	28967.3	13583.5	86531	22161.8	65248.4	13673	86791.5	65276.1	601	4	4	20	2	2	2	500	500	1	1	2	20	1
2020.08.31.	A170743416	A1707434	2013	1	1	2	A170	1	49	#NULL!	3	4	4	4	4	1	5151	14145.9	9863.55	#NULL!	31044.8	11608.5	18989.4	#NULL!	12160.3	#NULL!	#NULL!	18436.6	#NULL!	36299.8	#NULL!	21743.5	#NULL!	#NULL!	601	4	4	20	2	2	2	500	500	1	1	1	20	1
2020.08.31.	A170753614	A1707536	2013	1	1	2	A170	2	6	81	4	4	5	5	1	#NULL!	5151	3616.41	#NULL!	#NULL!	#NULL!	3414.47	3921.55	#NULL!	#NULL!	#NULL!	#NULL!	#NULL!	#NULL!	#NULL!	#NULL!	#NULL!	#NULL!	#NULL!	601	3	4	20	2	2	2	1000	1000	2	88	3	10	1	A170753616
2020.08.31.	A170753615	A1707536	2013	1	1	2	A170	2	36	#NULL!	4	4	5	5	4	1	5151	5203.17	#NULL!	16240.7	10979.5	4717.81	5093.66	#NULL!	#NULL!	14748.7	#NULL!	#NULL!	33878	10143	#NULL!	#NULL!	33294.2	#NULL!	601	3	4	20	2	2	2	1000	1000	1	1	2	10	1
2020.08.31.	A170753616	A1707536	2013	1	1	2	A170	1	43	#NULL!	4	4	5	5	3	1	5151	7515.49	8433.58	#NULL!	13020.8	9546.21	8855.47	#NULL!	10059.3	#NULL!	#NULL!	15104.5	#NULL!	16487	#NULL!	18832.5	#NULL!	#NULL!	601	3	4	20	2	2	2	1000	1000	1	1	1	10	1
2020.08.31.	A170758714	A1707587	2013	1	1	2	A170	1	12	#NULL!	4	4	5	5	1	#NULL!	5151	6434.15	#NULL!	9241.01	#NULL!	8684.2	6523.57	#NULL!	#NULL!	17995.6	#NULL!	#NULL!	#NULL!	#NULL!	#NULL!	#NULL!	#NULL!	#NULL!	601	3	4	20	1	2	2	700	700	2	88	3	10	2	A170758716
2020.08.31.	A170758715	A1707587	2013	1	1	2	A170	2	45	#NULL!	4	4	5	5	4	7	5151	5976.05	6899.48	#NULL!	11416.4	8661.07	8350.57	#NULL!	13694.6	#NULL!	#NULL!	13583.5	#NULL!	22161.8	#NULL!	27346	#NULL!	#NULL!	601	3	4	20	1	2	2	700	700	1	1	2	10	1
2020.08.31.	A170758716	A1707587	2013	1	1	2	A170	1	49	#NULL!	4	4	5	5	4	2	5151	9430.63	9863.55	#NULL!	15522.4	#NULL!	#NULL!	#NULL!	#NULL!	#NULL!	#NULL!	18436.6	#NULL!	#NULL!	#NULL!	#NULL!	#NULL!	#NULL!	601	3	4	20	1	2	2	700	700	1	1	1	10	1
2020.08.31.	A170765513	A1707655	2013	1	1	2	A170	1	13	#NULL!	4	4	5	5	1	#NULL!	5151	6434.15	#NULL!	#NULL!	#NULL!	5789.46	4349.04	#NULL!	#NULL!	#NULL!	#NULL!	#NULL!	#NULL!	#NULL!	#NULL!	#NULL!	#NULL!	#NULL!	601	4	4	20	2	2	2	1000	1000	2	88	3	20	1	A170765516
2020.08.31.	A170765514	A1707655	2013	1	1	2	A170	2	14	#NULL!	4	4	5	5	1	#NULL!	5151	4961.86	#NULL!	#NULL!	#NULL!	4296.2	4926.13	#NULL!	#NULL!	#NULL!	#NULL!	#NULL!	#NULL!	#NULL!	#NULL!	#NULL!	#NULL!	#NULL!	601	4	4	20	2	2	2	1000	1000	2	88	3	20	1	A170765516
2020.08.31.	A170765515	A1707655	2013	1	1	2	A170	2	40	#NULL!	4	4	5	5	4	7	5151	5452.65	6731.43	#NULL!	9916.68	5437.25	5186.88	#NULL!	6434.37	#NULL!	#NULL!	11697.2	#NULL!	9200.59	#NULL!	11400.2	#NULL!	#NULL!	601	4	4	20	2	2	2	1000	1000	1	1	2	20	1
2020.08.31.	A170765516	A1707655	2013	1	1	2	A170	1	47	#NULL!	4	4	5	5	4	1	5151	9430.63	9863.55	#NULL!	15522.4	11608.5	10144.1	#NULL!	12160.3	#NULL!	#NULL!	18436.6	#NULL!	18149.9	#NULL!	21743.5	#NULL!	#NULL!	601	4	4	20	2	2	2	1000	1000	1	1	1	20	1
2020.08.31.	A170767213	A1707672	2013	1	1	2	A170	1	7	#NULL!	4	4	5	5	1	#NULL!	5151	5222.34	#NULL!	#NULL!	#NULL!	4871.78	4984.86	#NULL!	#NULL!	#NULL!	#NULL!	#NULL!	#NULL!	#NULL!	#NULL!	#NULL!	#NULL!	#NULL!	601	4	4	20	2	2	2	1000	1000	2	88	3	20	1
2020.08.31.	A170767214	A1707672	2013	1	1	2	A170	2	11	#NULL!	4	4	5	5	1	#NULL!	5151	4961.86	#NULL!	#NULL!	#NULL!	4296.2	6568.18	#NULL!	#NULL!	#NULL!	#NULL!	#NULL!	#NULL!	#NULL!	#NULL!	#NULL!	#NULL!	#NULL!	601	4	4	20	2	2	2	1000	1000	2	88	3	20	1
2020.08.31.	A170767215	A1707672	2013	1	1	2	A170	2	40	#NULL!	4	4	5	5	4	7	5151	10905.3	6731.43	#NULL!	19833.4	10874.5	6915.84	#NULL!	6434.37	#NULL!	#NULL!	11697.2	#NULL!	18401.2	#NULL!	11400.2	#NULL!	#NULL!	601	4	4	20	2	2	2	1000	1000	1	1	2	20	1
2020.08.31.	A170774015	A1707740	2013	1	1	2	A170	2	62	#NULL!	4	3	4	4	3	7	5151	2941.63	#NULL!	25981.6	7739.58	3115.02	3868.85	#NULL!	#NULL!	25411.9	#NULL!	#NULL!	52809.6	8099.08	#NULL!	#NULL!	53943.3	#NULL!	601	2	2	20	2	2	1	3532	294.333	1	1	1	20	1
2020.08.31.	A170774016	A1707740	2013	1	1	2	A170	1	65	#NULL!	4	3	5	4	3	2	5151	3172.36	11095.5	#NULL!	8766.71	3303	4217.99	#NULL!	11753.1	#NULL!	#NULL!	23993.2	#NULL!	9144.05	#NULL!	25143.7	#NULL!	#NULL!	601	2	2	20	2	2	1	3532	294.333	1	1	2	20	1
2020.08.31.	A170785914	A1707859	2013	1	1	2	A170	1	10	#NULL!	4	4	5	5	1	#NULL!	5151	6434.15	#NULL!	#NULL!	#NULL!	5789.46	6523.57	#NULL!	#NULL!	#NULL!	#NULL!	#NULL!	#NULL!	#NULL!	#NULL!	#NULL!	#NULL!	#NULL!	601	4	4	20	1	2	1	10000	833.333	2	88	3	20	2	A170785916
2020.08.31.	A170785915	A1707859	2013	1	1	2	A170	2	39	#NULL!	4	4	5	5	4	7	5151	10406.3	#NULL!	#NULL!	#NULL!	4717.81	7640.49	#NULL!	#NULL!	#NULL!	#NULL!	#NULL!	#NULL!	#NULL!	#NULL!	#NULL!	#NULL!	#NULL!	601	4	4	20	1	2	1	10000	833.333	1	1	2	20	2
2020.08.31.	A170785916	A1707859	2013	1	1	2	A170	1	39	#NULL!	4	4	5	5	#NULL!	#NULL!	5151	#NULL!	#NULL!	#NULL!	#NULL!	7642.83	#NULL!	#NULL!	#NULL!	#NULL!	#NULL!	#NULL!	#NULL!	#NULL!	#NULL!	#NULL!	#NULL!	#NULL!	601	4	4	20	1	2	1	10000	833.333	1	1	1	20	2
2020.08.31.	A170789314	A1707893	2013	1	1	2	A170	2	22	#NULL!	3	3	3	3	#NULL!	#NULL!	5151	6288.75	#NULL!	#NULL!	14981.5	6867.17	8412.83	#NULL!	#NULL!	#NULL!	#NULL!	#NULL!	#NULL!	17982.6	#NULL!	#NULL!	#NULL!	#NULL!	601	3	4	20	2	2	1	4000	333.333	2	88	3	20	1	A170789316
2020.08.31.	A170789315	A1707893	2013	1	1	2	A170	2	53	#NULL!	2	3	3	3	3	7	5151	3393.4	5932.26	14581	10153.3	3782.6	4626.62	13862.1	5953.51	14229	14619.7	11706.1	32618.5	10017.8	30067.7	11592.8	33290.2	32085.2	601	3	4	20	2	2	1	4000	333.333	1	1	2	20	1
2020.08.31.	A170789316	A1707893	2013	1	1	2	A170	1	60	#NULL!	3	3	4	3	4	1	5151	5477.08	5547.73	13532.6	8766.71	5217.58	4217.99	12730.7	5876.56	13879.7	13340.9	11996.6	26383	9144.05	25827.1	12571.8	26905.7	26989.6	601	3	4	20	2	2	1	4000	333.333	1	1	1	20	1
2020.08.31.	A170804614	A1708046	2013	1	1	2	A170	2	32	#NULL!	4	4	5	5	#NULL!	#NULL!	5151	#NULL!	#NULL!	#NULL!	#NULL!	5741.16	#NULL!	#NULL!	#NULL!	#NULL!	#NULL!	#NULL!	#NULL!	#NULL!	#NULL!	#NULL!	#NULL!	#NULL!	601	2	2	20	2	2	1	6000	500	1	1	2	20	1
2020.08.31.	A170804615	A1708046	2013	1	1	2	A170	1	36	#NULL!	4	4	5	5	4	2	5151	12806.5	#NULL!	19904.4	29507.4	7642.83	18235.6	#NULL!	#NULL!	21756.5	#NULL!	#NULL!	40299.2	34980.4	#NULL!	#NULL!	47752.8	#NULL!	601	2	2	20	2	2	1	6000	500	1	1	1	20	1
2020.08.31.	A170811414	A1708114	2013	1	1	2	A170	2	26	#NULL!	3	3	3	4	4	7	5151	7877.68	#NULL!	#NULL!	13060.7	7210.2	8300.29	#NULL!	#NULL!	#NULL!	#NULL!	#NULL!	#NULL!	14192.2	#NULL!	#NULL!	#NULL!	#NULL!	601	3	4	20	2	2	2	400	400	2	88	3	20	2	A170811416
2020.08.31.	A170811415	A1708114	2013	1	1	2	A170	2	51	#NULL!	3	3	3	4	4	7	5151	3393.4	5932.26	#NULL!	10153.3	3782.6	4626.62	#NULL!	5953.51	#NULL!	#NULL!	11706.1	#NULL!	10017.8	#NULL!	11592.8	#NULL!	#NULL!	601	3	4	20	2	2	2	400	400	1	1	2	20	2
2020.08.31.	A170811416	A1708114	2013	1	1	2	A170	1	56	#NULL!	3	3	4	4	4	1	5151	6665.62	8912.36	#NULL!	14603.6	7571.41	8220.68	#NULL!	11066.4	#NULL!	#NULL!	16993.2	#NULL!	18840.8	#NULL!	24283.3	#NULL!	#NULL!	601	3	4	20	2	2	2	400	400	1	1	1	20	2
2020.08.31.	A170813112	A1708131	2013	1	1	2	A170	2	5	66	2	2	2	3	1	#NULL!	5151	7232.81	#NULL!	#NULL!	#NULL!	3414.47	9803.88	#NULL!	#NULL!	#NULL!	#NULL!	#NULL!	#NULL!	#NULL!	#NULL!	#NULL!	#NULL!	#NULL!	601	5	7	20	3	2	2	330	330	2	88	3	20	2	A170813114
2020.08.31.	A170813113	A1708131	2013	1	1	2	A170	2	9	#NULL!	2	2	2	3	#NULL!	#NULL!	5151	#NULL!	#NULL!	#NULL!	#NULL!	3414.47	#NULL!	#NULL!	#NULL!	#NULL!	#NULL!	#NULL!	#NULL!	#NULL!	#NULL!	#NULL!	#NULL!	#NULL!	601	5	7	20	3	2	2	330	330	2	88	3	20	1	A170813114
2020.08.31.	A170813114	A1708131	2013	1	1	2	A170	1	42	#NULL!	2	2	2	3	4	1	5151	11273.2	12650.4	28175.6	19531.2	#NULL!	#NULL!	38030	#NULL!	#NULL!	#NULL!	22656.8	55762.2	#NULL!	77915	#NULL!	#NULL!	#NULL!	601	5	7	20	3	2	2	330	330	1	1	2	20	1
2020.08.31.	A170813115	A1708131	2013	1	1	2	A170	2	41	#NULL!	2	2	2	3	#NULL!	#NULL!	5151	#NULL!	#NULL!	#NULL!	#NULL!	8155.88	#NULL!	#NULL!	#NULL!	#NULL!	#NULL!	#NULL!	#NULL!	#NULL!	#NULL!	#NULL!	#NULL!	#NULL!	601	5	7	20	3	2	2	330	330	1	1	1	20	1
2020.08.31.	A170813116	A1708131	2013	1	1	2	A170	2	71	#NULL!	4	2	4	3	2	6	5151	4009.99	9070.47	#NULL!	11609.4	4278.78	9672.14	#NULL!	18595.4	#NULL!	#NULL!	19123.1	#NULL!	24297.2	#NULL!	39827.1	#NULL!	#NULL!	601	5	7	20	3	2	2	330	330	1	3	6	20	2
2020.08.31.	A170818216	A1708182	2013	1	1	2	A170	2	72	#NULL!	1	1	2	1	3	7	5151	2673.33	6046.98	#NULL!	7739.58	2852.52	3868.85	#NULL!	6198.46	#NULL!	#NULL!	12748.7	#NULL!	8099.08	#NULL!	13275.7	#NULL!	#NULL!	601	1	1	20	2	2	2	31	31	1	3	1	20	2
2020.08.31.	A170823314	A1708233	2013	1	1	2	A170	1	19	#NULL!	4	4	5	5	3	7	5151	7416.04	#NULL!	#NULL!	12805.6	5895.03	8628.29	#NULL!	#NULL!	#NULL!	#NULL!	#NULL!	#NULL!	15167.3	#NULL!	#NULL!	#NULL!	#NULL!	601	2	5	20	2	2	1	15000	1250	2	88	3	20	1
2020.08.31.	A170823315	A1708233	2013	1	1	2	A170	2	47	#NULL!	4	4	5	5	4	7	5151	5976.05	6899.48	#NULL!	11416.4	5774.05	5567.05	#NULL!	6847.29	#NULL!	#NULL!	13583.5	#NULL!	11080.9	#NULL!	13673	#NULL!	#NULL!	601	2	5	20	2	2	1	15000	1250	1	1	1	20	1
2020.08.31.	A171726415	A1717264	2013	1	1	2	A171	2	56	#NULL!	4	4	5	5	3	7	4144.21	5494.62	4691.69	#NULL!	10994	#NULL!	#NULL!	#NULL!	#NULL!	#NULL!	#NULL!	9358.47	#NULL!	#NULL!	#NULL!	#NULL!	#NULL!	#NULL!	601	4	7	20	2	2	2	800	800	1	1	2	10	1
2020.08.31.	A171726416	A1717264	2013	1	1	2	A171	1	61	#NULL!	4	4	5	5	4	1	4144.21	6609.84	4463.4	21775.2	10579.8	#NULL!	#NULL!	20484.8	#NULL!	#NULL!	#NULL!	9651.8	42452.7	#NULL!	41558.1	#NULL!	#NULL!	#NULL!	601	4	7	20	2	2	2	800	800	1	1	1	10	1
2020.08.31.	A171731514	A1717315	2013	1	1	2	A171	2	55	#NULL!	3	4	4	4	2	7	4144.21	7326.15	9383.39	#NULL!	14658.6	8017.74	7461.16	#NULL!	10235.7	#NULL!	#NULL!	18716.9	#NULL!	15547	#NULL!	20977.1	#NULL!	#NULL!	601	2	2	20	2	2	2	370	370	1	1	2	20	1
2020.08.31.	A171734914	A1717349	2013	1	1	2	A171	2	2	30	1	2	1	2	1	#NULL!	4144.21	4176.72	#NULL!	#NULL!	#NULL!	4001.84	3364.99	#NULL!	#NULL!	#NULL!	#NULL!	#NULL!	#NULL!	#NULL!	#NULL!	#NULL!	#NULL!	#NULL!	601	3	6	20	2	2	2	180	180	2	88	5	20	1
2020.08.31.	A171734915	A1717349	2013	1	1	2	A171	2	62	#NULL!	2	2	3	2	3	7	4144.21	2366.68	4865.07	#NULL!	6226.84	2506.18	3112.67	#NULL!	4986.94	#NULL!	#NULL!	10256.9	#NULL!	6516.08	#NULL!	10680.9	#NULL!	#NULL!	601	3	6	20	2	2	2	180	180	1	1	2	10	1
2020.08.31.	A171734916	A1717349	2013	1	1	2	A171	1	68	#NULL!	2	2	3	2	3	2	4144.21	2552.31	4463.4	14516.8	7053.21	2657.42	3393.56	20484.8	4727.96	14889.1	21466.7	9651.8	28301.8	7356.8	41558.1	10114.6	28862.4	43428.7	601	3	6	20	2	2	2	180	180	1	1	1	10	1
2020.08.31.	A171736614	A1717366	2013	1	1	2	A171	2	32	#NULL!	3	3	3	4	4	3	4144.21	7758	#NULL!	#NULL!	17218.8	#NULL!	#NULL!	#NULL!	#NULL!	#NULL!	#NULL!	#NULL!	#NULL!	#NULL!	#NULL!	#NULL!	#NULL!	#NULL!	601	3	4	20	2	2	2	350	350	2	88	3	20	1	A171736616
2020.08.31.	A171736615	A1717366	2013	1	1	2	A171	2	58	#NULL!	3	3	4	4	#NULL!	#NULL!	4144.21	5494.62	#NULL!	#NULL!	10994	6013.3	11191.7	#NULL!	#NULL!	#NULL!	#NULL!	#NULL!	#NULL!	23320.5	#NULL!	#NULL!	#NULL!	#NULL!	601	3	4	20	2	2	2	350	350	1	1	2	20	1
2020.08.31.	A171736616	A1717366	2013	1	1	2	A171	1	67	#NULL!	4	3	5	4	#NULL!	#NULL!	4144.21	#NULL!	#NULL!	#NULL!	#NULL!	3986.13	#NULL!	#NULL!	#NULL!	#NULL!	#NULL!	#NULL!	#NULL!	#NULL!	#NULL!	#NULL!	#NULL!	#NULL!	601	3	4	20	2	2	2	350	350	1	1	1	20	2
2020.08.31.	A171741715	A1717417	2013	1	1	2	A171	2	52	#NULL!	2	3	3	3	3	5	4144.21	4095.22	4772.77	#NULL!	12253.1	4564.91	5583.49	#NULL!	4789.87	#NULL!	#NULL!	9418.05	#NULL!	12089.7	#NULL!	9326.9	#NULL!	#NULL!	601	3	4	20	2	2	1	3920	326.667	1	1	2	10	2
2020.08.31.	A171741716	A1717417	2013	1	1	2	A171	1	50	#NULL!	2	3	3	3	1	5	4144.21	9409.25	6803.4	25043.9	19176	10750.7	10775.6	20244.2	8500.28	27958.2	24062.9	13805.1	45429.9	22493.3	37488.2	17123.3	54596.1	45757.5	601	3	4	20	2	2	1	3920	326.667	1	1	1	10	1
2020.08.31.	A171743414	A1717434	2013	1	1	2	A171	2	66	#NULL!	1	1	1	1	1	7	4144.21	2388.09	4865.07	#NULL!	6226.84	2637.69	3112.67	#NULL!	4986.94	#NULL!	#NULL!	10256.9	#NULL!	6516.08	#NULL!	10680.9	#NULL!	#NULL!	601	2	3	10	1	2	2	50	50	2	88	1	30	2
2020.08.31.	A171743415	A1717434	2013	1	1	2	A171	2	74	#NULL!	1	1	2	1	3	7	4144.21	2150.81	4865.07	#NULL!	6226.84	2294.98	3112.67	#NULL!	4986.94	#NULL!	#NULL!	10256.9	#NULL!	6516.08	#NULL!	10680.9	#NULL!	#NULL!	601	2	3	10	1	2	2	50	50	1	1	8	10	2
2020.08.31.	A171745116	A1717451	2013	1	1	2	A171	2	80	#NULL!	3	1	4	1	1	7	4144.21	2601.32	#NULL!	#NULL!	6226.84	2721.68	3112.67	#NULL!	#NULL!	#NULL!	#NULL!	#NULL!	#NULL!	6516.08	#NULL!	#NULL!	#NULL!	#NULL!	601	1	1	20	1	2	2	70	70	1	3	1	20	2
2020.08.31.	A171751915	A1717519	2013	1	1	2	A171	2	50	#NULL!	3	3	3	4	3	6	4144.21	10920.6	#NULL!	#NULL!	32675	#NULL!	#NULL!	#NULL!	#NULL!	#NULL!	#NULL!	#NULL!	#NULL!	#NULL!	#NULL!	#NULL!	#NULL!	#NULL!	601	4	4	20	2	2	1	5000	416.667	1	1	2	20	1
2020.08.31.	A171758714	A1717587	2013	1	1	2	A171	2	48	#NULL!	1	1	1	1	3	7	4144.21	4808	5550.94	#NULL!	9185.02	4645.48	4478.94	#NULL!	5508.96	#NULL!	#NULL!	10928.6	#NULL!	8915.08	#NULL!	11000.5	#NULL!	#NULL!	601	3	4	20	2	2	2	98	98	2	88	3	10	2	A171758716
2020.08.31.	A171758715	A1717587	2013	1	1	2	A171	2	70	#NULL!	2	1	3	1	2	6	4144.21	2150.81	4865.07	#NULL!	6226.84	2294.98	3112.67	#NULL!	4986.94	#NULL!	#NULL!	10256.9	#NULL!	6516.08	#NULL!	10680.9	#NULL!	#NULL!	601	3	4	20	2	2	2	98	98	1	1	1	20	2
2020.08.31.	A171758716	A1717587	2013	1	1	2	A171	1	77	#NULL!	3	1	3	1	1	7	4144.21	2570.4	4463.4	#NULL!	7053.21	2699.44	3393.56	#NULL!	4727.96	#NULL!	#NULL!	9651.8	#NULL!	7356.8	#NULL!	10114.6	#NULL!	#NULL!	601	3	4	20	2	2	2	98	98	1	1	2	20	2
2020.08.31.	A171763813	A1717638	2013	1	1	2	A171	2	28	#NULL!	2	2	2	2	4	7	4144.21	6337.95	#NULL!	14474.5	10507.9	5800.93	6677.96	#NULL!	#NULL!	17529.7	#NULL!	#NULL!	30824.2	11418.3	#NULL!	#NULL!	35745.8	#NULL!	601	4	4	20	3	2	1	3300	275	2	88	3	10	1	A171763816
2020.08.31.	A171763814	A1717638	2013	1	1	2	A171	2	32	#NULL!	2	2	2	2	4	7	4144.21	5172	#NULL!	19175.8	11479.2	4619.03	5231.91	#NULL!	#NULL!	20624.9	#NULL!	#NULL!	39759.5	11788.4	#NULL!	#NULL!	42837.2	#NULL!	601	4	4	20	3	2	1	3300	275	2	88	3	10	1	A171763816
2020.08.31.	A171763815	A1717638	2013	1	1	2	A171	2	60	#NULL!	3	2	3	2	2	7	4144.21	2366.68	4865.07	#NULL!	6226.84	2506.18	3112.67	#NULL!	4986.94	#NULL!	#NULL!	10256.9	#NULL!	6516.08	#NULL!	10680.9	#NULL!	#NULL!	601	4	4	20	3	2	1	3300	275	1	1	2	10	1
2020.08.31.	A171763816	A1717638	2013	1	1	2	A171	1	60	#NULL!	2	2	2	2	3	5	4144.21	4406.56	4463.4	#NULL!	7053.21	4197.78	3393.56	#NULL!	4727.96	#NULL!	#NULL!	9651.8	#NULL!	7356.8	#NULL!	10114.6	#NULL!	#NULL!	601	4	4	20	3	2	1	3300	275	1	1	1	10	1
2020.08.31.	A171768913	A1717689	2013	1	1	2	A171	2	14	#NULL!	4	4	5	5	1	#NULL!	4144.21	3992.04	#NULL!	14987.8	#NULL!	3456.49	3963.3	#NULL!	#NULL!	14625.7	#NULL!	#NULL!	#NULL!	#NULL!	#NULL!	#NULL!	#NULL!	#NULL!	601	3	5	20	2	2	1	8080	673.333	2	88	3	20	1
2020.08.31.	A171768914	A1717689	2013	1	1	2	A171	2	16	#NULL!	4	4	5	5	2	7	4144.21	4582.24	#NULL!	#NULL!	11146.9	4354	5501.64	#NULL!	#NULL!	#NULL!	#NULL!	#NULL!	#NULL!	11567.3	#NULL!	#NULL!	#NULL!	#NULL!	601	3	5	20	2	2	1	8080	673.333	2	88	3	20	1
2020.08.31.	A171768916	A1717689	2013	1	1	2	A171	2	48	#NULL!	4	4	5	5	4	1	4144.21	4808	5550.94	#NULL!	9185.02	4645.48	4478.94	#NULL!	5508.96	#NULL!	#NULL!	10928.6	#NULL!	8915.08	#NULL!	11000.5	#NULL!	#NULL!	601	3	5	20	2	2	1	8080	673.333	1	1	1	20	1
2020.08.31.	A171772313	A1717723	2013	1	1	2	A171	2	22	#NULL!	2	3	3	3	4	7	4144.21	6746.11	#NULL!	#NULL!	16071.1	7366.61	9024.67	#NULL!	#NULL!	#NULL!	#NULL!	#NULL!	#NULL!	19290.4	#NULL!	#NULL!	#NULL!	#NULL!	601	4	4	20	2	2	1	3870	322.5	2	88	3	20	1
2020.08.31.	A171772314	A1717723	2013	1	1	2	A171	2	25	#NULL!	2	3	3	3	4	1	4144.21	8450.6	#NULL!	14474.5	14010.5	7734.58	8903.95	#NULL!	#NULL!	17529.7	#NULL!	#NULL!	30824.2	15224.4	#NULL!	#NULL!	35745.8	#NULL!	601	4	4	20	2	2	1	3870	322.5	2	88	3	20	1
2020.08.31.	A171772315	A1717723	2013	1	1	2	A171	2	49	#NULL!	2	3	3	3	2	7	4144.21	6410.67	11101.9	17323	12246.7	6193.98	5971.92	23230.6	11017.9	15960.2	23305.5	21857.1	34809.1	11886.8	52495.3	22001.1	34913.9	52517.6	601	4	4	20	2	2	1	3870	322.5	1	1	2	20	1
2020.08.31.	A171791015	A1717910	2013	1	1	2	A171	2	69	#NULL!	1	1	1	1	2	7	4144.21	2388.09	9730.14	20903.4	6226.84	2637.69	3112.67	30314.4	9973.89	20445.1	31240.2	20513.9	42487.7	6516.08	59718.4	21361.8	43399.8	61181.7	601	2	2	20	2	2	2	55	55	1	1	2	20	2
2020.08.31.	A171791016	A1717910	2013	1	1	2	A171	1	77	#NULL!	2	1	2	1	1	7	4144.21	2570.4	#NULL!	#NULL!	7053.21	2699.44	3393.56	#NULL!	#NULL!	#NULL!	#NULL!	#NULL!	#NULL!	7356.8	#NULL!	#NULL!	#NULL!	#NULL!	601	2	2	20	2	2	2	55	55	1	1	1	20	2
2020.08.31.	A171792713	A1717927	2013	1	1	2	A171	1	1	14	2	2	3	3	#NULL!	#NULL!	4144.21	#NULL!	#NULL!	#NULL!	#NULL!	2834.65	#NULL!	#NULL!	#NULL!	#NULL!	#NULL!	#NULL!	#NULL!	#NULL!	#NULL!	#NULL!	#NULL!	#NULL!	601	4	4	20	1	2	2	300	300	2	88	3	10	1
2020.08.31.	A171792714	A1717927	2013	1	1	2	A171	1	3	37	2	2	3	3	#NULL!	#NULL!	4144.21	#NULL!	#NULL!	#NULL!	#NULL!	2834.65	#NULL!	#NULL!	#NULL!	#NULL!	#NULL!	#NULL!	#NULL!	#NULL!	#NULL!	#NULL!	#NULL!	#NULL!	601	4	4	20	1	2	2	300	300	2	88	3	10	1
2020.08.31.	A171792715	A1717927	2013	1	1	2	A171	2	26	#NULL!	2	2	2	3	3	3	4144.21	12675.9	#NULL!	#NULL!	21015.8	11601.9	19216.4	#NULL!	#NULL!	#NULL!	#NULL!	#NULL!	#NULL!	22836.5	#NULL!	#NULL!	#NULL!	#NULL!	601	4	4	20	1	2	2	300	300	1	99	2	10	1
2020.08.31.	A171797813	A1717978	2013	1	1	2	A171	2	80	#NULL!	4	4	5	5	1	7	4144.21	2601.32	#NULL!	#NULL!	8302.46	3628.91	6225.34	#NULL!	#NULL!	#NULL!	#NULL!	#NULL!	#NULL!	13032.2	#NULL!	#NULL!	#NULL!	#NULL!	601	4	7	20	2	2	1	9328	777.333	1	3	6	20	2
2020.08.31.	A171797814	A1717978	2013	1	1	2	A171	1	15	#NULL!	4	4	5	5	#NULL!	#NULL!	4144.21	#NULL!	#NULL!	#NULL!	#NULL!	6323.75	#NULL!	#NULL!	#NULL!	#NULL!	#NULL!	#NULL!	#NULL!	#NULL!	#NULL!	#NULL!	#NULL!	#NULL!	601	4	7	20	2	2	1	9328	777.333	2	88	3	20	1	A171797816
2020.08.31.	A171797815	A1717978	2013	1	1	2	A171	2	40	#NULL!	4	4	5	5	3	7	4144.21	4386.9	8123.61	#NULL!	10637.9	5832.69	8346.16	#NULL!	15530.2	#NULL!	#NULL!	14116.4	#NULL!	14804.6	#NULL!	27515.9	#NULL!	#NULL!	601	4	7	20	2	2	1	9328	777.333	1	1	2	20	1
2020.08.31.	A171797816	A1717978	2013	1	1	2	A171	1	43	#NULL!	4	4	5	5	4	2	4144.21	6046.56	10177.8	22668.5	13967.8	#NULL!	#NULL!	30596.8	#NULL!	#NULL!	#NULL!	18228.4	59817.7	#NULL!	62686.1	#NULL!	#NULL!	#NULL!	601	4	7	20	2	2	1	9328	777.333	1	1	1	20	1
2020.08.31.	A171802915	A1718029	2013	1	1	2	A171	2	69	#NULL!	2	2	3	1	1	6	4144.21	4776.18	14595.2	#NULL!	12453.7	5275.39	6225.34	#NULL!	14960.8	#NULL!	#NULL!	30770.8	#NULL!	13032.2	#NULL!	32042.7	#NULL!	#NULL!	601	4	4	20	2	2	2	158	158	1	1	2	20	1
2020.08.31.	A171802916	A1718029	2013	1	1	2	A171	1	75	#NULL!	3	2	4	1	2	6	4144.21	5140.8	#NULL!	#NULL!	14106.4	5398.88	6787.13	#NULL!	#NULL!	#NULL!	#NULL!	#NULL!	#NULL!	14713.6	#NULL!	#NULL!	#NULL!	#NULL!	601	4	4	20	2	2	2	158	158	1	1	1	20	2
2020.08.31.	A171808012	A1718080	2013	1	1	2	A171	1	11	#NULL!	4	4	5	4	1	#NULL!	4144.21	5176.57	#NULL!	#NULL!	#NULL!	#NULL!	#NULL!	#NULL!	#NULL!	#NULL!	#NULL!	#NULL!	#NULL!	#NULL!	#NULL!	#NULL!	#NULL!	#NULL!	601	3	5	20	2	2	2	500	500	2	88	3	10	1
2020.08.31.	A171808013	A1718080	2013	1	1	2	A171	1	18	#NULL!	4	4	4	4	3	6	4144.21	5966.54	#NULL!	17692	10302.7	#NULL!	#NULL!	#NULL!	#NULL!	#NULL!	#NULL!	#NULL!	26793.3	#NULL!	#NULL!	#NULL!	#NULL!	#NULL!	601	3	5	20	2	2	2	500	500	2	88	3	10	1
2020.08.31.	A171808015	A1718080	2013	1	1	2	A171	2	42	#NULL!	3	4	4	4	3	7	4144.21	4386.9	5415.74	#NULL!	7978.42	#NULL!	#NULL!	#NULL!	#NULL!	#NULL!	#NULL!	9410.91	#NULL!	#NULL!	#NULL!	#NULL!	#NULL!	#NULL!	601	3	5	20	2	2	2	500	500	1	1	1	10	1
2020.08.31.	A171811413	A1718114	2013	1	1	2	A171	1	25	#NULL!	4	4	5	5	4	3	4144.21	8345.47	#NULL!	12621.7	17348.4	11415.5	15256.9	#NULL!	#NULL!	15394.7	#NULL!	#NULL!	26786.3	29548.2	#NULL!	#NULL!	34906.4	#NULL!	601	4	4	20	2	2	1	9000	750	2	88	3	10	1	A171811416
2020.08.31.	A171811414	A1718114	2013	1	1	2	A171	2	26	#NULL!	4	4	5	5	4	1	4144.21	6337.95	#NULL!	#NULL!	10507.9	#NULL!	#NULL!	#NULL!	#NULL!	#NULL!	#NULL!	#NULL!	#NULL!	#NULL!	#NULL!	#NULL!	#NULL!	#NULL!	601	4	4	20	2	2	1	9000	750	2	88	3	10	1	A171811416
2020.08.31.	A171811415	A1718114	2013	1	1	2	A171	2	53	#NULL!	4	4	5	5	3	3	4144.21	2730.14	4772.77	#NULL!	8168.75	4057.69	4963.1	#NULL!	4789.87	#NULL!	#NULL!	9418.05	#NULL!	10746.4	#NULL!	9326.9	#NULL!	#NULL!	601	4	4	20	2	2	1	9000	750	1	1	2	10	1
2020.08.31.	A171811416	A1718114	2013	1	1	2	A171	1	54	#NULL!	4	4	5	5	4	3	4144.21	6272.83	6803.4	16696	12784	9556.22	9578.36	20244.2	8500.28	18638.8	24062.9	13805.1	30286.6	19994	37488.2	17123.3	36397.4	45757.5	601	4	4	20	2	2	1	9000	750	1	1	1	10	1
2020.08.31.	A171819916	A1718199	2013	1	1	2	A171	2	79	#NULL!	3	1	3	1	3	7	4144.21	2601.32	4865.07	#NULL!	6226.84	2721.68	3112.67	#NULL!	4986.94	#NULL!	#NULL!	10256.9	#NULL!	6516.08	#NULL!	10680.9	#NULL!	#NULL!	601	1	1	20	2	2	2	59	59	1	3	1	20	2
2020.08.31.	A171821613	A1718216	2013	1	1	2	A171	2	28	#NULL!	4	4	5	5	4	1	4144.21	9506.92	#NULL!	10855.9	15761.9	8701.4	10016.9	#NULL!	#NULL!	13147.3	#NULL!	#NULL!	23118.1	17127.4	#NULL!	#NULL!	26809.4	#NULL!	601	4	4	20	2	2	1	9000	750	2	88	3	20	1
2020.08.31.	A171821615	A1718216	2013	1	1	2	A171	2	53	#NULL!	4	4	5	5	3	1	4144.21	4095.22	4772.77	11731.1	12253.1	4564.91	5583.49	11152.7	4789.87	11447.9	11762.2	9418.05	26243.1	12089.7	24190.8	9326.9	26783.5	25814	601	4	4	20	2	2	1	9000	750	1	1	1	20	1
2020.08.31.	A172692416	A1726924	2013	1	1	1	A172	1	67	#NULL!	2	1	2	1	1	7	5697.69	3509.06	#NULL!	9979.25	9697.14	3653.56	4665.66	#NULL!	#NULL!	10235.2	#NULL!	#NULL!	19455.4	10114.5	#NULL!	#NULL!	19840.8	#NULL!	612	1	1	20	2	1	2	72	72	1	4	1	10	1
2020.08.31.	A172700916	A1727009	2013	1	1	1	A172	1	32	#NULL!	2	3	2	3	4	1	5697.69	9020.14	#NULL!	13195.1	18214.2	11346.7	13039.7	#NULL!	#NULL!	17622.2	#NULL!	#NULL!	25152.6	21121.8	#NULL!	#NULL!	34612.6	#NULL!	612	1	1	20	1	1	1	2000	166.667	2	88	1	10	2
2020.08.31.	A172707713	A1727077	2013	1	1	1	A172	2	27	#NULL!	4	4	5	5	#NULL!	#NULL!	5697.69	#NULL!	#NULL!	#NULL!	#NULL!	15950.9	#NULL!	#NULL!	#NULL!	#NULL!	#NULL!	#NULL!	#NULL!	#NULL!	#NULL!	#NULL!	#NULL!	#NULL!	612	4	4	20	2	1	2	710	710	2	88	3	20	9	A172707715
2020.08.31.	A172707715	A1727077	2013	1	1	1	A172	1	73	#NULL!	4	4	5	5	#NULL!	#NULL!	5697.69	7621.13	#NULL!	#NULL!	#NULL!	#NULL!	#NULL!	#NULL!	#NULL!	#NULL!	#NULL!	#NULL!	#NULL!	#NULL!	#NULL!	#NULL!	#NULL!	#NULL!	612	4	4	20	2	1	2	710	710	1	1	1	20	2
2020.08.31.	A172707716	A1727077	2013	1	1	1	A172	2	69	#NULL!	4	4	5	5	4	7	5697.69	6566.56	#NULL!	#NULL!	34244	7252.89	17117.9	#NULL!	#NULL!	#NULL!	#NULL!	#NULL!	#NULL!	35834.6	#NULL!	#NULL!	#NULL!	#NULL!	612	4	4	20	2	1	2	710	710	1	1	2	20	2
2020.08.31.	A172714515	A1727145	2013	1	1	1	A172	2	70	#NULL!	2	1	3	1	1	7	5697.69	2957.06	13377.5	#NULL!	8561	3155.27	4279.47	#NULL!	13712.6	#NULL!	#NULL!	28203.6	#NULL!	8958.66	#NULL!	29369.4	#NULL!	#NULL!	612	2	2	20	2	1	2	91	91	1	1	2	20	1
2020.08.31.	A172714516	A1727145	2013	1	1	1	A172	1	77	#NULL!	3	1	3	1	1	7	5697.69	3533.93	#NULL!	#NULL!	9697.14	3711.34	4665.66	#NULL!	#NULL!	#NULL!	#NULL!	#NULL!	#NULL!	10114.5	#NULL!	#NULL!	#NULL!	#NULL!	612	2	2	20	2	1	2	91	91	1	1	1	20	2
2020.08.31.	A172724713	A1727247	2013	1	1	1	A172	1	4	57	1	2	1	2	1	#NULL!	5697.69	3687.97	#NULL!	#NULL!	#NULL!	3897.24	6453.8	#NULL!	#NULL!	#NULL!	#NULL!	#NULL!	#NULL!	#NULL!	#NULL!	#NULL!	#NULL!	#NULL!	612	4	4	20	1	1	2	200	200	2	88	3	20	1	A172724716
2020.08.31.	A172724714	A1727247	2013	1	1	1	A172	1	16	#NULL!	1	2	2	2	2	7	5697.69	8203.13	#NULL!	12162	14164.7	9781.02	12725.4	#NULL!	#NULL!	25392.2	#NULL!	#NULL!	27627.7	25165.6	#NULL!	#NULL!	66839.4	#NULL!	612	4	4	20	1	1	2	200	200	2	88	3	20	1	A172724716
2020.08.31.	A172724715	A1727247	2013	1	1	1	A172	2	41	#NULL!	1	2	1	2	3	7	5697.69	6031.36	7445.86	#NULL!	10969.2	9021.49	7649.84	#NULL!	7117.27	#NULL!	#NULL!	12938.6	#NULL!	15265.6	#NULL!	12610.1	#NULL!	#NULL!	612	4	4	20	1	1	2	200	200	1	1	2	20	1
2020.08.31.	A172724716	A1727247	2013	1	1	1	A172	1	39	#NULL!	1	2	1	2	3	3	5697.69	7082.84	#NULL!	22017	16319.6	#NULL!	#NULL!	#NULL!	#NULL!	#NULL!	#NULL!	#NULL!	33432.2	#NULL!	#NULL!	#NULL!	#NULL!	#NULL!	612	4	4	20	1	1	2	200	200	1	1	1	20	1
2020.08.31.	A172728116	A1727281	2013	1	1	1	A172	2	80	#NULL!	2	1	3	1	1	7	5697.69	3576.44	#NULL!	#NULL!	8561	3741.92	4279.47	#NULL!	#NULL!	#NULL!	#NULL!	#NULL!	#NULL!	8958.66	#NULL!	#NULL!	#NULL!	#NULL!	612	1	1	10	1	1	2	39	39	2	88	1	30	2
2020.08.31.	A172738312	A1727383	2013	1	1	1	A172	2	38	#NULL!	3	4	4	4	4	3	5697.69	5755.4	#NULL!	#NULL!	12144.8	5218.52	5634.27	#NULL!	#NULL!	#NULL!	#NULL!	#NULL!	#NULL!	11219.5	#NULL!	#NULL!	#NULL!	#NULL!	612	5	7	20	2	1	1	7000	583.333	1	1	3	20	1	A172738316
2020.08.31.	A172738313	A1727383	2013	1	1	1	A172	2	7	#NULL!	4	4	4	4	1	#NULL!	5697.69	4000.23	#NULL!	#NULL!	#NULL!	3776.85	4337.76	#NULL!	#NULL!	#NULL!	#NULL!	#NULL!	#NULL!	#NULL!	#NULL!	#NULL!	#NULL!	#NULL!	612	5	7	20	2	1	1	7000	583.333	2	88	5	20	1
2020.08.31.	A172738314	A1727383	2013	1	1	1	A172	1	10	#NULL!	4	4	4	4	1	#NULL!	5697.69	7117.03	#NULL!	#NULL!	#NULL!	6403.92	4810.62	#NULL!	#NULL!	#NULL!	#NULL!	#NULL!	#NULL!	#NULL!	#NULL!	#NULL!	#NULL!	#NULL!	612	5	7	20	2	1	1	7000	583.333	2	88	5	20	1
2020.08.31.	A172738315	A1727383	2013	1	1	1	A172	2	65	#NULL!	4	4	5	4	3	7	5697.69	3283.28	6688.77	43108.7	8561	3626.45	4279.47	41677.9	6856.32	56218	42950.7	14101.8	87621.6	8958.66	82104.1	14684.7	89502.6	84115.9	612	5	7	20	2	1	1	7000	583.333	1	1	2	20	1
2020.08.31.	A172738316	A1727383	2013	1	1	1	A172	1	64	#NULL!	4	4	4	4	4	7	5697.69	6058.38	6136.53	#NULL!	9697.14	5771.34	4665.66	#NULL!	6500.26	#NULL!	#NULL!	13269.8	#NULL!	10114.5	#NULL!	13906.1	#NULL!	#NULL!	612	5	7	20	2	1	1	7000	583.333	1	1	1	20	1
2020.08.31.	A172741713	A1727417	2013	1	1	1	A172	2	5	67	2	3	3	3	1	#NULL!	5697.69	4000.23	#NULL!	#NULL!	#NULL!	3776.85	4337.76	#NULL!	#NULL!	#NULL!	#NULL!	#NULL!	#NULL!	#NULL!	#NULL!	#NULL!	#NULL!	#NULL!	612	4	4	20	1	1	1	4000	333.333	2	88	3	20	1	A172741716
2020.08.31.	A172741714	A1727417	2013	1	1	1	A172	2	7	#NULL!	2	3	3	3	1	#NULL!	5697.69	4000.23	#NULL!	#NULL!	#NULL!	3776.85	4337.76	#NULL!	#NULL!	#NULL!	#NULL!	#NULL!	#NULL!	#NULL!	#NULL!	#NULL!	#NULL!	#NULL!	612	4	4	20	1	1	1	4000	333.333	2	88	3	20	1	A172741716
2020.08.31.	A172741715	A1727417	2013	1	1	1	A172	2	33	#NULL!	2	3	2	3	4	7	5697.69	7110.75	#NULL!	#NULL!	15782.2	6350.49	7193.12	#NULL!	#NULL!	#NULL!	#NULL!	#NULL!	#NULL!	16207.3	#NULL!	#NULL!	#NULL!	#NULL!	612	4	4	20	1	1	1	4000	333.333	1	1	2	20	1
2020.08.31.	A172741716	A1727417	2013	1	1	1	A172	1	38	#NULL!	2	3	2	3	4	1	5697.69	7082.84	#NULL!	22017	16319.6	8453.98	10085.5	#NULL!	#NULL!	24065.6	#NULL!	#NULL!	44576.2	19346.5	#NULL!	#NULL!	52820.9	#NULL!	612	4	4	20	1	1	1	4000	333.333	1	1	1	20	1
2020.08.31.	A172748516	A1727485	2013	1	1	1	A172	2	39	#NULL!	4	4	5	5	3	3	5697.69	5755.4	#NULL!	8982.18	12144.8	#NULL!	#NULL!	#NULL!	#NULL!	#NULL!	#NULL!	#NULL!	18736.8	#NULL!	#NULL!	#NULL!	#NULL!	#NULL!	612	1	1	20	1	1	2	600	600	2	88	1	10	1
2020.08.31.	A172753615	A1727536	2013	1	1	1	A172	2	77	#NULL!	3	1	3	1	1	7	5697.69	3576.44	#NULL!	#NULL!	8561	3741.92	4279.47	#NULL!	#NULL!	#NULL!	#NULL!	#NULL!	#NULL!	8958.66	#NULL!	#NULL!	#NULL!	#NULL!	612	2	2	20	2	1	2	80	80	1	1	1	20	1
2020.08.31.	A172753616	A1727536	2013	1	1	1	A172	1	78	#NULL!	3	1	3	1	1	7	5697.69	3533.93	12273.1	#NULL!	9697.14	3711.34	4665.66	#NULL!	13000.5	#NULL!	#NULL!	26539.6	#NULL!	10114.5	#NULL!	27812.2	#NULL!	#NULL!	612	2	2	20	2	1	2	80	80	1	1	2	20	1
2020.08.31.	A172762115	A1727621	2013	1	1	1	A172	2	63	#NULL!	4	3	4	4	1	7	5697.69	6507.67	#NULL!	#NULL!	17122	3445.63	8558.93	#NULL!	#NULL!	#NULL!	#NULL!	#NULL!	#NULL!	17917.3	#NULL!	#NULL!	#NULL!	#NULL!	612	2	2	20	2	1	2	283	283	1	1	1	20	2
2020.08.31.	A172762116	A1727621	2013	1	1	1	A172	1	70	#NULL!	4	3	5	4	#NULL!	#NULL!	5697.69	#NULL!	#NULL!	#NULL!	#NULL!	3953.06	#NULL!	#NULL!	#NULL!	#NULL!	#NULL!	#NULL!	#NULL!	#NULL!	#NULL!	#NULL!	#NULL!	#NULL!	612	2	2	20	2	1	2	283	283	1	1	2	20	2
2020.08.31.	A172782516	A1727825	2013	1	1	1	A172	2	80	#NULL!	2	1	3	1	1	7	5697.69	3576.44	#NULL!	#NULL!	8561	3741.92	4279.47	#NULL!	#NULL!	#NULL!	#NULL!	#NULL!	#NULL!	8958.66	#NULL!	#NULL!	#NULL!	#NULL!	612	1	1	20	2	1	1	540	45	1	3	1	20	2
2020.08.31.	A172792714	A1727927	2013	1	1	1	A172	1	22	#NULL!	4	4	4	4	3	7	5697.69	17302.8	#NULL!	#NULL!	33192	13116.4	20303.8	#NULL!	#NULL!	#NULL!	#NULL!	#NULL!	#NULL!	38444	#NULL!	#NULL!	#NULL!	#NULL!	612	3	4	20	2	3	2	480	480	2	88	3	20	1	A172792716
2020.08.31.	A172792715	A1727927	2013	1	1	1	A172	2	50	#NULL!	3	4	4	4	4	2	5697.69	5630.32	13123.7	#NULL!	16846.3	4184.05	7676.48	#NULL!	13170.7	#NULL!	#NULL!	25896.9	#NULL!	16621.6	#NULL!	25646.3	#NULL!	#NULL!	612	3	4	20	2	3	2	480	480	1	1	2	20	1
2020.08.31.	A172792716	A1727927	2013	1	1	1	A172	1	52	#NULL!	3	4	4	4	#NULL!	#NULL!	5697.69	#NULL!	#NULL!	#NULL!	#NULL!	9853.81	#NULL!	#NULL!	#NULL!	#NULL!	#NULL!	#NULL!	#NULL!	#NULL!	#NULL!	#NULL!	#NULL!	#NULL!	612	3	4	20	2	3	2	480	480	1	1	1	20	1
2020.08.31.	A172794414	A1727944	2013	1	1	1	A172	2	25	#NULL!	4	4	4	5	4	1	5697.69	8713.76	#NULL!	#NULL!	14446.8	7975.44	9181.23	#NULL!	#NULL!	#NULL!	#NULL!	#NULL!	#NULL!	15698.5	#NULL!	#NULL!	#NULL!	#NULL!	612	3	5	20	2	3	1	6220	518.333	2	88	3	20	1
2020.08.31.	A172794415	A1727944	2013	1	1	1	A172	2	23	#NULL!	4	4	4	5	4	7	5697.69	6956.19	#NULL!	11616.7	16571.6	7596.01	9305.71	#NULL!	#NULL!	12041.7	#NULL!	#NULL!	24730.5	19891.1	#NULL!	#NULL!	25165.5	#NULL!	612	3	5	20	2	3	1	6220	518.333	2	88	3	20	1
2020.08.31.	A172794416	A1727944	2013	1	1	1	A172	2	50	#NULL!	3	4	4	5	3	3	5697.69	3753.55	6561.87	16128.5	11230.8	4184.05	5117.65	15333.3	6585.37	15739.2	16171.4	12948.5	36080.4	11081	33258.8	12823.1	36823.4	35490.5	612	3	5	20	2	3	1	6220	518.333	1	4	1	10	1
2020.08.31.	A172796116	A1727961	2013	1	1	1	A172	2	75	#NULL!	3	1	4	1	1	7	5697.69	3576.44	6688.77	#NULL!	8561	3741.92	4279.47	#NULL!	6856.32	#NULL!	#NULL!	14101.8	#NULL!	8958.66	#NULL!	14684.7	#NULL!	#NULL!	612	1	1	20	2	3	2	69	69	1	3	1	20	2
2020.08.31.	A172799512	A1727995	2013	1	1	1	A172	2	75	#NULL!	4	2	4	2	#NULL!	#NULL!	5697.69	#NULL!	#NULL!	#NULL!	#NULL!	3741.92	#NULL!	#NULL!	#NULL!	#NULL!	#NULL!	#NULL!	#NULL!	#NULL!	#NULL!	#NULL!	#NULL!	#NULL!	612	5	7	20	2	3	1	3096	258	1	3	6	20	2
2020.08.31.	A172799513	A1727995	2013	1	1	1	A172	2	16	#NULL!	1	2	2	2	#NULL!	#NULL!	5697.69	#NULL!	#NULL!	#NULL!	#NULL!	5986.12	#NULL!	#NULL!	#NULL!	#NULL!	#NULL!	#NULL!	#NULL!	#NULL!	#NULL!	#NULL!	#NULL!	#NULL!	612	5	7	20	2	3	1	3096	258	2	88	3	20	1	A172799516
2020.08.31.	A172799514	A1727995	2013	1	1	1	A172	2	19	#NULL!	1	2	2	2	3	3	5697.69	12599.8	#NULL!	20406.3	35506.5	5986.12	18245.8	#NULL!	#NULL!	19723.5	#NULL!	#NULL!	43869.8	39758.4	#NULL!	#NULL!	51262.1	#NULL!	612	5	7	20	2	3	1	3096	258	2	88	3	20	1	A172799516
2020.08.31.	A172799515	A1727995	2013	1	1	1	A172	2	46	#NULL!	2	2	2	2	3	7	5697.69	13220.6	19359.6	23816.6	31570.1	6386.86	15394.7	47908.1	22722	27428.8	48062.5	42097.8	59821.8	30642.3	108260	45372.4	60001.9	108306	612	5	7	20	2	3	1	3096	258	1	1	2	20	1
2020.08.31.	A172799516	A1727995	2013	1	1	1	A172	1	48	#NULL!	1	2	1	2	#NULL!	#NULL!	5697.69	#NULL!	#NULL!	#NULL!	#NULL!	12840.5	#NULL!	#NULL!	#NULL!	#NULL!	#NULL!	#NULL!	#NULL!	#NULL!	#NULL!	#NULL!	#NULL!	#NULL!	612	5	7	20	2	3	1	3096	258	1	1	1	20	1
2020.08.31.	A172813115	A1728131	2013	1	1	1	A172	2	70	#NULL!	4	2	4	3	3	7	5697.69	2957.06	#NULL!	#NULL!	#NULL!	3155.27	4279.47	#NULL!	#NULL!	#NULL!	#NULL!	#NULL!	#NULL!	#NULL!	#NULL!	#NULL!	#NULL!	#NULL!	612	2	2	20	1	1	2	210	210	1	1	2	20	9
2020.08.31.	A172813116	A1728131	2013	1	1	1	A172	1	69	#NULL!	3	2	4	3	3	7	5697.69	3509.06	12273.1	19958.5	19394.3	3653.56	4665.66	28163.6	13000.5	20470.4	29513.6	26539.6	38910.8	20229.1	57136.3	27812.2	39681.7	59708.2	612	2	2	20	1	1	2	210	210	1	1	1	20	9
2020.08.31.	A173724713	A1737247	2013	1	1	1	A173	2	8	#NULL!	1	2	1	2	#NULL!	#NULL!	5698.9	#NULL!	#NULL!	#NULL!	#NULL!	3777.65	#NULL!	#NULL!	#NULL!	#NULL!	#NULL!	#NULL!	#NULL!	#NULL!	#NULL!	#NULL!	#NULL!	#NULL!	612	4	7	20	3	1	2	220	220	2	88	5	20	1
2020.08.31.	A173724714	A1737247	2013	1	1	1	A173	2	36	#NULL!	1	2	1	2	#NULL!	#NULL!	5698.9	#NULL!	#NULL!	#NULL!	#NULL!	5219.63	#NULL!	#NULL!	#NULL!	#NULL!	#NULL!	#NULL!	#NULL!	#NULL!	#NULL!	#NULL!	#NULL!	#NULL!	612	4	7	20	3	1	2	220	220	1	4	3	20	1	A173724716
2020.08.31.	A173724715	A1737247	2013	1	1	1	A173	2	58	#NULL!	2	2	2	2	1	6	5698.9	7555.9	6451.77	#NULL!	15118.3	5512.78	10260.2	#NULL!	7037.82	#NULL!	#NULL!	12869.3	#NULL!	16034.5	#NULL!	14423.3	#NULL!	#NULL!	612	4	7	20	3	1	2	220	220	1	1	1	20	1
2020.08.31.	A173724716	A1737247	2013	1	1	1	A173	1	63	#NULL!	2	2	2	2	#NULL!	#NULL!	5698.9	9089.5	6137.84	#NULL!	14548.8	5772.57	9333.3	#NULL!	6501.64	#NULL!	#NULL!	13272.6	#NULL!	15175	#NULL!	13909.1	#NULL!	#NULL!	612	4	7	20	3	1	2	220	220	1	1	2	20	2
2020.08.31.	A173731515	A1737315	2013	1	1	1	A173	2	30	#NULL!	4	4	5	5	4	1	5698.9	7112.26	#NULL!	#NULL!	#NULL!	6351.84	7194.65	#NULL!	#NULL!	#NULL!	#NULL!	#NULL!	#NULL!	#NULL!	#NULL!	#NULL!	#NULL!	#NULL!	612	2	2	20	1	1	2	500	500	1	1	2	20	1
2020.08.31.	A173731516	A1737315	2013	1	1	1	A173	1	37	#NULL!	4	4	5	5	4	1	5698.9	7084.35	#NULL!	#NULL!	32646.1	8455.78	10087.7	#NULL!	#NULL!	#NULL!	#NULL!	#NULL!	#NULL!	38701.2	#NULL!	#NULL!	#NULL!	#NULL!	612	2	2	20	1	1	2	500	500	1	1	1	20	1
2020.08.31.	A173733215	A1737332	2013	1	1	1	A173	2	29	#NULL!	3	3	4	4	4	2	5698.9	8715.61	#NULL!	19904.5	#NULL!	7977.13	9183.18	#NULL!	#NULL!	24105.9	#NULL!	#NULL!	#NULL!	#NULL!	#NULL!	#NULL!	#NULL!	#NULL!	612	2	2	20	1	1	1	4000	333.333	1	1	2	20	1
2020.08.31.	A173733216	A1737332	2013	1	1	1	A173	1	29	#NULL!	3	3	3	4	3	1	5698.9	11476.2	#NULL!	#NULL!	38906.7	11773.5	15735.4	#NULL!	#NULL!	#NULL!	#NULL!	#NULL!	#NULL!	47785.4	#NULL!	#NULL!	#NULL!	#NULL!	612	2	2	20	1	1	1	4000	333.333	1	1	1	20	1
2020.08.31.	A173741716	A1737417	2013	1	1	1	A173	2	60	#NULL!	3	3	4	3	3	6	5698.9	3254.53	6690.19	#NULL!	8562.82	3446.36	4280.38	#NULL!	6857.78	#NULL!	#NULL!	14104.8	#NULL!	8960.56	#NULL!	14687.8	#NULL!	#NULL!	612	1	1	20	3	1	2	175	175	1	3	1	20	1
2020.08.31.	A173746815	A1737468	2013	1	1	1	A173	2	70	#NULL!	2	1	2	1	2	7	5698.9	2957.68	#NULL!	#NULL!	8562.82	3155.94	4280.38	#NULL!	#NULL!	#NULL!	#NULL!	#NULL!	#NULL!	8960.56	#NULL!	#NULL!	#NULL!	#NULL!	612	2	2	20	3	1	2	60	60	1	1	1	20	1
2020.08.31.	A173746816	A1737468	2013	1	1	1	A173	1	71	#NULL!	2	1	2	1	3	6	5698.9	3811.38	12275.7	#NULL!	9699.2	3953.9	4666.65	#NULL!	13003.3	#NULL!	#NULL!	26545.3	#NULL!	10116.7	#NULL!	27818.1	#NULL!	#NULL!	612	2	2	20	3	1	2	60	60	1	1	2	20	1
2020.08.31.	A173753615	A1737536	2013	1	1	1	A173	2	46	#NULL!	1	2	2	2	3	7	5698.9	6611.71	7633.36	23821.7	12630.7	17760.6	18370	31945.5	15151.2	43895.3	32048.5	15028.4	47867.6	24519.1	72188.8	30254.7	48011.7	72219.4	612	4	4	20	1	1	1	2550	212.5	1	1	2	10	2
2020.08.31.	A173753616	A1737536	2013	1	1	1	A173	1	50	#NULL!	1	2	1	2	1	5	5698.9	8626.06	9355.67	#NULL!	17579.9	#NULL!	#NULL!	#NULL!	#NULL!	#NULL!	#NULL!	18984.1	#NULL!	#NULL!	#NULL!	#NULL!	#NULL!	#NULL!	612	4	4	20	1	1	1	2550	212.5	1	1	1	10	2
2020.08.31.	A173760414	A1737604	2013	1	1	1	A173	1	50	#NULL!	2	2	2	3	4	6	5698.9	12939.1	9355.67	#NULL!	26369.8	14783.9	14818.1	#NULL!	11689.1	#NULL!	#NULL!	18984.1	#NULL!	30931.6	#NULL!	23547	#NULL!	#NULL!	612	3	6	10	1	1	1	3069	255.75	2	88	8	10	2
2020.08.31.	A173760416	A1737604	2013	1	1	1	A173	2	52	#NULL!	2	2	2	3	4	1	5698.9	5631.52	6563.26	32263.9	16849.9	6277.42	7678.11	30673.2	6586.77	31485.1	32349.6	12951.2	72176.2	16625.1	66531.8	12825.9	73662.4	70996.1	612	3	6	10	1	1	1	3069	255.75	1	4	1	30	1
2020.08.31.	A173762116	A1737621	2013	1	1	1	A173	2	62	#NULL!	1	1	2	1	4	7	5698.9	3254.53	6690.19	14372.6	8562.82	3446.36	4280.38	20843.4	6857.78	14057.5	21479.9	14104.8	29213.4	8960.56	41060.8	14687.8	29840.6	42066.9	612	1	1	20	2	1	2	70	70	1	1	1	20	1
2020.08.31.	A173768911	A1737689	2013	1	1	1	A173	2	2	25	3	3	4	3	1	#NULL!	5698.9	5743.6	#NULL!	#NULL!	#NULL!	5503.11	4627.36	#NULL!	#NULL!	#NULL!	#NULL!	#NULL!	#NULL!	#NULL!	#NULL!	#NULL!	#NULL!	#NULL!	612	6	7	20	2	1	2	470	470	2	88	5	10	2	A173768914
2020.08.31.	A173768912	A1737689	2013	1	1	1	A173	2	23	#NULL!	3	3	3	3	2	6	5698.9	6957.67	#NULL!	19365.2	16575.1	7597.62	9307.68	#NULL!	#NULL!	20073.8	#NULL!	#NULL!	41226.2	19895.3	#NULL!	#NULL!	41951.5	#NULL!	612	6	7	20	2	1	2	470	470	1	1	4	10	2
2020.08.31.	A173768913	A1737689	2013	1	1	1	A173	2	30	#NULL!	2	3	3	3	4	2	5698.9	7112.26	#NULL!	#NULL!	15785.5	6351.84	7194.65	#NULL!	#NULL!	#NULL!	#NULL!	#NULL!	#NULL!	16210.8	#NULL!	#NULL!	#NULL!	#NULL!	612	6	7	20	2	1	2	470	470	2	88	3	20	1	A173768916
2020.08.31.	A173768914	A1737689	2013	1	1	1	A173	1	35	#NULL!	2	3	3	3	3	6	5698.9	7084.35	#NULL!	#NULL!	16323	8455.78	10087.7	#NULL!	#NULL!	#NULL!	#NULL!	#NULL!	#NULL!	19350.6	#NULL!	#NULL!	#NULL!	#NULL!	612	6	7	20	2	1	2	470	470	1	1	3	10	2	A173768916
2020.08.31.	A173768915	A1737689	2013	1	1	1	A173	2	59	#NULL!	3	3	3	3	1	7	5698.9	5037.27	12903.5	#NULL!	10078.9	5512.78	5130.1	#NULL!	14075.6	#NULL!	#NULL!	25738.5	#NULL!	10689.7	#NULL!	28846.6	#NULL!	#NULL!	612	6	7	20	2	1	2	470	470	1	1	1	20	2
2020.08.31.	A173768916	A1737689	2013	1	1	1	A173	1	63	#NULL!	3	3	3	3	1	7	5698.9	6059.66	#NULL!	24953.4	9699.2	5772.57	4666.65	#NULL!	#NULL!	25593.4	#NULL!	#NULL!	48648.9	10116.7	#NULL!	#NULL!	49612.6	#NULL!	612	6	7	20	2	1	2	470	470	1	1	2	20	2
2020.08.31.	A173777414	A1737774	2013	1	1	1	A173	2	26	#NULL!	2	2	2	3	4	1	5698.9	8715.61	#NULL!	#NULL!	14449.9	7977.13	9183.18	#NULL!	#NULL!	#NULL!	#NULL!	#NULL!	#NULL!	15701.8	#NULL!	#NULL!	#NULL!	#NULL!	612	3	6	20	2	1	2	250	250	2	88	5	20	1
2020.08.31.	A173777415	A1737774	2013	1	1	1	A173	2	78	#NULL!	4	2	5	3	1	7	5698.9	3577.2	#NULL!	#NULL!	8562.82	3742.71	4280.38	#NULL!	#NULL!	#NULL!	#NULL!	#NULL!	#NULL!	8960.56	#NULL!	#NULL!	#NULL!	#NULL!	612	3	6	20	2	1	2	250	250	1	1	2	10	1
2020.08.31.	A173777416	A1737774	2013	1	1	1	A173	1	80	#NULL!	4	2	5	3	1	7	5698.9	3534.68	#NULL!	#NULL!	9699.2	3712.13	4666.65	#NULL!	#NULL!	#NULL!	#NULL!	#NULL!	#NULL!	10116.7	#NULL!	#NULL!	#NULL!	#NULL!	612	3	6	20	2	1	2	250	250	1	1	1	10	1
2020.08.31.	A173787615	A1737876	2013	1	1	1	A173	2	55	#NULL!	4	4	5	5	3	7	5698.9	15111.8	12903.5	#NULL!	30236.7	16538.3	15390.3	#NULL!	14075.6	#NULL!	#NULL!	25738.5	#NULL!	32069	#NULL!	28846.6	#NULL!	#NULL!	612	3	4	20	2	1	2	700	700	1	1	2	20	2
2020.08.31.	A173792714	A1737927	2013	1	1	1	A173	1	30	#NULL!	1	2	1	2	#NULL!	#NULL!	5698.9	9022.06	#NULL!	#NULL!	18218.1	11349.1	13042.5	#NULL!	#NULL!	#NULL!	#NULL!	#NULL!	#NULL!	21126.3	#NULL!	#NULL!	#NULL!	#NULL!	612	3	4	20	2	4	2	200	200	2	88	3	20	1	A173792716
2020.08.31.	A173792715	A1737927	2013	1	1	1	A173	2	52	#NULL!	1	2	2	2	2	6	5698.9	3754.35	13126.5	#NULL!	11233.2	4184.94	5118.74	#NULL!	13173.5	#NULL!	#NULL!	25902.4	#NULL!	11083.4	#NULL!	25651.7	#NULL!	#NULL!	612	3	4	20	2	4	2	200	200	1	1	2	20	1
2020.08.31.	A173792716	A1737927	2013	1	1	1	A173	1	56	#NULL!	1	2	2	2	1	5	5698.9	7374.63	#NULL!	28152.7	16156.9	8376.77	9095.09	#NULL!	#NULL!	32567.7	#NULL!	#NULL!	57828.9	20844.8	#NULL!	#NULL!	79660.8	#NULL!	612	3	4	20	2	4	2	200	200	1	1	1	20	1
2020.08.31.	A173797814	A1737978	2013	1	1	1	A173	1	9	#NULL!	3	3	4	4	1	#NULL!	5698.9	5777.83	#NULL!	#NULL!	#NULL!	5389.98	4136.32	#NULL!	#NULL!	#NULL!	#NULL!	#NULL!	#NULL!	#NULL!	#NULL!	#NULL!	#NULL!	#NULL!	612	3	4	20	1	1	1	4750	395.833	2	88	3	20	1	A173797815
2020.08.31.	A173797815	A1737978	2013	1	1	1	A173	1	37	#NULL!	3	3	4	4	#NULL!	#NULL!	5698.9	7084.35	#NULL!	22021.6	16323	8455.78	10087.7	#NULL!	#NULL!	24070.7	#NULL!	#NULL!	44585.7	19350.6	#NULL!	#NULL!	52832.1	#NULL!	612	3	4	20	1	1	1	4750	395.833	1	1	1	20	1
2020.08.31.	A173797816	A1737978	2013	1	1	1	A173	2	37	#NULL!	3	3	4	4	4	7	5698.9	5756.62	#NULL!	#NULL!	12147.4	5219.63	5635.47	#NULL!	#NULL!	#NULL!	#NULL!	#NULL!	#NULL!	11221.9	#NULL!	#NULL!	#NULL!	#NULL!	612	3	4	20	1	1	1	4750	395.833	1	1	2	10	1
2020.08.31.	A173804613	A1738046	2013	1	1	1	A173	1	18	#NULL!	3	3	3	3	#NULL!	#NULL!	5698.9	#NULL!	#NULL!	#NULL!	#NULL!	9783.1	#NULL!	#NULL!	#NULL!	#NULL!	#NULL!	#NULL!	#NULL!	#NULL!	#NULL!	#NULL!	#NULL!	#NULL!	612	3	4	20	1	1	1	3380	281.667	2	88	3	10	1
2020.08.31.	A173804615	A1738046	2013	1	1	1	A173	2	50	#NULL!	2	3	2	3	3	7	5698.9	7508.7	13126.5	#NULL!	33699.7	6277.42	15356.2	#NULL!	13173.5	#NULL!	#NULL!	25902.4	#NULL!	33250.2	#NULL!	25651.7	#NULL!	#NULL!	612	3	4	20	1	1	1	3380	281.667	1	1	1	10	1
2020.08.31.	A173806315	A1738063	2013	1	1	1	A173	2	28	#NULL!	3	3	3	4	3	3	5698.9	8715.61	#NULL!	#NULL!	14449.9	7977.13	9183.18	#NULL!	#NULL!	#NULL!	#NULL!	#NULL!	#NULL!	15701.8	#NULL!	#NULL!	#NULL!	#NULL!	612	2	2	20	1	1	2	300	300	1	1	2	10	1
2020.08.31.	A173806316	A1738063	2013	1	1	1	A173	1	29	#NULL!	2	3	3	4	3	5	5698.9	11476.2	#NULL!	17356.6	23856.6	11773.5	15735.4	#NULL!	#NULL!	21170	#NULL!	#NULL!	36835.1	30474.9	#NULL!	#NULL!	48001.4	#NULL!	612	2	2	20	1	1	2	300	300	1	1	1	10	1
2020.08.31.	A173811414	A1738114	2013	1	1	1	A173	1	3	39	1	2	2	2	1	#NULL!	5698.9	3688.75	#NULL!	#NULL!	#NULL!	3898.06	14524.1	#NULL!	#NULL!	#NULL!	#NULL!	#NULL!	#NULL!	#NULL!	#NULL!	#NULL!	#NULL!	#NULL!	612	4	4	20	2	4	1	2850	237.5	2	88	3	10	1	A173811416
2020.08.31.	A173811415	A1738114	2013	1	1	1	A173	2	34	#NULL!	1	2	1	2	#NULL!	#NULL!	5698.9	#NULL!	#NULL!	#NULL!	#NULL!	12703.7	#NULL!	#NULL!	#NULL!	#NULL!	#NULL!	#NULL!	#NULL!	#NULL!	#NULL!	#NULL!	#NULL!	#NULL!	612	4	4	20	2	4	1	2850	237.5	1	1	2	10	2
2020.08.31.	A173811416	A1738114	2013	1	1	1	A173	1	38	#NULL!	1	2	1	2	4	3	5698.9	14168.7	#NULL!	22021.6	32646.1	#NULL!	#NULL!	#NULL!	#NULL!	#NULL!	#NULL!	#NULL!	44585.7	#NULL!	#NULL!	#NULL!	#NULL!	#NULL!	612	4	4	20	2	4	1	2850	237.5	1	1	1	10	2
2020.08.31.	A173814813	A1738148	2013	1	1	1	A173	2	5	64	2	2	2	2	1	#NULL!	5698.9	4001.08	#NULL!	#NULL!	#NULL!	3777.65	4338.68	#NULL!	#NULL!	#NULL!	#NULL!	#NULL!	#NULL!	#NULL!	#NULL!	#NULL!	#NULL!	#NULL!	612	4	4	20	2	4	2	270	270	2	88	3	10	1	A173814816
2020.08.31.	A173814814	A1738148	2013	1	1	1	A173	2	10	#NULL!	2	2	2	2	1	#NULL!	5698.9	5489.64	#NULL!	#NULL!	#NULL!	4753.18	5450.12	#NULL!	#NULL!	#NULL!	#NULL!	#NULL!	#NULL!	#NULL!	#NULL!	#NULL!	#NULL!	#NULL!	612	4	4	20	2	4	2	270	270	2	88	3	10	1	A173814816
2020.08.31.	A173814815	A1738148	2013	1	1	1	A173	2	37	#NULL!	2	2	2	2	3	3	5698.9	5756.62	#NULL!	8984.09	12147.4	5219.63	5635.47	#NULL!	#NULL!	12238.1	#NULL!	#NULL!	18740.8	11221.9	#NULL!	#NULL!	18417.8	#NULL!	612	4	4	20	2	4	2	270	270	1	1	2	10	1
2020.08.31.	A173814816	A1738148	2013	1	1	1	A173	1	40	#NULL!	1	2	2	2	3	3	5698.9	8314.9	#NULL!	10390.8	14405.8	10561.6	9797.41	#NULL!	#NULL!	18951	#NULL!	#NULL!	20564.5	18240.7	#NULL!	#NULL!	27727.3	#NULL!	612	4	4	20	2	4	2	270	270	1	1	1	10	1
2020.08.31.	A174721316	A1747213	2013	1	1	2	A174	2	69	#NULL!	2	1	2	1	1	7	8897.17	5126.98	10444.8	#NULL!	13368.4	5662.85	6682.57	#NULL!	10706.4	#NULL!	#NULL!	22020.6	#NULL!	13989.3	#NULL!	22930.7	#NULL!	#NULL!	601	1	1	20	2	2	2	62	62	1	3	1	20	2
2020.08.31.	A174724716	A1747247	2013	1	1	2	A174	2	30	#NULL!	3	4	4	4	4	1	8897.17	11103.7	#NULL!	#NULL!	24644.6	9916.55	11232.4	#NULL!	#NULL!	#NULL!	#NULL!	#NULL!	#NULL!	25308.4	#NULL!	#NULL!	#NULL!	#NULL!	601	1	1	20	1	2	1	3000	250	2	88	1	20	1
2020.08.31.	A174733213	A1747332	2013	1	1	2	A174	1	13	#NULL!	3	3	3	3	1	#NULL!	8897.17	11113.5	#NULL!	15961.7	#NULL!	15000	10016	#NULL!	#NULL!	31083.3	#NULL!	#NULL!	#NULL!	#NULL!	#NULL!	#NULL!	#NULL!	#NULL!	601	4	4	20	1	2	1	4500	375	2	88	3	20	2	A174733216
2020.08.31.	A174733214	A1747332	2013	1	1	2	A174	2	1	15	3	3	3	3	1	#NULL!	8897.17	8966.97	#NULL!	#NULL!	#NULL!	8591.52	9632.37	#NULL!	#NULL!	#NULL!	#NULL!	#NULL!	#NULL!	#NULL!	#NULL!	#NULL!	#NULL!	#NULL!	601	4	4	20	1	2	1	4500	375	2	88	3	20	2	A174733216
2020.08.31.	A174733215	A1747332	2013	1	1	2	A174	2	38	#NULL!	2	3	3	3	3	7	8897.17	8987.3	#NULL!	#NULL!	18964.7	12223.4	11730.9	#NULL!	#NULL!	#NULL!	#NULL!	#NULL!	#NULL!	35039.5	#NULL!	#NULL!	#NULL!	#NULL!	601	4	4	20	1	2	1	4500	375	1	1	2	20	1
2020.08.31.	A174733216	A1747332	2013	1	1	2	A174	1	42	#NULL!	2	3	3	3	3	5	8897.17	12981.3	14567.1	32444.6	22490.5	#NULL!	#NULL!	21896	#NULL!	#NULL!	#NULL!	26089.7	64211	#NULL!	44860.1	#NULL!	#NULL!	#NULL!	601	4	4	20	1	2	1	4500	375	1	1	1	20	1
2020.08.31.	A174746816	A1747468	2013	1	1	2	A174	2	51	#NULL!	1	2	2	2	4	1	8897.17	5861.32	10246.6	16790.2	17537.4	6533.58	7991.43	23943.6	10283.3	16384.9	25252.3	20219.6	37560.8	17303.5	51935	20023.9	38334.1	55419.9	601	1	1	20	2	2	1	1500	125	2	88	1	20	1
2020.08.31.	A174762115	A1747621	2013	1	1	2	A174	2	32	#NULL!	4	4	5	5	3	2	8897.17	11103.7	#NULL!	#NULL!	#NULL!	9916.55	11232.4	#NULL!	#NULL!	#NULL!	#NULL!	#NULL!	#NULL!	#NULL!	#NULL!	#NULL!	#NULL!	#NULL!	601	2	2	20	2	2	2	500	500	1	1	2	20	1
2020.08.31.	A174762116	A1747621	2013	1	1	2	A174	1	33	#NULL!	4	4	5	5	4	6	8897.17	14085.3	#NULL!	41209.4	36546.3	17718.3	19149.5	#NULL!	#NULL!	55035.6	#NULL!	#NULL!	78553.6	43797.1	#NULL!	#NULL!	108098	#NULL!	601	2	2	20	2	2	2	500	500	1	1	1	20	1
2020.08.31.	A174768916	A1747689	2013	1	1	2	A174	1	37	#NULL!	2	3	2	3	4	1	8897.17	11060.2	#NULL!	17190.2	25483.7	13201.2	15749	#NULL!	#NULL!	18789.7	#NULL!	#NULL!	34803.8	30210.4	#NULL!	#NULL!	41241	#NULL!	601	1	1	20	1	2	1	2000	166.667	2	88	1	20	1
2020.08.31.	A174772315	A1747723	2013	1	1	2	A174	2	68	#NULL!	3	2	3	2	1	7	8897.17	5126.98	10444.8	44877.3	13368.4	5662.85	6682.57	65081.7	10706.4	43893.4	67069.3	22020.6	91216.5	13989.3	128209	22930.7	93174.8	131350	601	2	2	20	3	2	2	130	130	1	1	2	20	2
2020.08.31.	A174772316	A1747723	2013	1	1	2	A174	1	71	#NULL!	3	2	3	2	1	7	8897.17	5950.36	9582.45	#NULL!	15142.5	6172.86	7285.62	#NULL!	10150.4	#NULL!	#NULL!	20721.4	#NULL!	15794.3	#NULL!	21715	#NULL!	#NULL!	601	2	2	20	3	2	2	130	130	1	1	1	20	2
2020.08.31.	A174774012	A1747740	2013	1	1	2	A174	2	8	#NULL!	1	2	2	2	1	#NULL!	8897.17	6246.52	#NULL!	#NULL!	#NULL!	5897.71	6773.59	#NULL!	#NULL!	#NULL!	#NULL!	#NULL!	#NULL!	#NULL!	#NULL!	#NULL!	#NULL!	#NULL!	601	4	5	20	1	2	2	250	250	2	88	3	10	1
2020.08.31.	A174774013	A1747740	2013	1	1	2	A174	1	11	#NULL!	2	2	2	2	1	#NULL!	8897.17	11113.5	#NULL!	#NULL!	#NULL!	9999.98	7511.98	#NULL!	#NULL!	#NULL!	#NULL!	#NULL!	#NULL!	#NULL!	#NULL!	#NULL!	#NULL!	#NULL!	601	4	5	20	1	2	2	250	250	2	88	3	10	1
2020.08.31.	A174774014	A1747740	2013	1	1	2	A174	2	12	#NULL!	2	2	2	2	1	#NULL!	8897.17	8570.49	#NULL!	#NULL!	#NULL!	7420.71	8508.78	#NULL!	#NULL!	#NULL!	#NULL!	#NULL!	#NULL!	#NULL!	#NULL!	#NULL!	#NULL!	#NULL!	601	4	5	20	1	2	2	250	250	2	88	3	10	1
2020.08.31.	A174774015	A1747740	2013	1	1	2	A174	2	37	#NULL!	1	2	2	2	3	7	8897.17	8987.3	#NULL!	14026	18964.7	8148.94	8798.15	#NULL!	#NULL!	38212.5	#NULL!	#NULL!	29258.3	17519.8	#NULL!	#NULL!	28754.1	#NULL!	601	4	5	20	1	2	2	250	250	1	1	1	10	1
2020.08.31.	A174791016	A1747910	2013	1	1	2	A174	2	68	#NULL!	1	1	2	1	1	6	8897.17	5126.98	10444.8	#NULL!	13368.4	5662.85	6682.57	#NULL!	10706.4	#NULL!	#NULL!	22020.6	#NULL!	13989.3	#NULL!	22930.7	#NULL!	#NULL!	601	1	1	10	2	2	2	43	43	1	3	1	20	2
2020.08.31.	A174801214	A1748012	2013	1	1	2	A174	2	8	#NULL!	2	2	2	3	1	#NULL!	8897.17	6246.52	#NULL!	#NULL!	#NULL!	5897.71	10160.4	#NULL!	#NULL!	#NULL!	#NULL!	#NULL!	#NULL!	#NULL!	#NULL!	#NULL!	#NULL!	#NULL!	601	3	4	20	1	2	2	250	250	2	88	3	20	1
2020.08.31.	A174801215	A1748012	2013	1	1	2	A174	2	38	#NULL!	2	2	2	3	4	7	8897.17	16090.2	#NULL!	#NULL!	35392.1	16297.9	13197.2	#NULL!	#NULL!	#NULL!	#NULL!	#NULL!	#NULL!	35039.5	#NULL!	#NULL!	#NULL!	#NULL!	601	3	4	20	1	2	2	250	250	1	1	2	20	1
2020.08.31.	A174811415	A1748114	2013	1	1	2	A174	2	36	#NULL!	4	4	5	5	4	3	8897.17	8987.3	#NULL!	28052.1	18964.7	16297.9	17596.3	#NULL!	#NULL!	25475	#NULL!	#NULL!	58516.6	35039.5	#NULL!	#NULL!	57508.2	#NULL!	601	2	2	20	1	2	1	5000	416.667	1	1	2	20	1
2020.08.31.	A174811416	A1748114	2013	1	1	2	A174	1	36	#NULL!	4	4	5	5	4	2	8897.17	11060.2	#NULL!	#NULL!	25483.7	#NULL!	#NULL!	#NULL!	#NULL!	#NULL!	#NULL!	#NULL!	#NULL!	#NULL!	#NULL!	#NULL!	#NULL!	#NULL!	601	2	2	20	1	2	1	5000	416.667	1	1	1	20	1
2020.08.31.	A174814813	A1748148	2013	1	1	2	A174	2	9	#NULL!	2	3	3	3	1	#NULL!	8897.17	6246.52	#NULL!	#NULL!	#NULL!	5897.71	13547.2	#NULL!	#NULL!	#NULL!	#NULL!	#NULL!	#NULL!	#NULL!	#NULL!	#NULL!	#NULL!	#NULL!	601	4	4	20	2	2	2	350	350	2	88	3	20	1	A174814816
2020.08.31.	A174814814	A1748148	2013	1	1	2	A174	2	16	#NULL!	2	3	3	3	2	7	8897.17	9837.58	#NULL!	#NULL!	23931.2	17815.3	18245.8	#NULL!	#NULL!	#NULL!	#NULL!	#NULL!	#NULL!	43197.9	#NULL!	#NULL!	#NULL!	#NULL!	601	4	4	20	2	2	2	350	350	2	88	3	20	1	A174814816
2020.08.31.	A174814815	A1748148	2013	1	1	2	A174	2	43	#NULL!	2	3	3	3	3	3	8897.17	9418.21	11627	39410.2	17128.8	#NULL!	#NULL!	49521	#NULL!	#NULL!	#NULL!	20204.2	102296	#NULL!	106805	#NULL!	#NULL!	#NULL!	601	4	4	20	2	2	2	350	350	1	1	2	20	1
2020.08.31.	A174814816	A1748148	2013	1	1	2	A174	1	47	#NULL!	2	3	2	3	3	5	8897.17	16289.3	17037	#NULL!	26811.5	#NULL!	#NULL!	#NULL!	#NULL!	#NULL!	#NULL!	31845	#NULL!	#NULL!	#NULL!	#NULL!	#NULL!	#NULL!	601	4	4	20	2	2	2	350	350	1	1	1	20	1
2020.08.31.	A175746815	A1757468	2013	1	1	1	A175	2	80	#NULL!	2	1	2	1	#NULL!	#NULL!	7648.52	#NULL!	#NULL!	#NULL!	#NULL!	5023.12	#NULL!	#NULL!	#NULL!	#NULL!	#NULL!	#NULL!	#NULL!	#NULL!	#NULL!	#NULL!	#NULL!	#NULL!	612	2	2	20	2	1	2	51	51	1	1	2	10	2
2020.08.31.	A175746816	A1757468	2013	1	1	1	A175	1	80	#NULL!	2	1	2	1	1	7	7648.52	9487.82	#NULL!	#NULL!	26034.7	4982.07	12526.3	#NULL!	#NULL!	#NULL!	#NULL!	#NULL!	#NULL!	27155.3	#NULL!	#NULL!	#NULL!	#NULL!	612	2	2	20	2	1	2	51	51	1	1	1	10	2
2020.08.31.	A175751913	A1757519	2013	1	1	1	A175	2	8	#NULL!	1	1	1	1	1	#NULL!	7648.52	5369.87	#NULL!	#NULL!	#NULL!	5070.01	8734.45	#NULL!	#NULL!	#NULL!	#NULL!	#NULL!	#NULL!	#NULL!	#NULL!	#NULL!	#NULL!	#NULL!	612	3	6	10	1	1	2	80	80	2	88	5	99	1
2020.08.31.	A175751915	A1757519	2013	1	1	1	A175	2	62	#NULL!	1	1	1	1	1	7	7648.52	8735.84	17957.9	#NULL!	22984.4	4625.38	8617.07	#NULL!	18407.7	#NULL!	#NULL!	37860.2	#NULL!	24052	#NULL!	39425.1	#NULL!	#NULL!	612	3	6	10	1	1	2	80	80	1	1	2	30	2
2020.08.31.	A175751916	A1757519	2013	1	1	1	A175	1	72	#NULL!	2	1	2	1	#NULL!	#NULL!	7648.52	#NULL!	#NULL!	#NULL!	#NULL!	5306.55	#NULL!	#NULL!	#NULL!	#NULL!	#NULL!	#NULL!	#NULL!	#NULL!	#NULL!	#NULL!	#NULL!	#NULL!	612	3	6	10	1	1	2	80	80	1	1	1	30	2
2020.08.31.	A175757016	A1757570	2013	1	1	1	A175	2	75	#NULL!	3	2	4	1	#NULL!	#NULL!	7648.52	4800.98	#NULL!	#NULL!	#NULL!	5023.12	5744.72	#NULL!	#NULL!	#NULL!	#NULL!	#NULL!	#NULL!	#NULL!	#NULL!	#NULL!	#NULL!	#NULL!	612	1	1	20	2	1	2	80	80	1	3	1	10	2
2020.08.31.	A175763815	A1757638	2013	1	1	1	A175	2	76	#NULL!	3	1	4	1	#NULL!	#NULL!	7648.52	9601.96	#NULL!	#NULL!	22984.4	10046.2	11489.4	#NULL!	#NULL!	#NULL!	#NULL!	#NULL!	#NULL!	24052	#NULL!	#NULL!	#NULL!	#NULL!	612	2	5	20	2	1	2	100	100	1	3	6	20	2
2020.08.31.	A175770615	A1757706	2013	1	1	1	A175	2	52	#NULL!	2	3	3	3	2	7	7648.52	5038.73	#NULL!	14433.8	15076.2	5616.63	6869.89	#NULL!	#NULL!	14085.4	#NULL!	#NULL!	32289.4	14875.1	#NULL!	#NULL!	32954.2	#NULL!	612	1	1	20	1	1	2	170	170	1	1	1	99	2
2020.08.31.	A175777415	A1757774	2013	1	1	1	A175	2	50	#NULL!	1	1	1	1	2	7	7648.52	15116.2	17617.2	#NULL!	36352.5	17681.6	18654.4	#NULL!	17680.3	#NULL!	#NULL!	34763.8	#NULL!	43466.2	#NULL!	34427.3	#NULL!	#NULL!	612	4	4	20	1	1	1	1560	130	1	1	1	10	1
2020.08.31.	A175791015	A1757910	2013	1	1	1	A175	2	64	#NULL!	1	1	1	1	1	7	7648.52	4367.92	17957.9	#NULL!	11492.2	#NULL!	#NULL!	#NULL!	#NULL!	#NULL!	#NULL!	37860.2	#NULL!	#NULL!	#NULL!	#NULL!	#NULL!	#NULL!	612	2	2	20	3	1	2	69	69	1	1	2	20	1
2020.08.31.	A175791016	A1757910	2013	1	1	1	A175	1	80	#NULL!	2	1	3	1	1	7	7648.52	4743.91	#NULL!	#NULL!	13017.4	#NULL!	#NULL!	#NULL!	#NULL!	#NULL!	#NULL!	#NULL!	#NULL!	#NULL!	#NULL!	#NULL!	#NULL!	#NULL!	612	2	2	20	3	1	2	69	69	1	1	1	20	2
2020.08.31.	A175794414	A1757944	2013	1	1	1	A175	1	27	#NULL!	1	1	1	1	#NULL!	#NULL!	7648.52	#NULL!	#NULL!	#NULL!	#NULL!	15801.3	#NULL!	#NULL!	#NULL!	#NULL!	#NULL!	#NULL!	#NULL!	#NULL!	#NULL!	#NULL!	#NULL!	#NULL!	612	3	4	10	1	1	1	533	44.4167	2	88	3	99	1	A175794416
2020.08.31.	A175794415	A1757944	2013	1	1	1	A175	2	54	#NULL!	1	1	1	1	3	7	7648.52	7558.09	8808.59	21650.8	22614.3	5616.63	10304.8	20583.3	8840.14	21128.1	21708.3	17381.9	48434.1	22312.6	44646.3	17213.7	49431.3	47642.1	612	3	4	10	1	1	1	533	44.4167	1	1	1	30	1
2020.08.31.	A175794416	A1757944	2013	1	1	1	A175	1	54	#NULL!	1	1	1	1	1	7	7648.52	16464.1	12556.3	23110.4	35391.1	13227.7	19095	18681.3	15688.1	25799.7	22205.1	25478.6	41922.5	41513.5	34594	31602.6	50381	42224.9	612	3	4	10	1	1	1	533	44.4167	1	1	2	30	1
2020.08.31.	A175796116	A1757961	2013	1	1	1	A175	2	79	#NULL!	2	1	3	1	#NULL!	#NULL!	7648.52	4800.98	8978.94	#NULL!	11492.2	5023.12	5744.72	#NULL!	9203.86	#NULL!	#NULL!	18930.1	#NULL!	12026	#NULL!	19712.6	#NULL!	#NULL!	612	1	1	20	1	1	2	45	45	1	3	1	10	2
2020.08.31.	A175797814	A1757978	2013	1	1	1	A175	1	7	#NULL!	2	2	2	2	#NULL!	#NULL!	7648.52	#NULL!	#NULL!	#NULL!	#NULL!	7233.92	#NULL!	#NULL!	#NULL!	#NULL!	#NULL!	#NULL!	#NULL!	#NULL!	#NULL!	#NULL!	#NULL!	#NULL!	612	3	4	20	1	1	2	200	200	2	88	3	20	9
2020.08.31.	A175797815	A1757978	2013	1	1	1	A175	2	43	#NULL!	1	2	1	2	3	7	7648.52	16113.8	19591.7	#NULL!	29449.8	16147.1	18442.7	#NULL!	19108.3	#NULL!	#NULL!	34737.4	#NULL!	27323.2	#NULL!	33855.4	#NULL!	#NULL!	612	3	4	20	1	1	2	200	200	1	1	2	20	9
2020.08.31.	A175806314	A1758063	2013	1	1	1	A175	2	2	28	1	2	1	2	1	#NULL!	7648.52	7708.52	#NULL!	#NULL!	#NULL!	7385.76	6210.4	#NULL!	#NULL!	#NULL!	#NULL!	#NULL!	#NULL!	#NULL!	#NULL!	#NULL!	#NULL!	#NULL!	612	3	4	20	1	3	2	200	200	2	88	3	20	1	A175806316
2020.08.31.	A175806315	A1758063	2013	1	1	1	A175	2	36	#NULL!	1	2	1	2	3	7	7648.52	7726	#NULL!	12057.6	16303.1	7005.3	7563.39	#NULL!	#NULL!	10949.9	#NULL!	#NULL!	25152.1	15061	#NULL!	#NULL!	24718.7	#NULL!	612	3	4	20	1	3	2	200	200	1	1	1	20	2
2020.08.31.	A175806316	A1758063	2013	1	1	1	A175	1	43	#NULL!	1	2	1	2	4	5	7648.52	11159.5	#NULL!	13945.6	19334.1	14174.8	13149.1	#NULL!	#NULL!	16956.2	#NULL!	#NULL!	27599.7	24480.9	#NULL!	#NULL!	37212.9	#NULL!	612	3	4	20	1	3	2	200	200	1	1	2	20	1
2020.08.31.	A175813116	A1758131	2013	1	1	1	A175	2	67	#NULL!	1	1	1	1	1	7	7648.52	4407.44	8978.94	19289.6	11492.2	4868.11	5744.72	27974	9203.86	18866.6	28828.3	18930.1	39207.5	12026	55107.9	19712.6	40049.2	56458.2	612	1	1	20	1	3	1	200	17	1	3	1	20	2
2020.08.31.	A175814815	A1758148	2013	1	1	1	A175	2	77	#NULL!	1	1	2	1	1	3	7648.52	14402.9	#NULL!	#NULL!	34476.6	7534.68	17234.1	#NULL!	#NULL!	#NULL!	#NULL!	#NULL!	#NULL!	36078.1	#NULL!	#NULL!	#NULL!	#NULL!	612	3	4	20	2	3	2	50	50	1	1	6	10	2
2020.08.31.	A175814816	A1758148	2013	1	1	1	A175	1	79	#NULL!	1	1	1	1	#NULL!	#NULL!	7648.52	#NULL!	#NULL!	#NULL!	#NULL!	7473.1	#NULL!	#NULL!	#NULL!	#NULL!	#NULL!	#NULL!	#NULL!	#NULL!	#NULL!	#NULL!	#NULL!	#NULL!	612	3	4	20	2	3	2	50	50	1	1	6	10	2
2020.08.31.	A175823313	A1758233	2013	1	1	1	A175	1	17	#NULL!	3	4	4	4	2	7	7648.52	11011.8	#NULL!	16326.1	19014.6	8753.3	12811.8	#NULL!	#NULL!	22724.1	#NULL!	#NULL!	49449.5	22521.4	#NULL!	#NULL!	59816.4	#NULL!	612	4	7	20	2	1	2	520	520	2	88	3	10	1	A175823315
2020.08.31.	A175823314	A1758233	2013	1	1	1	A175	2	42	#NULL!	3	4	4	4	4	3	7648.52	8096.43	#NULL!	48733.5	14724.9	8073.57	7701.8	#NULL!	#NULL!	30318.9	#NULL!	#NULL!	63931.8	13661.6	#NULL!	#NULL!	66394.8	#NULL!	612	4	7	20	2	1	2	520	520	1	1	2	10	1
2020.08.31.	A175823315	A1758233	2013	1	1	1	A175	1	48	#NULL!	3	4	4	4	4	3	7648.52	14003.2	#NULL!	#NULL!	23048.7	17237	15062.6	#NULL!	#NULL!	#NULL!	#NULL!	#NULL!	#NULL!	26950.1	#NULL!	#NULL!	#NULL!	#NULL!	612	4	7	20	2	1	2	520	520	1	1	1	10	1
2020.08.31.	A175823316	A1758233	2013	1	1	1	A175	2	78	#NULL!	4	4	5	4	1	7	7648.52	4800.98	#NULL!	#NULL!	11492.2	5023.12	5744.72	#NULL!	#NULL!	#NULL!	#NULL!	#NULL!	#NULL!	12026	#NULL!	#NULL!	#NULL!	#NULL!	612	4	7	20	2	1	2	520	520	1	3	6	10	2
2020.08.31.	A176631214	A1766312	2013	1	1	1	A176	1	29	#NULL!	3	4	4	4	#NULL!	#NULL!	7976.76	#NULL!	#NULL!	#NULL!	#NULL!	16479.4	#NULL!	#NULL!	#NULL!	#NULL!	#NULL!	#NULL!	#NULL!	#NULL!	#NULL!	#NULL!	#NULL!	#NULL!	612	3	5	20	1	4	2	500	500	2	88	3	20	1
2020.08.31.	A176631215	A1766312	2013	1	1	1	A176	1	30	#NULL!	3	4	4	4	4	7	7976.76	16487.1	#NULL!	48710	36546.3	15885.3	19149.5	#NULL!	#NULL!	58177	#NULL!	#NULL!	103113	43797.1	#NULL!	#NULL!	126036	#NULL!	612	3	5	20	1	4	2	500	500	2	88	3	10	2
2020.08.31.	A176631216	A1766312	2013	1	1	1	A176	2	63	#NULL!	4	4	5	4	3	7	7976.76	6833.06	9364.27	#NULL!	17978.1	4823.88	8986.88	#NULL!	9598.85	#NULL!	#NULL!	19742.5	#NULL!	18813.2	#NULL!	20558.5	#NULL!	#NULL!	612	3	5	20	1	4	2	500	500	1	1	1	10	2
2020.08.31.	A176632916	A1766329	2013	1	1	1	A176	1	76	#NULL!	1	1	1	1	4	7	7976.76	4947.5	8591.14	#NULL!	13576	5195.88	6531.92	#NULL!	9100.36	#NULL!	#NULL!	18577.7	#NULL!	14160.3	#NULL!	19468.6	#NULL!	#NULL!	612	1	1	20	2	4	1	340	28.3333	1	4	1	20	2
2020.08.31.	A176634615	A1766346	2013	1	1	1	A176	2	70	#NULL!	1	1	1	1	1	7	7976.76	8279.76	#NULL!	#NULL!	#NULL!	8834.74	11982.5	#NULL!	#NULL!	#NULL!	#NULL!	#NULL!	#NULL!	#NULL!	#NULL!	#NULL!	#NULL!	#NULL!	612	2	5	20	2	4	2	17	17	1	4	6	20	2
2020.08.31.	A176675416	A1766754	2013	1	1	1	A176	1	31	#NULL!	3	3	3	4	4	1	7976.76	12628.2	#NULL!	#NULL!	25499.9	15885.3	18255.6	#NULL!	#NULL!	#NULL!	#NULL!	#NULL!	#NULL!	29570.5	#NULL!	#NULL!	#NULL!	#NULL!	612	1	1	20	1	1	2	230	230	2	88	1	20	1
2020.08.31.	A176677116	A1766771	2013	1	1	1	A176	1	31	#NULL!	4	4	5	5	4	1	7976.76	12628.2	#NULL!	18473.1	25499.9	#NULL!	#NULL!	#NULL!	#NULL!	#NULL!	#NULL!	#NULL!	35213.6	#NULL!	#NULL!	#NULL!	#NULL!	#NULL!	612	1	1	20	1	1	1	4000	333.333	2	88	1	10	1
2020.08.31.	A176678816	A1766788	2013	1	1	1	A176	2	24	#NULL!	3	3	4	4	#NULL!	#NULL!	7976.76	16391.1	#NULL!	#NULL!	36403.8	#NULL!	#NULL!	#NULL!	#NULL!	#NULL!	#NULL!	#NULL!	#NULL!	#NULL!	#NULL!	#NULL!	#NULL!	#NULL!	612	2	2	20	1	1	2	340	340	1	1	1	20	1
2020.08.31.	A176689015	A1766890	2013	1	1	1	A176	2	25	#NULL!	3	4	4	4	4	1	7976.76	16408.7	#NULL!	#NULL!	36788.9	11165.6	19216.4	#NULL!	#NULL!	#NULL!	#NULL!	#NULL!	#NULL!	43944.5	#NULL!	#NULL!	#NULL!	#NULL!	612	2	3	20	1	1	2	350	350	2	88	8	20	1
2020.08.31.	A176689016	A1766890	2013	1	1	1	A176	2	27	#NULL!	3	4	4	4	#NULL!	#NULL!	7976.76	#NULL!	#NULL!	#NULL!	#NULL!	11165.6	#NULL!	#NULL!	#NULL!	#NULL!	#NULL!	#NULL!	#NULL!	#NULL!	#NULL!	#NULL!	#NULL!	#NULL!	612	2	3	20	1	1	2	350	350	2	88	1	20	1
2020.08.31.	A176694115	A1766941	2013	1	1	1	A176	2	53	#NULL!	3	4	4	4	2	7	7976.76	10509.9	9186.61	#NULL!	31446.4	17681.6	18654.4	#NULL!	18439	#NULL!	#NULL!	18127.8	#NULL!	43466.2	#NULL!	35904.8	#NULL!	#NULL!	612	4	4	20	2	4	2	550	550	1	1	2	10	1
2020.08.31.	A176694116	A1766941	2013	1	1	1	A176	1	55	#NULL!	3	4	4	4	3	5	7976.76	17459.3	13801.6	48325.7	37018.7	#NULL!	#NULL!	36564.6	#NULL!	#NULL!	#NULL!	26315.4	101991	#NULL!	75765	#NULL!	#NULL!	#NULL!	612	4	4	20	2	4	2	550	550	1	1	1	10	1
2020.08.31.	A176700913	A1767009	2013	1	1	1	A176	2	28	#NULL!	3	3	3	3	4	2	7976.76	16265.7	#NULL!	27860.4	26967.4	#NULL!	#NULL!	#NULL!	#NULL!	#NULL!	#NULL!	#NULL!	59330.3	#NULL!	#NULL!	#NULL!	#NULL!	#NULL!	612	4	4	20	2	4	2	390	390	2	88	3	20	1	A176700916
2020.08.31.	A176700914	A1767009	2013	1	1	1	A176	2	32	#NULL!	3	3	3	3	#NULL!	#NULL!	7976.76	#NULL!	#NULL!	#NULL!	#NULL!	11854.2	#NULL!	#NULL!	#NULL!	#NULL!	#NULL!	#NULL!	#NULL!	#NULL!	#NULL!	#NULL!	#NULL!	#NULL!	612	4	4	20	2	4	2	390	390	2	88	3	10	1	A176700916
2020.08.31.	A176700915	A1767009	2013	1	1	1	A176	2	56	#NULL!	3	3	3	3	1	7	7976.76	9400.9	9030.55	#NULL!	18809.9	10288.3	14361.2	#NULL!	9850.86	#NULL!	#NULL!	18013.1	#NULL!	29924.7	#NULL!	20188.3	#NULL!	#NULL!	612	4	4	20	2	4	2	390	390	1	1	2	20	1
2020.08.31.	A176700916	A1767009	2013	1	1	1	A176	1	65	#NULL!	4	3	4	3	3	3	7976.76	6550.24	8591.14	27941.9	18101.3	6819.98	13063.8	39429.1	9100.36	56027.8	41319.1	18577.7	54475.1	28320.7	79990.9	19468.6	111109	83591.4	612	4	4	20	2	4	2	390	390	1	1	1	20	1
2020.08.31.	A176706016	A1767060	2013	1	1	1	A176	1	65	#NULL!	4	4	5	5	1	2	7976.76	16297.5	17182.3	#NULL!	35785	17885	18120.8	#NULL!	18200.7	#NULL!	#NULL!	37155.5	#NULL!	42685.3	#NULL!	38937.1	#NULL!	#NULL!	612	5	7	20	2	1	2	750	750	1	1	6	10	2
2020.08.31.	A176714516	A1767145	2013	1	1	1	A176	1	23	#NULL!	1	2	2	2	4	1	7976.76	16621	#NULL!	13435.8	30979.2	18205.9	20303.8	#NULL!	#NULL!	16932.6	#NULL!	#NULL!	28440.1	35881.1	#NULL!	#NULL!	33996.3	#NULL!	612	1	1	20	1	1	2	100	100	2	88	1	10	1
2020.08.31.	A176745116	A1767451	2013	1	1	1	A176	2	25	#NULL!	1	1	1	1	4	1	7976.76	12199.3	#NULL!	13930.2	20225.6	11165.6	12853.7	#NULL!	#NULL!	16870.6	#NULL!	#NULL!	29665.1	21977.8	#NULL!	#NULL!	34401.7	#NULL!	612	1	1	20	1	1	1	360	30	2	88	1	20	1
2020.08.31.	A176748516	A1767485	2013	1	1	1	A176	1	57	#NULL!	3	3	3	3	2	5	7976.76	10322.3	13801.6	13135.1	22614.9	11725	12730.4	18282.3	17137.3	15195.1	22925.7	26315.4	26981.1	29176.6	37882.5	37604.7	37167.1	52443.7	612	1	1	20	1	1	2	200	200	1	2	1	10	2
2020.08.31.	A176751915	A1767519	2013	1	1	1	A176	1	22	#NULL!	3	3	3	4	3	7	7976.76	16621	#NULL!	#NULL!	30979.2	18205.9	20303.8	#NULL!	#NULL!	#NULL!	#NULL!	#NULL!	#NULL!	35881.1	#NULL!	#NULL!	#NULL!	#NULL!	612	2	3	20	1	1	1	3400	283.333	2	88	8	99	1
2020.08.31.	A176751916	A1767519	2013	1	1	1	A176	2	28	#NULL!	3	3	3	4	4	2	7976.76	12199.3	#NULL!	27860.4	20225.6	11165.6	12853.7	#NULL!	#NULL!	33741.1	#NULL!	#NULL!	59330.3	21977.8	#NULL!	#NULL!	68803.5	#NULL!	612	2	3	20	1	1	1	3400	283.333	2	88	1	20	1
2020.08.31.	A176779116	A1767791	2013	1	1	1	A176	1	19	#NULL!	1	1	1	1	3	7	7976.76	11484.4	#NULL!	17026.8	19830.6	#NULL!	#NULL!	#NULL!	#NULL!	#NULL!	#NULL!	#NULL!	25785.8	#NULL!	#NULL!	#NULL!	#NULL!	#NULL!	612	1	1	20	1	1	2	50	50	2	88	1	99	2
2020.08.31.	A176789316	A1767893	2013	1	1	1	A176	2	36	#NULL!	3	4	4	4	4	1	7976.76	8057.56	#NULL!	#NULL!	17002.8	7305.93	7887.98	#NULL!	#NULL!	#NULL!	#NULL!	#NULL!	#NULL!	15707.3	#NULL!	#NULL!	#NULL!	#NULL!	612	1	1	20	1	1	1	3000	250	2	88	1	10	1
2020.08.31.	A176801216	A1768012	2013	1	1	1	A176	1	40	#NULL!	1	1	1	1	4	7	7976.76	11638.4	13060.1	14544.1	20163.8	14783.1	13713.5	19630.9	15577.6	17683.9	24501.3	23390.7	28784.2	25531.5	40219.3	29163.7	38810	55055.1	612	1	1	20	1	1	9	17	17	2	88	1	10	2
2020.08.31.	A177733213	A1777332	2013	1	1	2	A177	2	15	#NULL!	4	4	5	5	#NULL!	#NULL!	5151	#NULL!	#NULL!	#NULL!	#NULL!	7215.67	#NULL!	#NULL!	#NULL!	#NULL!	#NULL!	#NULL!	#NULL!	#NULL!	#NULL!	#NULL!	#NULL!	#NULL!	601	4	4	20	2	2	1	10000	833.333	2	88	3	20	1
2020.08.31.	A177733214	A1777332	2013	1	1	2	A177	1	17	#NULL!	4	4	5	5	#NULL!	#NULL!	5151	#NULL!	#NULL!	#NULL!	#NULL!	7860.03	#NULL!	#NULL!	#NULL!	#NULL!	#NULL!	#NULL!	#NULL!	#NULL!	#NULL!	#NULL!	#NULL!	#NULL!	601	4	4	20	2	2	1	10000	833.333	2	88	3	20	1
2020.08.31.	A177733215	A1777332	2013	1	1	2	A177	2	43	#NULL!	4	4	5	5	4	7	5151	10905.3	13462.9	#NULL!	#NULL!	7249.67	18442.7	#NULL!	12868.7	#NULL!	#NULL!	#NULL!	#NULL!	#NULL!	#NULL!	#NULL!	#NULL!	#NULL!	601	4	4	20	2	2	1	10000	833.333	1	1	1	20	1
2020.08.31.	A177738313	A1777383	2013	1	1	2	A177	1	23	#NULL!	4	4	5	5	3	7	5151	10733	#NULL!	17352.3	20004.8	11857.9	14081.9	#NULL!	#NULL!	21868.4	#NULL!	#NULL!	36730.4	23170.2	#NULL!	#NULL!	43906.2	#NULL!	601	4	4	20	2	2	1	10000	833.333	2	88	3	20	1	A177738316
2020.08.31.	A177738314	A1777383	2013	1	1	2	A177	2	27	#NULL!	4	4	5	5	4	1	5151	7877.68	#NULL!	#NULL!	13060.7	7210.2	8300.29	#NULL!	#NULL!	#NULL!	#NULL!	#NULL!	#NULL!	14192.2	#NULL!	#NULL!	#NULL!	#NULL!	601	4	4	20	2	2	1	10000	833.333	2	88	3	20	1	A177738316
2020.08.31.	A177738315	A1777383	2013	1	1	2	A177	2	58	#NULL!	4	4	5	5	3	7	5151	4552.98	5831.48	17865.3	9109.89	4982.78	4636.88	25941.1	6361.2	18102.2	27819.8	11632	34760.6	9661.96	49828.4	13036.6	35144.3	52412.4	601	4	4	20	2	2	1	10000	833.333	1	1	2	20	1
2020.08.31.	A177738316	A1777383	2013	1	1	2	A177	1	59	#NULL!	4	4	5	5	4	2	5151	6665.62	8912.36	#NULL!	14603.6	7571.41	8220.68	#NULL!	11066.4	#NULL!	#NULL!	16993.2	#NULL!	18840.8	#NULL!	24283.3	#NULL!	#NULL!	601	4	4	20	2	2	1	10000	833.333	1	1	1	20	1
2020.08.31.	A177751913	A1777519	2013	1	1	2	A177	2	15	#NULL!	4	4	5	5	2	7	5151	5695.44	#NULL!	#NULL!	13854.9	5411.75	6838.2	#NULL!	#NULL!	#NULL!	#NULL!	#NULL!	#NULL!	14377.5	#NULL!	#NULL!	#NULL!	#NULL!	601	4	4	20	1	2	1	8000	666.667	2	88	3	20	1	A177751916
2020.08.31.	A177751914	A1777519	2013	1	1	2	A177	1	19	#NULL!	4	4	5	5	3	7	5151	7416.04	#NULL!	32985.1	12805.6	5895.03	8628.29	#NULL!	#NULL!	30607.7	#NULL!	#NULL!	66604.8	15167.3	#NULL!	#NULL!	80568.3	#NULL!	601	4	4	20	1	2	1	8000	666.667	2	88	3	20	1	A177751916
2020.08.31.	A177751915	A1777519	2013	1	1	2	A177	2	43	#NULL!	4	4	4	5	4	7	5151	5452.65	#NULL!	#NULL!	9916.68	5437.25	5186.88	#NULL!	#NULL!	#NULL!	#NULL!	#NULL!	#NULL!	9200.59	#NULL!	#NULL!	#NULL!	#NULL!	601	4	4	20	1	2	1	8000	666.667	1	1	2	20	1
2020.08.31.	A177751916	A1777519	2013	1	1	2	A177	1	51	#NULL!	4	4	4	5	4	1	5151	7796.74	16912.4	#NULL!	15889.7	8908.34	8928.98	#NULL!	21130.6	#NULL!	#NULL!	34317.8	#NULL!	18638.5	#NULL!	42566.4	#NULL!	#NULL!	601	4	4	20	1	2	1	8000	666.667	1	1	1	20	1
2020.08.31.	A177753612	A1777536	2013	1	1	2	A177	2	74	#NULL!	4	4	5	5	2	7	5151	2673.33	6046.98	#NULL!	7739.58	2852.52	4836.07	#NULL!	6198.46	#NULL!	#NULL!	12748.7	#NULL!	8099.08	#NULL!	13275.7	#NULL!	#NULL!	601	5	7	20	2	2	1	12108	1009	1	3	6	20	1
2020.08.31.	A177753613	A1777536	2013	1	1	2	A177	2	10	#NULL!	4	4	5	5	1	#NULL!	5151	4961.86	#NULL!	#NULL!	#NULL!	4296.2	6157.67	#NULL!	#NULL!	#NULL!	#NULL!	#NULL!	#NULL!	#NULL!	#NULL!	#NULL!	#NULL!	#NULL!	601	5	7	20	2	2	1	12108	1009	2	88	3	20	1	A177753616
2020.08.31.	A177753614	A1777536	2013	1	1	2	A177	2	14	#NULL!	4	4	5	5	#NULL!	#NULL!	5151	#NULL!	#NULL!	#NULL!	#NULL!	4296.2	#NULL!	#NULL!	#NULL!	#NULL!	#NULL!	#NULL!	#NULL!	#NULL!	#NULL!	#NULL!	#NULL!	#NULL!	601	5	7	20	2	2	1	12108	1009	2	88	3	20	1	A177753616
2020.08.31.	A177753615	A1777536	2013	1	1	2	A177	2	38	#NULL!	4	4	5	5	3	2	5151	5203.17	#NULL!	24361	10979.5	4717.81	6367.08	#NULL!	#NULL!	36871.7	#NULL!	#NULL!	50817	10143	#NULL!	#NULL!	49941.3	#NULL!	601	5	7	20	2	2	1	12108	1009	1	1	2	20	1
2020.08.31.	A177753616	A1777536	2013	1	1	2	A177	1	45	#NULL!	4	4	5	5	4	2	5151	9430.63	9863.55	#NULL!	15522.4	11608.5	12680.1	#NULL!	12160.3	#NULL!	#NULL!	18436.6	#NULL!	18149.9	#NULL!	21743.5	#NULL!	#NULL!	601	5	7	20	2	2	1	12108	1009	1	1	1	20	1
2020.08.31.	A177763814	A1777638	2013	1	1	2	A177	2	13	#NULL!	3	3	4	4	1	#NULL!	5151	4961.86	#NULL!	9314.46	#NULL!	6444.3	7389.2	#NULL!	#NULL!	18178.9	#NULL!	#NULL!	#NULL!	#NULL!	#NULL!	#NULL!	#NULL!	#NULL!	601	3	4	20	2	2	1	5000	416.667	2	88	3	20	1
2020.08.31.	A177763815	A1777638	2013	1	1	2	A177	2	45	#NULL!	3	3	4	4	4	7	5151	11952.1	#NULL!	#NULL!	#NULL!	8661.07	8350.57	#NULL!	#NULL!	#NULL!	#NULL!	#NULL!	#NULL!	#NULL!	#NULL!	#NULL!	#NULL!	#NULL!	601	3	4	20	2	2	1	5000	416.667	1	1	2	20	1
2020.08.31.	A177767213	A1777672	2013	1	1	2	A177	1	15	#NULL!	4	4	5	5	2	7	5151	7416.04	#NULL!	#NULL!	12805.6	5895.03	8628.29	#NULL!	#NULL!	#NULL!	#NULL!	#NULL!	#NULL!	15167.3	#NULL!	#NULL!	#NULL!	#NULL!	601	4	4	20	2	2	1	8300	691.667	2	88	3	20	1	A177767216
2020.08.31.	A177767214	A1777672	2013	1	1	2	A177	1	17	#NULL!	4	4	5	5	2	7	5151	7416.04	#NULL!	#NULL!	12805.6	5895.03	8628.29	#NULL!	#NULL!	#NULL!	#NULL!	#NULL!	#NULL!	15167.3	#NULL!	#NULL!	#NULL!	#NULL!	601	4	4	20	2	2	1	8300	691.667	2	88	3	20	1	A177767216
2020.08.31.	A177767215	A1777672	2013	1	1	2	A177	2	42	#NULL!	4	4	5	5	4	6	5151	5452.65	6731.43	11408.2	9916.68	5437.25	5186.88	14335	6434.37	20418.6	14958	11697.2	43055.7	9200.59	30917.3	11400.2	44714.4	32643.9	601	4	4	20	2	2	1	8300	691.667	1	1	2	20	1
2020.08.31.	A177767216	A1777672	2013	1	1	2	A177	1	50	#NULL!	4	4	5	5	4	2	5151	7796.74	8456.2	10376	15889.7	8908.34	8928.98	12581.2	10565.3	23166.9	14954.3	17158.9	37644.3	18638.5	23297.8	21283.2	45239.7	28436.9	601	4	4	20	2	2	1	8300	691.667	1	1	1	20	1
2020.08.31.	A177770615	A1777706	2013	1	1	2	A177	2	45	#NULL!	4	4	5	5	4	7	5151	11952.1	13799	#NULL!	34249.2	17322.1	16701.1	#NULL!	13694.6	#NULL!	#NULL!	27167.1	#NULL!	33242.7	#NULL!	27346	#NULL!	#NULL!	601	3	4	20	2	2	1	10000	833.333	1	1	2	20	1
2020.08.31.	A177775715	A1777757	2013	1	1	2	A177	2	47	#NULL!	4	4	5	5	4	7	5151	11952.1	13799	#NULL!	#NULL!	#NULL!	#NULL!	#NULL!	#NULL!	#NULL!	#NULL!	#NULL!	#NULL!	#NULL!	#NULL!	#NULL!	#NULL!	#NULL!	601	3	4	20	1	2	1	8000	666.667	1	1	2	10	1
2020.08.31.	A177780816	A1777808	2013	1	1	2	A177	2	73	#NULL!	2	1	2	1	2	7	5151	2673.33	6046.98	12990.8	7739.58	2852.52	3868.85	18839.5	6198.46	12706	19414.8	12748.7	26404.8	8099.08	37113.1	13275.7	26971.6	38022.5	601	1	1	20	2	2	2	50	50	1	3	1	20	2
2020.08.31.	A177785915	A1777859	2013	1	1	2	A177	2	60	#NULL!	4	4	5	5	3	7	5151	2941.63	6046.98	#NULL!	7739.58	3115.02	3868.85	#NULL!	6198.46	#NULL!	#NULL!	12748.7	#NULL!	8099.08	#NULL!	13275.7	#NULL!	#NULL!	601	2	2	20	3	2	2	500	500	1	1	2	20	1
2020.08.31.	A177785916	A1777859	2013	1	1	2	A177	1	62	#NULL!	4	4	5	5	4	1	5151	5477.08	5547.73	18043.5	8766.71	5217.58	4217.99	25461.3	5876.56	18506.2	26681.8	11996.6	35177.3	9144.05	51654.1	12571.8	35874.2	53979.2	601	2	2	20	3	2	2	500	500	1	1	1	20	1
2020.08.31.	A177791013	A1777910	2013	1	1	2	A177	1	10	#NULL!	4	4	5	5	1	#NULL!	5151	6434.15	#NULL!	#NULL!	#NULL!	5789.46	4349.04	#NULL!	#NULL!	#NULL!	#NULL!	#NULL!	#NULL!	#NULL!	#NULL!	#NULL!	#NULL!	#NULL!	601	3	5	20	1	2	2	700	700	2	88	3	20	1
2020.08.31.	A177791014	A1777910	2013	1	1	2	A177	1	12	#NULL!	4	4	5	5	1	#NULL!	5151	6434.15	#NULL!	18482	#NULL!	5789.46	4349.04	#NULL!	#NULL!	8997.8	#NULL!	#NULL!	#NULL!	#NULL!	#NULL!	#NULL!	#NULL!	#NULL!	601	3	5	20	1	2	2	700	700	2	88	3	20	1
2020.08.31.	A177791016	A1777910	2013	1	1	2	A177	2	41	#NULL!	4	4	5	5	4	1	5151	5452.65	6731.43	11408.2	9916.68	5437.25	5186.88	14335	6434.37	15314	14958	11697.2	21527.8	9200.59	30917.3	11400.2	22357.2	32643.9	601	3	5	20	1	2	2	700	700	1	1	1	20	1
2020.08.31.	A177796112	A1777961	2013	1	1	2	A177	2	12	#NULL!	3	3	3	4	#NULL!	#NULL!	5151	#NULL!	#NULL!	#NULL!	#NULL!	8592.4	#NULL!	#NULL!	#NULL!	#NULL!	#NULL!	#NULL!	#NULL!	#NULL!	#NULL!	#NULL!	#NULL!	#NULL!	601	4	4	20	1	2	1	5000	416.667	2	88	3	20	1	A177796116
2020.08.31.	A177796113	A1777961	2013	1	1	2	A177	2	22	#NULL!	3	3	4	4	3	1	5151	6288.75	#NULL!	#NULL!	14981.5	#NULL!	#NULL!	#NULL!	#NULL!	#NULL!	#NULL!	#NULL!	#NULL!	#NULL!	#NULL!	#NULL!	#NULL!	#NULL!	601	4	4	20	1	2	1	5000	416.667	2	88	3	20	1	A177796116
2020.08.31.	A177796115	A1777961	2013	1	1	2	A177	2	50	#NULL!	3	3	3	4	3	5	5151	3393.4	5932.26	29162	10153.3	7565.19	18506.5	27724.2	11907	37944	29239.5	11706.1	65237.1	30053.5	60135.3	23185.5	66580.3	64170.4	601	4	4	20	1	2	1	5000	416.667	1	1	1	20	1
2020.08.31.	A177796116	A1777961	2013	1	1	2	A177	1	52	#NULL!	3	3	3	4	4	2	5151	7796.74	8456.2	#NULL!	15889.7	#NULL!	#NULL!	#NULL!	#NULL!	#NULL!	#NULL!	17158.9	#NULL!	#NULL!	#NULL!	#NULL!	#NULL!	#NULL!	601	4	4	20	1	2	1	5000	416.667	1	1	2	20	1
2020.08.31.	A177804614	A1778046	2013	1	1	2	A177	1	24	#NULL!	4	4	5	5	3	3	5151	10733	#NULL!	26028.5	20004.8	#NULL!	#NULL!	#NULL!	#NULL!	#NULL!	#NULL!	#NULL!	55095.6	#NULL!	#NULL!	#NULL!	#NULL!	#NULL!	601	3	4	20	2	2	1	14000	1166.67	2	88	3	20	1	A177804616
2020.08.31.	A177804615	A1778046	2013	1	1	2	A177	2	47	#NULL!	4	4	5	5	3	7	5151	5976.05	6899.48	#NULL!	11416.4	8661.07	8350.57	#NULL!	6847.29	#NULL!	#NULL!	13583.5	#NULL!	16621.3	#NULL!	13673	#NULL!	#NULL!	601	3	4	20	2	2	1	14000	1166.67	1	1	2	20	1
2020.08.31.	A177804616	A1778046	2013	1	1	2	A177	1	50	#NULL!	4	4	5	5	4	1	5151	7796.74	8456.2	#NULL!	15889.7	13362.5	13393.5	#NULL!	10565.3	#NULL!	#NULL!	17158.9	#NULL!	27957.8	#NULL!	21283.2	#NULL!	#NULL!	601	3	4	20	2	2	1	14000	1166.67	1	1	1	20	1
2020.08.31.	A177806314	A1778063	2013	1	1	2	A177	1	11	#NULL!	4	4	4	4	1	#NULL!	5151	6434.15	#NULL!	9241.01	#NULL!	5789.46	4349.04	#NULL!	#NULL!	8997.8	#NULL!	#NULL!	#NULL!	#NULL!	#NULL!	#NULL!	#NULL!	#NULL!	601	3	4	20	2	2	2	450	450	2	88	3	20	1	A177806316
2020.08.31.	A177806315	A1778063	2013	1	1	2	A177	2	41	#NULL!	3	4	4	4	4	7	5151	5452.65	6731.43	#NULL!	9916.68	5437.25	5186.88	#NULL!	6434.37	#NULL!	#NULL!	11697.2	#NULL!	9200.59	#NULL!	11400.2	#NULL!	#NULL!	601	3	4	20	2	2	2	450	450	1	1	2	20	1
2020.08.31.	A177806316	A1778063	2013	1	1	2	A177	1	41	#NULL!	3	4	4	4	4	2	5151	7515.49	8433.58	18783.7	13020.8	9546.21	8855.47	25353.3	10059.3	17129	31643.4	15104.5	37174.8	16487	51943.3	18832.5	50123.1	71103.8	601	3	4	20	2	2	2	450	450	1	1	1	20	1
2020.08.31.	A177818213	A1778182	2013	1	1	2	A177	1	14	#NULL!	1	2	1	2	1	#NULL!	5151	6434.15	#NULL!	18482	#NULL!	5789.46	4349.04	#NULL!	#NULL!	17995.6	#NULL!	#NULL!	#NULL!	#NULL!	#NULL!	#NULL!	#NULL!	#NULL!	601	3	5	20	1	2	1	1950	162.5	2	88	3	20	1
2020.08.31.	A177818214	A1778182	2013	1	1	2	A177	1	18	#NULL!	1	2	2	2	3	7	5151	7416.04	#NULL!	#NULL!	12805.6	5895.03	8628.29	#NULL!	#NULL!	#NULL!	#NULL!	#NULL!	#NULL!	15167.3	#NULL!	#NULL!	#NULL!	#NULL!	601	3	5	20	1	2	1	1950	162.5	2	88	3	20	1
2020.08.31.	A177818216	A1778182	2013	1	1	2	A177	2	43	#NULL!	1	2	1	2	3	6	5151	5452.65	6731.43	#NULL!	9916.68	5437.25	5186.88	#NULL!	6434.37	#NULL!	#NULL!	11697.2	#NULL!	9200.59	#NULL!	11400.2	#NULL!	#NULL!	601	3	5	20	1	2	1	1950	162.5	1	1	1	20	1
2020.08.31.	A178726415	A1787264	2013	1	1	1	A178	2	43	#NULL!	1	2	1	2	3	2	5967.31	6316.77	15596.4	26432.3	#NULL!	6298.93	6008.88	33213.6	14908.1	23654.5	34656.9	#NULL!	#NULL!	#NULL!	#NULL!	#NULL!	#NULL!	#NULL!	612	2	5	20	2	3	1	1500	125	2	88	3	10	1
2020.08.31.	A178726416	A1787264	2013	1	1	1	A178	2	75	#NULL!	3	2	4	2	1	7	5967.31	3745.68	#NULL!	#NULL!	#NULL!	3918.99	4481.98	#NULL!	#NULL!	#NULL!	#NULL!	#NULL!	#NULL!	#NULL!	#NULL!	#NULL!	#NULL!	#NULL!	612	2	5	20	2	3	1	1500	125	1	3	1	10	2
2020.08.31.	A178731514	A1787315	2013	1	1	1	A178	2	28	#NULL!	1	2	1	2	4	2	5967.31	9126.1	#NULL!	15631.5	#NULL!	8352.85	9615.7	#NULL!	#NULL!	18931	#NULL!	#NULL!	#NULL!	#NULL!	#NULL!	#NULL!	#NULL!	#NULL!	612	3	4	20	3	1	2	200	200	2	88	3	20	1	A178731516
2020.08.31.	A178731515	A1787315	2013	1	1	1	A178	2	54	#NULL!	1	2	2	2	1	7	5967.31	3931.17	6872.38	#NULL!	#NULL!	4382.05	5359.83	#NULL!	6897	#NULL!	#NULL!	#NULL!	#NULL!	#NULL!	#NULL!	#NULL!	#NULL!	#NULL!	612	3	4	20	3	1	2	200	200	1	1	2	10	1
2020.08.31.	A178731516	A1787315	2013	1	1	1	A178	1	56	#NULL!	1	2	2	2	1	5	5967.31	7721.96	10324.8	14739.3	#NULL!	8771.3	9523.46	27353.5	12820.2	17050.8	34300.8	#NULL!	#NULL!	#NULL!	#NULL!	#NULL!	#NULL!	#NULL!	612	3	4	20	3	1	2	200	200	1	1	1	10	1
2020.08.31.	A178745115	A1787451	2013	1	1	1	A178	1	41	#NULL!	1	1	1	1	4	7	5967.31	8706.52	9770.11	21760.5	#NULL!	11059.1	10258.9	29371.2	11653.4	26458.1	36658.2	#NULL!	#NULL!	#NULL!	#NULL!	#NULL!	#NULL!	#NULL!	612	2	5	20	2	1	2	60	60	2	88	3	20	1	A178745116
2020.08.31.	A178745116	A1787451	2013	1	1	1	A178	1	73	#NULL!	2	1	2	1	1	7	5967.31	3990.89	6426.92	#NULL!	#NULL!	4140.12	4886.44	#NULL!	6807.86	#NULL!	#NULL!	#NULL!	#NULL!	#NULL!	#NULL!	#NULL!	#NULL!	#NULL!	612	2	5	20	2	1	2	60	60	1	3	1	20	2
2020.08.31.	A178751916	A1787519	2013	1	1	1	A178	2	78	#NULL!	1	1	1	1	1	7	5967.31	3745.68	7005.29	#NULL!	#NULL!	3918.99	4481.98	#NULL!	7180.77	#NULL!	#NULL!	#NULL!	#NULL!	#NULL!	#NULL!	#NULL!	#NULL!	#NULL!	612	1	1	20	2	4	2	17	17	1	3	1	30	2
2020.08.31.	A178755316	A1787553	2013	1	1	1	A178	1	80	#NULL!	1	1	2	1	3	7	5967.31	11103.5	#NULL!	#NULL!	#NULL!	11660.9	14659.3	#NULL!	#NULL!	#NULL!	#NULL!	#NULL!	#NULL!	#NULL!	#NULL!	#NULL!	#NULL!	#NULL!	612	3	6	10	1	4	2	51	51	1	3	1	30	2
2020.08.31.	A178758713	A1787587	2013	1	1	1	A178	1	27	#NULL!	2	2	2	3	4	7	5967.31	12016.8	#NULL!	18174.1	#NULL!	12328	16476.5	#NULL!	#NULL!	22167.1	#NULL!	#NULL!	#NULL!	#NULL!	#NULL!	#NULL!	#NULL!	#NULL!	612	4	4	20	2	4	1	3500	291.667	2	88	3	10	2	A178758715
2020.08.31.	A178758714	A1787587	2013	1	1	1	A178	2	57	#NULL!	2	2	3	3	3	1	5967.31	5274.52	6755.64	20696.5	#NULL!	5772.43	5371.72	30052.2	7369.3	20971	32228.6	#NULL!	#NULL!	#NULL!	#NULL!	#NULL!	#NULL!	#NULL!	612	4	4	20	2	4	1	3500	291.667	1	1	2	10	1
2020.08.31.	A178758715	A1787587	2013	1	1	1	A178	1	60	#NULL!	2	2	3	3	3	1	5967.31	6345.07	6426.92	#NULL!	#NULL!	6044.45	4886.44	#NULL!	6807.86	#NULL!	#NULL!	#NULL!	#NULL!	#NULL!	#NULL!	#NULL!	#NULL!	#NULL!	612	4	4	20	2	4	1	3500	291.667	1	1	1	10	1
2020.08.31.	A178758716	A1787587	2013	1	1	1	A178	2	34	#NULL!	2	2	2	3	4	1	5967.31	7447.24	#NULL!	#NULL!	#NULL!	6651	7533.51	#NULL!	#NULL!	#NULL!	#NULL!	#NULL!	#NULL!	#NULL!	#NULL!	#NULL!	#NULL!	#NULL!	612	4	4	20	2	4	1	3500	291.667	2	88	3	10	1	A178758715
2020.08.31.	A178774013	A1787740	2013	1	1	1	A178	2	21	#NULL!	4	4	5	5	3	7	5967.31	7285.37	#NULL!	#NULL!	#NULL!	7955.46	9746.07	#NULL!	#NULL!	#NULL!	#NULL!	#NULL!	#NULL!	#NULL!	#NULL!	#NULL!	#NULL!	#NULL!	612	4	4	20	3	3	2	700	700	2	88	3	20	1	A178774016
2020.08.31.	A178774014	A1787740	2013	1	1	1	A178	1	26	#NULL!	4	4	4	5	4	7	5967.31	12016.8	#NULL!	36348.2	#NULL!	12328	16476.5	#NULL!	#NULL!	44334.2	#NULL!	#NULL!	#NULL!	#NULL!	#NULL!	#NULL!	#NULL!	#NULL!	612	4	4	20	3	3	2	700	700	2	88	3	20	1	A178774016
2020.08.31.	A178774015	A1787740	2013	1	1	1	A178	2	51	#NULL!	4	4	5	5	3	7	5967.31	3931.17	6872.38	#NULL!	#NULL!	4382.05	5359.83	#NULL!	6897	#NULL!	#NULL!	#NULL!	#NULL!	#NULL!	#NULL!	#NULL!	#NULL!	#NULL!	612	4	4	20	3	3	2	700	700	1	1	2	20	1
2020.08.31.	A178774016	A1787740	2013	1	1	1	A178	1	57	#NULL!	4	4	5	5	4	7	5967.31	7721.96	10324.8	#NULL!	#NULL!	8771.3	9523.46	#NULL!	12820.2	#NULL!	#NULL!	#NULL!	#NULL!	#NULL!	#NULL!	#NULL!	#NULL!	#NULL!	612	4	4	20	3	3	2	700	700	1	1	1	20	1
2020.08.31.	A178789314	A1787893	2013	1	1	1	A178	2	34	#NULL!	1	2	1	1	4	1	5967.31	7447.24	#NULL!	41417.3	#NULL!	6651	7533.51	#NULL!	#NULL!	44547.2	#NULL!	#NULL!	#NULL!	#NULL!	#NULL!	#NULL!	#NULL!	#NULL!	612	3	4	20	2	3	2	138	138	2	88	3	10	2	A178789316
2020.08.31.	A178789315	A1787893	2013	1	1	1	A178	2	64	#NULL!	2	2	2	1	2	7	5967.31	3407.81	7005.29	#NULL!	#NULL!	3608.68	4481.98	#NULL!	7180.77	#NULL!	#NULL!	#NULL!	#NULL!	#NULL!	#NULL!	#NULL!	#NULL!	#NULL!	612	3	4	20	2	3	2	138	138	1	1	2	10	1
2020.08.31.	A178789316	A1787893	2013	1	1	1	A178	1	73	#NULL!	2	2	3	1	3	7	5967.31	3990.89	6426.92	#NULL!	#NULL!	4140.12	4886.44	#NULL!	6807.86	#NULL!	#NULL!	#NULL!	#NULL!	#NULL!	#NULL!	#NULL!	#NULL!	#NULL!	612	3	4	20	2	3	2	138	138	1	1	1	10	2
2020.08.31.	A178797815	A1787978	2013	1	1	1	A178	2	66	#NULL!	4	3	5	4	3	7	5967.31	5157.97	7005.29	45148.6	#NULL!	5697.08	6722.97	43650.1	7180.77	44158.7	44983.2	#NULL!	#NULL!	#NULL!	#NULL!	#NULL!	#NULL!	#NULL!	612	3	4	20	2	3	1	4168	347.333	1	1	2	20	2
2020.08.31.	A178797816	A1787978	2013	1	1	1	A178	1	72	#NULL!	4	3	5	4	4	7	5967.31	5986.33	6426.92	#NULL!	#NULL!	6210.18	7329.66	#NULL!	6807.86	#NULL!	#NULL!	#NULL!	#NULL!	#NULL!	#NULL!	#NULL!	#NULL!	#NULL!	612	3	4	20	2	3	1	4168	347.333	1	1	1	20	2
2020.08.31.	A178799513	A1787995	2013	1	1	1	A178	2	31	#NULL!	3	3	4	4	4	2	5967.31	9929.65	#NULL!	27611.5	#NULL!	8868	10044.7	#NULL!	#NULL!	29698.2	#NULL!	#NULL!	#NULL!	#NULL!	#NULL!	#NULL!	#NULL!	#NULL!	612	4	4	20	2	3	2	450	450	2	88	3	20	1	A178799516
2020.08.31.	A178799515	A1787995	2013	1	1	1	A178	2	61	#NULL!	4	3	5	4	2	7	5967.31	4543.75	7005.29	#NULL!	#NULL!	4811.57	5975.97	#NULL!	7180.77	#NULL!	#NULL!	#NULL!	#NULL!	#NULL!	#NULL!	#NULL!	#NULL!	#NULL!	612	4	4	20	2	3	2	450	450	1	1	2	20	2
2020.08.31.	A178799516	A1787995	2013	1	1	1	A178	1	63	#NULL!	3	3	4	4	2	7	5967.31	8460.09	6426.92	20903	#NULL!	8059.27	6515.26	29496.4	6807.86	21439	30910.3	#NULL!	#NULL!	#NULL!	#NULL!	#NULL!	#NULL!	#NULL!	612	4	4	20	2	3	2	450	450	1	1	1	20	2
2020.08.31.	A178804615	A1788046	2013	1	1	1	A178	2	65	#NULL!	3	2	4	2	1	7	5967.31	3438.65	14010.6	#NULL!	#NULL!	3798.05	4481.98	#NULL!	14361.5	#NULL!	#NULL!	#NULL!	#NULL!	#NULL!	#NULL!	#NULL!	#NULL!	#NULL!	612	2	2	20	2	3	2	150	150	1	1	1	20	1
2020.08.31.	A178804616	A1788046	2013	1	1	1	A178	1	68	#NULL!	2	2	3	2	1	7	5967.31	3675.11	#NULL!	20903	#NULL!	3826.45	4886.44	#NULL!	#NULL!	21439	#NULL!	#NULL!	#NULL!	#NULL!	#NULL!	#NULL!	#NULL!	#NULL!	612	2	2	20	2	3	2	150	150	1	1	2	20	1
2020.08.31.	A178813115	A1788131	2013	1	1	1	A178	2	73	#NULL!	2	1	3	1	#NULL!	#NULL!	5967.31	3096.99	#NULL!	#NULL!	#NULL!	3304.58	4481.98	#NULL!	#NULL!	#NULL!	#NULL!	#NULL!	#NULL!	#NULL!	#NULL!	#NULL!	#NULL!	#NULL!	612	2	2	20	2	3	2	86	86	1	1	1	20	2
2020.08.31.	A178813116	A1788131	2013	1	1	1	A178	1	79	#NULL!	3	1	3	1	3	7	5967.31	3701.16	12853.8	#NULL!	#NULL!	3886.97	4886.44	#NULL!	13615.7	#NULL!	#NULL!	#NULL!	#NULL!	#NULL!	#NULL!	#NULL!	#NULL!	#NULL!	612	2	2	20	2	3	2	86	86	1	1	2	20	2
2020.08.31.	A178819913	A1788199	2013	1	1	1	A178	1	15	#NULL!	3	3	3	3	2	7	5967.31	8591.31	#NULL!	25475	#NULL!	6829.25	9995.67	#NULL!	#NULL!	35458.3	#NULL!	#NULL!	#NULL!	#NULL!	#NULL!	#NULL!	#NULL!	#NULL!	612	4	4	20	2	3	2	350	350	2	88	3	10	1	A178819916
2020.08.31.	A178819914	A1788199	2013	1	1	1	A178	2	16	#NULL!	2	3	3	3	2	7	5967.31	6598.03	#NULL!	#NULL!	#NULL!	6269.39	7921.9	#NULL!	#NULL!	#NULL!	#NULL!	#NULL!	#NULL!	#NULL!	#NULL!	#NULL!	#NULL!	#NULL!	612	4	4	20	2	3	2	350	350	2	88	3	10	1	A178819916
2020.08.31.	A178819915	A1788199	2013	1	1	1	A178	2	41	#NULL!	2	3	3	3	3	3	5967.31	6316.77	7798.2	#NULL!	#NULL!	6298.93	6008.88	#NULL!	7454.07	#NULL!	#NULL!	#NULL!	#NULL!	#NULL!	#NULL!	#NULL!	#NULL!	#NULL!	612	4	4	20	2	3	2	350	350	1	1	2	10	1
2020.08.31.	A178819916	A1788199	2013	1	1	1	A178	1	47	#NULL!	2	3	2	3	4	6	5967.31	10925.2	11426.7	#NULL!	#NULL!	13448.2	11751.7	#NULL!	14087.4	#NULL!	#NULL!	#NULL!	#NULL!	#NULL!	#NULL!	#NULL!	#NULL!	#NULL!	612	4	4	20	2	3	2	350	350	1	1	1	10	1
2020.08.31.	A178821615	A1788216	2013	1	1	1	A178	2	28	#NULL!	3	4	4	4	4	1	5967.31	9126.1	#NULL!	#NULL!	#NULL!	8352.85	9615.7	#NULL!	#NULL!	#NULL!	#NULL!	#NULL!	#NULL!	#NULL!	#NULL!	#NULL!	#NULL!	#NULL!	612	2	2	20	1	3	1	4500	375	1	1	2	20	1
2020.08.31.	A178821616	A1788216	2013	1	1	1	A178	1	32	#NULL!	3	4	4	4	4	2	5967.31	9446.99	#NULL!	27639	#NULL!	11883.6	13656.8	#NULL!	#NULL!	36912.2	#NULL!	#NULL!	#NULL!	#NULL!	#NULL!	#NULL!	#NULL!	#NULL!	612	2	2	20	1	3	1	4500	375	1	1	1	20	1
2020.08.31.	A179731514	A1797315	2013	1	1	1	A179	2	3	47	2	3	3	3	1	#NULL!	5398.95	5441.31	#NULL!	#NULL!	#NULL!	5213.48	6575.72	#NULL!	#NULL!	#NULL!	#NULL!	#NULL!	#NULL!	#NULL!	#NULL!	#NULL!	#NULL!	#NULL!	612	3	4	20	1	1	1	3500	291.667	2	88	3	10	1	A179731516
2020.08.31.	A179731515	A1797315	2013	1	1	1	A179	2	37	#NULL!	2	3	2	3	#NULL!	#NULL!	5398.95	#NULL!	#NULL!	#NULL!	#NULL!	4944.91	#NULL!	#NULL!	#NULL!	#NULL!	#NULL!	#NULL!	#NULL!	#NULL!	#NULL!	#NULL!	#NULL!	#NULL!	612	3	4	20	1	1	1	3500	291.667	1	1	2	10	1
2020.08.31.	A179731516	A1797315	2013	1	1	1	A179	1	41	#NULL!	2	3	2	3	4	7	5398.95	15754.5	8839.56	19687.9	#NULL!	10005.7	13922.6	13286.9	10543.5	23938.1	16583.3	#NULL!	#NULL!	#NULL!	#NULL!	#NULL!	#NULL!	#NULL!	612	3	4	20	1	1	1	3500	291.667	1	1	1	10	1
2020.08.31.	A179734913	A1797349	2013	1	1	1	A179	1	6	79	2	3	3	3	1	#NULL!	5398.95	5473.74	#NULL!	#NULL!	#NULL!	5106.3	3918.62	#NULL!	#NULL!	#NULL!	#NULL!	#NULL!	#NULL!	#NULL!	#NULL!	#NULL!	#NULL!	#NULL!	612	4	4	20	1	1	2	350	350	2	88	3	20	1	A179734916
2020.08.31.	A179734914	A1797349	2013	1	1	1	A179	1	14	#NULL!	2	3	3	3	1	#NULL!	5398.95	6743.88	#NULL!	9685.85	#NULL!	6068.16	4558.4	#NULL!	#NULL!	9430.94	#NULL!	#NULL!	#NULL!	#NULL!	#NULL!	#NULL!	#NULL!	#NULL!	612	4	4	20	1	1	2	350	350	2	88	3	20	1	A179734916
2020.08.31.	A179734915	A1797349	2013	1	1	1	A179	2	45	#NULL!	2	3	3	3	#NULL!	#NULL!	5398.95	6263.73	14463.2	22567.9	#NULL!	6052	5835.03	30264.2	14353.8	15594.4	30361.7	#NULL!	#NULL!	#NULL!	#NULL!	#NULL!	#NULL!	#NULL!	612	4	4	20	1	1	2	350	350	1	1	2	20	1
2020.08.31.	A179734916	A1797349	2013	1	1	1	A179	1	44	#NULL!	2	3	2	3	#NULL!	#NULL!	5398.95	7877.27	#NULL!	#NULL!	#NULL!	10005.7	9281.75	#NULL!	#NULL!	#NULL!	#NULL!	#NULL!	#NULL!	#NULL!	#NULL!	#NULL!	#NULL!	#NULL!	612	4	4	20	1	1	2	350	350	1	1	1	20	1
2020.08.31.	A179743415	A1797434	2013	1	1	1	A179	2	70	#NULL!	3	2	4	2	3	7	5398.95	4203.03	6338.07	#NULL!	#NULL!	#NULL!	#NULL!	#NULL!	#NULL!	#NULL!	#NULL!	#NULL!	#NULL!	#NULL!	#NULL!	#NULL!	#NULL!	#NULL!	612	3	4	20	2	1	2	225	225	1	1	2	20	2
2020.08.31.	A179743416	A1797434	2013	1	1	1	A179	1	73	#NULL!	3	2	4	2	4	7	5398.95	5416.17	5814.79	#NULL!	#NULL!	#NULL!	#NULL!	#NULL!	#NULL!	#NULL!	#NULL!	#NULL!	#NULL!	#NULL!	#NULL!	#NULL!	#NULL!	#NULL!	612	3	4	20	2	1	2	225	225	1	1	1	20	2
2020.08.31.	A179757015	A1797570	2013	1	1	1	A179	2	32	#NULL!	3	3	4	4	4	7	5398.95	6737.93	#NULL!	#NULL!	#NULL!	6017.53	6815.98	#NULL!	#NULL!	#NULL!	#NULL!	#NULL!	#NULL!	#NULL!	#NULL!	#NULL!	#NULL!	#NULL!	612	3	4	20	1	4	1	5000	416.667	1	1	2	10	1
2020.08.31.	A179757016	A1797570	2013	1	1	1	A179	1	31	#NULL!	3	3	4	4	3	3	5398.95	8547.22	#NULL!	#NULL!	#NULL!	10751.7	12356	#NULL!	#NULL!	#NULL!	#NULL!	#NULL!	#NULL!	#NULL!	#NULL!	#NULL!	#NULL!	#NULL!	612	3	4	20	1	4	1	5000	416.667	1	1	1	10	1
2020.08.31.	A179763816	A1797638	2013	1	1	1	A179	1	29	#NULL!	3	4	4	4	4	7	5398.95	10872.2	#NULL!	8221.57	#NULL!	11153.8	14907.2	#NULL!	#NULL!	10027.9	#NULL!	#NULL!	#NULL!	#NULL!	#NULL!	#NULL!	#NULL!	#NULL!	612	1	1	20	1	4	1	3300	275	2	88	1	10	2
2020.08.31.	A179768915	A1797689	2013	1	1	1	A179	2	39	#NULL!	1	2	2	2	#NULL!	#NULL!	5398.95	#NULL!	#NULL!	#NULL!	#NULL!	4944.91	#NULL!	#NULL!	#NULL!	#NULL!	#NULL!	#NULL!	#NULL!	#NULL!	#NULL!	#NULL!	#NULL!	#NULL!	612	2	2	20	2	4	1	2200	183.333	1	1	2	20	1
2020.08.31.	A179768916	A1797689	2013	1	1	1	A179	1	48	#NULL!	1	2	2	2	3	5	5398.95	16748.9	10338.4	27098.4	#NULL!	12167.3	18989.4	17035	12745.6	27226.4	20119.5	#NULL!	#NULL!	#NULL!	#NULL!	#NULL!	#NULL!	#NULL!	612	2	2	20	2	4	1	2200	183.333	1	1	1	20	1
2020.08.31.	A179780813	A1797808	2013	1	1	1	A179	1	29	#NULL!	3	3	3	4	4	3	5398.95	14496.3	#NULL!	#NULL!	#NULL!	#NULL!	#NULL!	#NULL!	#NULL!	#NULL!	#NULL!	#NULL!	#NULL!	#NULL!	#NULL!	#NULL!	#NULL!	#NULL!	612	4	4	20	2	4	2	480	480	2	88	3	20	1	A179780816
2020.08.31.	A179780814	A1797808	2013	1	1	1	A179	1	31	#NULL!	3	3	3	4	4	1	5398.95	11396.3	#NULL!	#NULL!	#NULL!	#NULL!	#NULL!	#NULL!	#NULL!	#NULL!	#NULL!	#NULL!	#NULL!	#NULL!	#NULL!	#NULL!	#NULL!	#NULL!	612	4	4	20	2	4	2	480	480	2	88	3	10	1	A179780816
2020.08.31.	A179780815	A1797808	2013	1	1	1	A179	2	53	#NULL!	3	3	4	4	3	3	5398.95	4742.33	12435.7	40754.4	#NULL!	7929.37	18654.4	29058.8	12480.2	39770.6	30647	#NULL!	#NULL!	#NULL!	#NULL!	#NULL!	#NULL!	#NULL!	612	4	4	20	2	4	2	480	480	1	1	2	10	1
2020.08.31.	A179780816	A1797808	2013	1	1	1	A179	1	58	#NULL!	3	3	4	4	#NULL!	#NULL!	5398.95	#NULL!	#NULL!	#NULL!	#NULL!	15871.8	#NULL!	#NULL!	#NULL!	#NULL!	#NULL!	#NULL!	#NULL!	#NULL!	#NULL!	#NULL!	#NULL!	#NULL!	612	4	4	20	2	4	2	480	480	1	1	1	10	1
2020.08.31.	A179782515	A1797825	2013	1	1	1	A179	2	65	#NULL!	4	3	5	3	2	7	5398.95	3111.14	6338.07	#NULL!	#NULL!	3436.31	4055.09	#NULL!	6496.84	#NULL!	#NULL!	#NULL!	#NULL!	#NULL!	#NULL!	#NULL!	#NULL!	#NULL!	612	2	5	20	1	4	1	3000	250	1	3	6	20	1
2020.08.31.	A179782516	A1797825	2013	1	1	1	A179	2	35	#NULL!	2	3	3	3	4	1	5398.95	5453.64	#NULL!	17022.5	#NULL!	4944.91	5338.86	#NULL!	#NULL!	15458.7	#NULL!	#NULL!	#NULL!	#NULL!	#NULL!	#NULL!	#NULL!	#NULL!	612	2	5	20	1	4	1	3000	250	2	88	1	20	1
2020.08.31.	A179785915	A1797859	2013	1	1	1	A179	2	27	#NULL!	3	3	4	4	#NULL!	#NULL!	5398.95	#NULL!	#NULL!	#NULL!	#NULL!	7557.28	#NULL!	#NULL!	#NULL!	#NULL!	#NULL!	#NULL!	#NULL!	#NULL!	#NULL!	#NULL!	#NULL!	#NULL!	612	2	2	20	1	4	1	4000	333.333	1	1	2	20	1
2020.08.31.	A179785916	A1797859	2013	1	1	1	A179	1	27	#NULL!	3	3	3	4	3	1	5398.95	17991.5	#NULL!	16443.1	#NULL!	11153.8	21119.9	#NULL!	#NULL!	20055.8	#NULL!	#NULL!	#NULL!	#NULL!	#NULL!	#NULL!	#NULL!	#NULL!	612	2	2	20	1	4	1	4000	333.333	1	1	1	20	1
2020.08.31.	A179789314	A1797893	2013	1	1	1	A179	1	4	53	4	4	5	5	1	#NULL!	5398.95	3494.61	#NULL!	#NULL!	#NULL!	3692.9	6879.86	#NULL!	#NULL!	#NULL!	#NULL!	#NULL!	#NULL!	#NULL!	#NULL!	#NULL!	#NULL!	#NULL!	612	3	4	20	2	4	2	750	750	2	88	3	20	1	A179789316
2020.08.31.	A179789315	A1797893	2013	1	1	1	A179	2	38	#NULL!	4	4	5	5	4	1	5398.95	5453.64	#NULL!	#NULL!	#NULL!	9889.83	8008.29	#NULL!	#NULL!	#NULL!	#NULL!	#NULL!	#NULL!	#NULL!	#NULL!	#NULL!	#NULL!	#NULL!	612	3	4	20	2	4	2	750	750	1	1	2	20	1
2020.08.31.	A179789316	A1797893	2013	1	1	1	A179	1	39	#NULL!	4	4	5	5	4	1	5398.95	6711.49	#NULL!	20862.6	#NULL!	#NULL!	#NULL!	#NULL!	#NULL!	#NULL!	#NULL!	#NULL!	#NULL!	#NULL!	#NULL!	#NULL!	#NULL!	#NULL!	612	3	4	20	2	4	2	750	750	1	1	1	20	1
2020.08.31.	A179802915	A1798029	2013	1	1	1	A179	2	74	#NULL!	3	2	3	1	1	7	5398.95	2802.02	6338.07	#NULL!	#NULL!	2989.83	4055.09	#NULL!	6496.84	#NULL!	#NULL!	#NULL!	#NULL!	#NULL!	#NULL!	#NULL!	#NULL!	#NULL!	612	2	2	20	2	4	2	114	114	1	1	2	10	2
2020.08.31.	A179802916	A1798029	2013	1	1	1	A179	1	77	#NULL!	3	2	4	1	2	6	5398.95	3348.64	5814.79	#NULL!	#NULL!	3516.75	4421.04	#NULL!	6159.45	#NULL!	#NULL!	#NULL!	#NULL!	#NULL!	#NULL!	#NULL!	#NULL!	#NULL!	612	2	2	20	2	4	2	114	114	1	1	1	10	2
2020.08.31.	A179804614	A1798046	2013	1	1	1	A179	1	13	#NULL!	1	2	1	2	#NULL!	#NULL!	5398.95	#NULL!	#NULL!	#NULL!	#NULL!	6068.16	#NULL!	#NULL!	#NULL!	#NULL!	#NULL!	#NULL!	#NULL!	#NULL!	#NULL!	#NULL!	#NULL!	#NULL!	612	3	4	20	2	4	1	2000	166.667	2	88	3	10	1	A179804616
2020.08.31.	A179804615	A1798046	2013	1	1	1	A179	2	50	#NULL!	1	2	1	2	3	6	5398.95	3556.75	6217.83	#NULL!	#NULL!	3964.68	7274	#NULL!	6240.1	#NULL!	#NULL!	#NULL!	#NULL!	#NULL!	#NULL!	#NULL!	#NULL!	#NULL!	612	3	4	20	2	4	1	2000	166.667	1	1	2	10	1
2020.08.31.	A179804616	A1798046	2013	1	1	1	A179	1	51	#NULL!	1	2	1	2	3	5	5398.95	8172.06	8863.26	21751	#NULL!	9337.17	14038.2	26373.6	11073.9	36423.1	31348.4	#NULL!	#NULL!	#NULL!	#NULL!	#NULL!	#NULL!	#NULL!	612	3	4	20	2	4	1	2000	166.667	1	1	1	10	1
2020.08.31.	A179808016	A1798080	2013	1	1	1	A179	1	71	#NULL!	3	2	3	2	3	7	5398.95	3610.78	5814.79	9456.04	#NULL!	3745.8	4421.04	13343.5	6159.45	9698.55	13983.1	#NULL!	#NULL!	#NULL!	#NULL!	#NULL!	#NULL!	#NULL!	612	1	1	20	2	4	2	97	97	1	4	1	20	2
2020.08.31.	A179811414	A1798114	2013	1	1	1	A179	1	7	#NULL!	2	2	2	3	1	#NULL!	5398.95	5473.74	#NULL!	#NULL!	#NULL!	5106.3	5877.93	#NULL!	#NULL!	#NULL!	#NULL!	#NULL!	#NULL!	#NULL!	#NULL!	#NULL!	#NULL!	#NULL!	612	3	4	20	1	4	2	250	250	2	88	3	10	1
2020.08.31.	A179811416	A1798114	2013	1	1	1	A179	2	43	#NULL!	2	2	2	3	3	7	5398.95	11430.3	14110.9	#NULL!	#NULL!	11398	8154.85	#NULL!	13488.2	#NULL!	#NULL!	#NULL!	#NULL!	#NULL!	#NULL!	#NULL!	#NULL!	#NULL!	612	3	4	20	1	4	2	250	250	1	1	2	10	1
2020.08.31.	A179813115	A1798131	2013	1	1	1	A179	2	51	#NULL!	3	4	4	4	3	2	5398.95	7113.5	6217.83	#NULL!	#NULL!	15858.7	18654.4	#NULL!	12480.2	#NULL!	#NULL!	#NULL!	#NULL!	#NULL!	#NULL!	#NULL!	#NULL!	#NULL!	612	4	4	20	2	4	2	500	500	1	1	1	20	1
2020.08.31.	A179813116	A1798131	2013	1	1	1	A179	1	54	#NULL!	3	4	4	4	#NULL!	#NULL!	5398.95	16344.1	8863.26	#NULL!	#NULL!	#NULL!	#NULL!	#NULL!	#NULL!	#NULL!	#NULL!	#NULL!	#NULL!	#NULL!	#NULL!	#NULL!	#NULL!	#NULL!	612	4	4	20	2	4	2	500	500	1	1	2	20	1
2020.08.31.	A179818213	A1798182	2013	1	1	1	A179	1	9	#NULL!	2	3	3	3	1	#NULL!	5398.95	5473.74	#NULL!	#NULL!	#NULL!	5106.3	7837.24	#NULL!	#NULL!	#NULL!	#NULL!	#NULL!	#NULL!	#NULL!	#NULL!	#NULL!	#NULL!	#NULL!	612	4	7	20	3	4	2	320	320	2	88	5	20	1
2020.08.31.	A179818214	A1798182	2013	1	1	1	A179	2	60	#NULL!	3	3	4	3	3	7	5398.95	9249.71	19014.2	40848.5	#NULL!	9794.92	8110.19	59239	19490.5	39952.8	61048.2	#NULL!	#NULL!	#NULL!	#NULL!	#NULL!	#NULL!	#NULL!	612	4	7	20	3	4	2	320	320	1	1	1	10	1
2020.08.31.	A179823315	A1798233	2013	1	1	1	A179	2	53	#NULL!	3	4	4	4	3	6	5398.95	7113.5	12435.7	#NULL!	#NULL!	3964.68	9698.67	#NULL!	12480.2	#NULL!	#NULL!	#NULL!	#NULL!	#NULL!	#NULL!	#NULL!	#NULL!	#NULL!	612	2	2	20	2	4	2	380	380	1	1	2	20	1
2020.08.31.	A179823316	A1798233	2013	1	1	1	A179	1	54	#NULL!	3	4	4	4	#NULL!	#NULL!	5398.95	#NULL!	#NULL!	#NULL!	#NULL!	9337.17	#NULL!	#NULL!	#NULL!	#NULL!	#NULL!	#NULL!	#NULL!	#NULL!	#NULL!	#NULL!	#NULL!	#NULL!	612	2	2	20	2	4	2	380	380	1	1	1	20	1
2020.08.31.	A180724715	A1807247	2013	1	1	2	A180	2	37	#NULL!	4	4	5	5	4	7	4362.33	4406.52	#NULL!	#NULL!	#NULL!	3995.46	4313.77	#NULL!	#NULL!	#NULL!	#NULL!	#NULL!	#NULL!	#NULL!	#NULL!	#NULL!	#NULL!	#NULL!	601	2	2	20	2	2	1	5000	416.667	1	1	2	20	1
2020.08.31.	A180724716	A1807247	2013	1	1	2	A180	1	38	#NULL!	4	4	5	5	4	2	4362.33	5422.85	#NULL!	#NULL!	#NULL!	6472.63	7721.79	#NULL!	#NULL!	#NULL!	#NULL!	#NULL!	#NULL!	#NULL!	#NULL!	#NULL!	#NULL!	#NULL!	601	2	2	20	2	2	1	5000	416.667	1	1	1	20	1
2020.08.31.	A180731514	A1807315	2013	1	1	2	A180	2	2	34	4	4	5	5	#NULL!	#NULL!	4362.33	#NULL!	#NULL!	#NULL!	#NULL!	4212.46	#NULL!	#NULL!	#NULL!	#NULL!	#NULL!	#NULL!	#NULL!	#NULL!	#NULL!	#NULL!	#NULL!	#NULL!	601	4	4	20	2	2	1	8000	666.667	2	88	3	20	1	A180731516
2020.08.31.	A180731515	A1807315	2013	1	1	2	A180	2	32	#NULL!	4	4	5	5	#NULL!	#NULL!	4362.33	5444.21	#NULL!	#NULL!	#NULL!	4862.13	8260.92	#NULL!	#NULL!	#NULL!	#NULL!	#NULL!	#NULL!	#NULL!	#NULL!	#NULL!	#NULL!	#NULL!	601	4	4	20	2	2	1	8000	666.667	1	1	2	20	1
2020.08.31.	A180731516	A1807315	2013	1	1	2	A180	1	33	#NULL!	4	4	5	5	#NULL!	#NULL!	4362.33	6906.1	#NULL!	#NULL!	#NULL!	8687.36	14975.4	#NULL!	#NULL!	#NULL!	#NULL!	#NULL!	#NULL!	#NULL!	#NULL!	#NULL!	#NULL!	#NULL!	601	4	4	20	2	2	1	8000	666.667	1	1	1	20	1
2020.08.31.	A180740015	A1807400	2013	1	1	2	A180	2	70	#NULL!	4	3	5	4	3	7	4362.33	2264.01	5121.13	#NULL!	#NULL!	2415.77	3276.49	#NULL!	5249.42	#NULL!	#NULL!	#NULL!	#NULL!	#NULL!	#NULL!	#NULL!	#NULL!	#NULL!	601	2	2	20	2	2	2	300	300	1	1	2	20	2
2020.08.31.	A180740016	A1807400	2013	1	1	2	A180	1	74	#NULL!	4	3	5	4	4	7	4362.33	2917.49	4698.32	#NULL!	#NULL!	3026.58	3572.17	#NULL!	4976.8	#NULL!	#NULL!	#NULL!	#NULL!	#NULL!	#NULL!	#NULL!	#NULL!	#NULL!	601	2	2	20	2	2	2	300	300	1	1	1	20	2
2020.08.31.	A180741716	A1807417	2013	1	1	2	A180	1	35	#NULL!	1	1	1	1	4	3	4362.33	5422.85	#NULL!	8428.44	#NULL!	6472.63	7721.79	#NULL!	#NULL!	9212.69	#NULL!	#NULL!	#NULL!	#NULL!	#NULL!	#NULL!	#NULL!	#NULL!	601	1	1	20	2	2	1	200	17	2	88	1	10	1
2020.08.31.	A180745112	A1807451	2013	1	1	2	A180	2	64	#NULL!	4	4	5	5	1	6	4362.33	2491.24	#NULL!	33005.3	#NULL!	3957.12	4095.62	#NULL!	#NULL!	32281.7	#NULL!	#NULL!	#NULL!	#NULL!	#NULL!	#NULL!	#NULL!	#NULL!	601	5	7	20	2	2	2	980	980	1	1	6	20	1
2020.08.31.	A180745113	A1807451	2013	1	1	2	A180	2	6	78	4	4	5	5	1	#NULL!	4362.33	3062.7	#NULL!	#NULL!	#NULL!	2891.68	4151.41	#NULL!	#NULL!	#NULL!	#NULL!	#NULL!	#NULL!	#NULL!	#NULL!	#NULL!	#NULL!	#NULL!	601	5	7	20	2	2	2	980	980	2	88	3	20	1	A180745116
2020.08.31.	A180745114	A1807451	2013	1	1	2	A180	2	9	#NULL!	4	4	5	5	1	#NULL!	4362.33	3062.7	#NULL!	#NULL!	#NULL!	2891.68	4151.41	#NULL!	#NULL!	#NULL!	#NULL!	#NULL!	#NULL!	#NULL!	#NULL!	#NULL!	#NULL!	#NULL!	601	5	7	20	2	2	2	980	980	2	88	3	20	1	A180745116
2020.08.31.	A180745115	A1807451	2013	1	1	2	A180	2	35	#NULL!	4	4	5	5	#NULL!	#NULL!	4362.33	4406.52	#NULL!	#NULL!	#NULL!	5993.2	5392.22	#NULL!	#NULL!	#NULL!	#NULL!	#NULL!	#NULL!	#NULL!	#NULL!	#NULL!	#NULL!	#NULL!	601	5	7	20	2	2	2	980	980	1	1	1	20	1
2020.08.31.	A180745116	A1807451	2013	1	1	2	A180	1	35	#NULL!	4	4	5	5	#NULL!	#NULL!	4362.33	5422.85	#NULL!	#NULL!	#NULL!	#NULL!	#NULL!	#NULL!	#NULL!	#NULL!	#NULL!	#NULL!	#NULL!	#NULL!	#NULL!	#NULL!	#NULL!	#NULL!	601	5	7	20	2	2	2	980	980	1	1	2	20	1
2020.08.31.	A180753615	A1807536	2013	1	1	2	A180	2	75	#NULL!	4	2	4	2	#NULL!	#NULL!	4362.33	4107.35	#NULL!	#NULL!	#NULL!	4297.4	4914.74	#NULL!	#NULL!	#NULL!	#NULL!	#NULL!	#NULL!	#NULL!	#NULL!	#NULL!	#NULL!	#NULL!	601	3	6	20	1	2	2	236	236	1	1	1	20	2
2020.08.31.	A180753616	A1807536	2013	1	1	2	A180	1	76	#NULL!	4	2	5	2	2	7	4362.33	4058.53	14095	#NULL!	#NULL!	4262.28	5358.26	#NULL!	14930.4	#NULL!	#NULL!	#NULL!	#NULL!	#NULL!	#NULL!	#NULL!	#NULL!	#NULL!	601	3	6	20	1	2	2	236	236	1	1	2	20	2
2020.08.31.	A180755315	A1807553	2013	1	1	2	A180	2	33	#NULL!	4	4	5	5	#NULL!	#NULL!	4362.33	#NULL!	#NULL!	#NULL!	#NULL!	9724.26	#NULL!	#NULL!	#NULL!	#NULL!	#NULL!	#NULL!	#NULL!	#NULL!	#NULL!	#NULL!	#NULL!	#NULL!	601	2	2	20	2	2	2	550	550	1	1	2	20	9
2020.08.31.	A180755316	A1807553	2013	1	1	2	A180	1	35	#NULL!	4	4	5	5	4	1	4362.33	10845.7	#NULL!	#NULL!	#NULL!	#NULL!	#NULL!	#NULL!	#NULL!	#NULL!	#NULL!	#NULL!	#NULL!	#NULL!	#NULL!	#NULL!	#NULL!	#NULL!	601	2	2	20	2	2	2	550	550	1	1	1	20	1
2020.08.31.	A180765516	A1807655	2013	1	1	2	A180	2	73	#NULL!	2	1	3	1	1	7	4362.33	2264.01	#NULL!	#NULL!	#NULL!	2415.77	3276.49	#NULL!	#NULL!	#NULL!	#NULL!	#NULL!	#NULL!	#NULL!	#NULL!	#NULL!	#NULL!	#NULL!	601	1	1	20	1	2	1	796	66.3333	1	3	1	20	2
2020.08.31.	A180767215	A1807672	2013	1	1	2	A180	2	73	#NULL!	2	1	2	1	1	6	4362.33	4528.03	10242.3	#NULL!	#NULL!	4831.54	6552.99	#NULL!	10498.8	#NULL!	#NULL!	#NULL!	#NULL!	#NULL!	#NULL!	#NULL!	#NULL!	#NULL!	601	2	5	10	1	2	2	64	64	1	3	1	99	2
2020.08.31.	A180768916	A1807689	2013	1	1	2	A180	2	73	#NULL!	1	1	1	1	1	7	4362.33	2264.01	#NULL!	#NULL!	#NULL!	2415.77	3276.49	#NULL!	#NULL!	#NULL!	#NULL!	#NULL!	#NULL!	#NULL!	#NULL!	#NULL!	#NULL!	#NULL!	601	1	1	20	2	2	9	17	17	1	3	1	10	2
2020.08.31.	A180775714	A1807757	2013	1	1	2	A180	2	20	#NULL!	1	2	2	2	3	7	4362.33	5325.88	#NULL!	#NULL!	#NULL!	#NULL!	#NULL!	#NULL!	#NULL!	#NULL!	#NULL!	#NULL!	#NULL!	#NULL!	#NULL!	#NULL!	#NULL!	#NULL!	601	3	6	20	1	2	2	200	200	2	88	9	10	2
2020.08.31.	A180775715	A1807757	2013	1	1	2	A180	2	38	#NULL!	1	2	1	2	4	7	4362.33	4406.52	#NULL!	#NULL!	#NULL!	#NULL!	#NULL!	#NULL!	#NULL!	#NULL!	#NULL!	#NULL!	#NULL!	#NULL!	#NULL!	#NULL!	#NULL!	#NULL!	601	3	6	20	1	2	2	200	200	2	88	8	20	1
2020.08.31.	A180775716	A1807757	2013	1	1	2	A180	2	41	#NULL!	1	2	1	2	4	3	4362.33	4617.79	5700.78	28984.5	#NULL!	#NULL!	#NULL!	12140.2	#NULL!	#NULL!	#NULL!	#NULL!	#NULL!	#NULL!	#NULL!	#NULL!	#NULL!	#NULL!	601	3	6	20	1	2	2	200	200	2	88	1	20	1
2020.08.31.	A180784213	A1807842	2013	1	1	2	A180	1	2	30	4	4	5	5	1	#NULL!	4362.33	2823.62	#NULL!	#NULL!	#NULL!	2983.85	3705.92	#NULL!	#NULL!	#NULL!	#NULL!	#NULL!	#NULL!	#NULL!	#NULL!	#NULL!	#NULL!	#NULL!	601	4	4	20	2	2	2	600	600	2	88	3	20	1	A180784216
2020.08.31.	A180784214	A1807842	2013	1	1	2	A180	1	4	50	4	4	5	5	1	#NULL!	4362.33	2823.62	#NULL!	#NULL!	#NULL!	2983.85	3705.92	#NULL!	#NULL!	#NULL!	#NULL!	#NULL!	#NULL!	#NULL!	#NULL!	#NULL!	#NULL!	#NULL!	601	4	4	20	2	2	2	600	600	2	88	3	20	1	A180784216
2020.08.31.	A180784215	A1807842	2013	1	1	2	A180	2	34	#NULL!	4	4	4	5	4	1	4362.33	5444.21	#NULL!	#NULL!	#NULL!	4862.13	5507.28	#NULL!	#NULL!	#NULL!	#NULL!	#NULL!	#NULL!	#NULL!	#NULL!	#NULL!	#NULL!	#NULL!	601	4	4	20	2	2	2	600	600	1	1	2	20	1
2020.08.31.	A180784216	A1807842	2013	1	1	2	A180	1	38	#NULL!	4	4	5	5	4	2	4362.33	5422.85	#NULL!	16856.9	#NULL!	6472.63	7721.79	#NULL!	#NULL!	18425.4	#NULL!	#NULL!	#NULL!	#NULL!	#NULL!	#NULL!	#NULL!	#NULL!	601	4	4	20	2	2	2	600	600	1	1	1	20	1
2020.08.31.	A180789313	A1807893	2013	1	1	2	A180	1	18	#NULL!	3	3	4	4	2	7	4362.33	6280.57	#NULL!	#NULL!	#NULL!	4992.44	7307.21	#NULL!	#NULL!	#NULL!	#NULL!	#NULL!	#NULL!	#NULL!	#NULL!	#NULL!	#NULL!	#NULL!	601	4	4	20	1	2	2	404	404	2	88	3	10	2	A180789316
2020.08.31.	A180789314	A1807893	2013	1	1	2	A180	2	22	#NULL!	3	3	3	4	4	2	4362.33	5325.88	#NULL!	8894.09	#NULL!	5815.74	7124.74	#NULL!	#NULL!	12292.7	#NULL!	#NULL!	#NULL!	#NULL!	#NULL!	#NULL!	#NULL!	#NULL!	601	4	4	20	1	2	2	404	404	2	88	3	20	2	A180789316
2020.08.31.	A180789315	A1807893	2013	1	1	2	A180	2	50	#NULL!	3	3	3	4	3	7	4362.33	2873.84	#NULL!	#NULL!	#NULL!	3203.44	3918.24	#NULL!	#NULL!	#NULL!	#NULL!	#NULL!	#NULL!	#NULL!	#NULL!	#NULL!	#NULL!	#NULL!	601	4	4	20	1	2	2	404	404	1	1	2	10	1
2020.08.31.	A180789316	A1807893	2013	1	1	2	A180	1	54	#NULL!	3	3	3	4	3	5	4362.33	6602.98	#NULL!	13181	#NULL!	7544.39	7561.86	#NULL!	#NULL!	19619.8	#NULL!	#NULL!	#NULL!	#NULL!	#NULL!	#NULL!	#NULL!	#NULL!	601	4	4	20	1	2	2	404	404	1	1	1	10	1
2020.08.31.	A180792715	A1807927	2013	1	1	2	A180	2	30	#NULL!	4	4	4	5	4	7	4362.33	5444.21	#NULL!	#NULL!	#NULL!	9724.26	11014.6	#NULL!	#NULL!	#NULL!	#NULL!	#NULL!	#NULL!	#NULL!	#NULL!	#NULL!	#NULL!	#NULL!	601	2	2	20	1	2	1	5000	416.667	1	1	2	20	1
2020.08.31.	A180792716	A1807927	2013	1	1	2	A180	1	32	#NULL!	4	4	4	5	#NULL!	#NULL!	4362.33	6906.1	#NULL!	#NULL!	#NULL!	#NULL!	#NULL!	#NULL!	#NULL!	#NULL!	#NULL!	#NULL!	#NULL!	#NULL!	#NULL!	#NULL!	#NULL!	#NULL!	601	2	2	20	1	2	1	5000	416.667	1	1	1	20	1
2020.08.31.	A180797814	A1807978	2013	1	1	2	A180	1	7	#NULL!	3	3	4	4	1	#NULL!	4362.33	4422.75	#NULL!	#NULL!	#NULL!	4125.86	4749.33	#NULL!	#NULL!	#NULL!	#NULL!	#NULL!	#NULL!	#NULL!	#NULL!	#NULL!	#NULL!	#NULL!	601	3	4	20	2	2	1	5000	416.667	2	88	3	20	1
2020.08.31.	A180797815	A1807978	2013	1	1	2	A180	2	37	#NULL!	3	3	4	4	4	7	4362.33	8813.03	#NULL!	13754.1	#NULL!	7990.93	6470.66	#NULL!	#NULL!	12490.5	#NULL!	#NULL!	#NULL!	#NULL!	#NULL!	#NULL!	#NULL!	#NULL!	601	3	4	20	2	2	1	5000	416.667	1	1	2	20	1
2020.08.31.	A180802914	A1808029	2013	1	1	2	A180	1	3	47	4	4	5	5	1	#NULL!	4362.33	2823.62	#NULL!	#NULL!	#NULL!	2983.85	5558.89	#NULL!	#NULL!	#NULL!	#NULL!	#NULL!	#NULL!	#NULL!	#NULL!	#NULL!	#NULL!	#NULL!	601	3	4	20	2	2	1	10000	833.333	2	88	3	20	1
2020.08.31.	A180802915	A1808029	2013	1	1	2	A180	2	34	#NULL!	4	4	5	5	4	7	4362.33	10888.4	#NULL!	20185.1	#NULL!	9724.26	8260.92	#NULL!	#NULL!	21710.5	#NULL!	#NULL!	#NULL!	#NULL!	#NULL!	#NULL!	#NULL!	#NULL!	601	3	4	20	2	2	1	10000	833.333	1	1	2	20	1
2020.08.31.	A180804612	A1808046	2013	1	1	2	A180	2	64	#NULL!	4	4	5	5	1	7	4362.33	2491.24	5121.13	#NULL!	#NULL!	3957.12	4368.66	#NULL!	5249.42	#NULL!	#NULL!	#NULL!	#NULL!	#NULL!	#NULL!	#NULL!	#NULL!	#NULL!	601	4	7	20	3	2	2	1500	1500	1	1	6	20	1
2020.08.31.	A180804613	A1808046	2013	1	1	2	A180	1	34	#NULL!	4	4	5	5	4	7	4362.33	6906.1	#NULL!	30307.8	#NULL!	#NULL!	#NULL!	#NULL!	#NULL!	#NULL!	#NULL!	#NULL!	#NULL!	#NULL!	#NULL!	#NULL!	#NULL!	#NULL!	601	4	7	20	3	2	2	1500	1500	2	88	8	10	1
2020.08.31.	A180804614	A1808046	2013	1	1	2	A180	1	2	27	4	4	5	5	1	#NULL!	4362.33	2823.62	#NULL!	#NULL!	#NULL!	2983.85	4941.23	#NULL!	#NULL!	#NULL!	#NULL!	#NULL!	#NULL!	#NULL!	#NULL!	#NULL!	#NULL!	#NULL!	601	4	7	20	3	2	2	1500	1500	2	88	3	10	9	A180804615
2020.08.31.	A180804615	A1808046	2013	1	1	2	A180	1	35	#NULL!	4	4	5	5	2	7	4362.33	5422.85	#NULL!	#NULL!	#NULL!	9708.95	10295.7	#NULL!	#NULL!	#NULL!	#NULL!	#NULL!	#NULL!	#NULL!	#NULL!	#NULL!	#NULL!	#NULL!	601	4	7	20	3	2	2	1500	1500	1	1	1	10	1
2020.08.31.	A180818212	A1808182	2013	1	1	2	A180	2	27	#NULL!	1	2	2	2	3	2	4362.33	8339.41	#NULL!	#NULL!	#NULL!	#NULL!	#NULL!	#NULL!	#NULL!	#NULL!	#NULL!	#NULL!	#NULL!	#NULL!	#NULL!	#NULL!	#NULL!	#NULL!	601	5	4	20	2	2	2	300	300	2	88	3	20	1	A180818216
2020.08.31.	A180818213	A1808182	2013	1	1	2	A180	1	25	#NULL!	2	2	2	2	3	7	4362.33	10980.9	#NULL!	#NULL!	#NULL!	15020.4	20074.9	#NULL!	#NULL!	#NULL!	#NULL!	#NULL!	#NULL!	#NULL!	#NULL!	#NULL!	#NULL!	#NULL!	601	5	4	20	2	2	2	300	300	2	88	3	20	1	A180818216
2020.08.31.	A180818215	A1808182	2013	1	1	2	A180	2	51	#NULL!	2	2	2	2	#NULL!	#NULL!	4362.33	3592.29	#NULL!	#NULL!	#NULL!	5339.07	6530.39	#NULL!	#NULL!	#NULL!	#NULL!	#NULL!	#NULL!	#NULL!	#NULL!	#NULL!	#NULL!	#NULL!	601	5	4	20	2	2	2	300	300	1	1	2	20	1
2020.08.31.	A180818216	A1808182	2013	1	1	2	A180	1	58	#NULL!	2	2	2	2	2	5	4362.33	7056.31	15095.6	35916.7	#NULL!	10686.9	11603.3	19996.4	18744	41549.3	25075.1	#NULL!	#NULL!	#NULL!	#NULL!	#NULL!	#NULL!	#NULL!	601	5	4	20	2	2	2	300	300	1	1	1	20	1
2020.08.31.	A180823316	A1808233	2013	1	1	2	A180	2	78	#NULL!	2	1	3	1	1	3	4362.33	2738.23	5121.13	#NULL!	#NULL!	2864.93	3276.49	#NULL!	5249.42	#NULL!	#NULL!	#NULL!	#NULL!	#NULL!	#NULL!	#NULL!	#NULL!	#NULL!	601	1	1	20	1	2	2	39	39	1	3	1	10	2
2020.08.31.	A181707713	A1817077	2013	1	1	2	A181	1	3	41	#NULL!	#NULL!	#NULL!	#NULL!	1	#NULL!	5397.45	3493.64	#NULL!	#NULL!	#NULL!	3691.88	6113.73	#NULL!	#NULL!	#NULL!	#NULL!	#NULL!	#NULL!	#NULL!	#NULL!	#NULL!	#NULL!	#NULL!	601	4	4	20	2	2	9	999999	#NULL!	2	88	3	10	1
2020.08.31.	A181707714	A1817077	2013	1	1	2	A181	2	8	#NULL!	#NULL!	#NULL!	#NULL!	#NULL!	1	#NULL!	5397.45	3789.44	#NULL!	#NULL!	#NULL!	3577.84	5478.92	#NULL!	#NULL!	#NULL!	#NULL!	#NULL!	#NULL!	#NULL!	#NULL!	#NULL!	#NULL!	#NULL!	601	4	4	20	2	2	9	999999	#NULL!	2	88	3	10	1
2020.08.31.	A181707715	A1817077	2013	1	1	2	A181	2	36	#NULL!	#NULL!	#NULL!	#NULL!	#NULL!	4	1	5397.45	10904.3	#NULL!	#NULL!	#NULL!	9887.08	7116.51	#NULL!	#NULL!	#NULL!	#NULL!	#NULL!	#NULL!	#NULL!	#NULL!	#NULL!	#NULL!	#NULL!	601	4	4	20	2	2	9	999999	#NULL!	1	1	2	10	2
2020.08.31.	A181717914	A1817179	2013	1	1	2	A181	2	13	#NULL!	3	4	4	4	1	#NULL!	5397.45	5199.27	#NULL!	9760.13	#NULL!	6752.64	7742.75	#NULL!	#NULL!	19048.7	#NULL!	#NULL!	#NULL!	#NULL!	#NULL!	#NULL!	#NULL!	#NULL!	601	3	4	20	2	2	1	5500	458.333	2	88	3	20	1	A181717916
2020.08.31.	A181717915	A1817179	2013	1	1	2	A181	2	43	#NULL!	3	4	4	4	4	7	5397.45	5713.54	7053.51	#NULL!	#NULL!	8546.11	8152.58	#NULL!	13484.5	#NULL!	#NULL!	#NULL!	#NULL!	#NULL!	#NULL!	#NULL!	#NULL!	#NULL!	601	3	4	20	2	2	1	5500	458.333	1	1	2	20	1
2020.08.31.	A181717916	A1817179	2013	1	1	2	A181	1	46	#NULL!	3	4	4	4	4	1	5397.45	9881.86	10335.5	#NULL!	#NULL!	#NULL!	#NULL!	#NULL!	#NULL!	#NULL!	#NULL!	#NULL!	#NULL!	#NULL!	#NULL!	#NULL!	#NULL!	#NULL!	601	3	4	20	2	2	1	5500	458.333	1	1	1	20	1
2020.08.31.	A181721314	A1817213	2013	1	1	2	A181	1	1	13	4	4	5	5	1	#NULL!	5397.45	3493.64	#NULL!	#NULL!	#NULL!	3691.88	4585.3	#NULL!	#NULL!	#NULL!	#NULL!	#NULL!	#NULL!	#NULL!	#NULL!	#NULL!	#NULL!	#NULL!	601	3	4	20	2	2	1	9000	750	2	88	3	20	1	A181721316
2020.08.31.	A181721315	A1817213	2013	1	1	2	A181	2	34	#NULL!	4	4	5	5	4	3	5397.45	6736.06	#NULL!	#NULL!	#NULL!	6015.86	6814.09	#NULL!	#NULL!	#NULL!	#NULL!	#NULL!	#NULL!	#NULL!	#NULL!	#NULL!	#NULL!	#NULL!	601	3	4	20	2	2	1	9000	750	1	1	2	20	1
2020.08.31.	A181721316	A1817213	2013	1	1	2	A181	1	34	#NULL!	4	4	5	5	#NULL!	#NULL!	5397.45	8544.84	#NULL!	#NULL!	#NULL!	10748.8	12352.6	#NULL!	#NULL!	#NULL!	#NULL!	#NULL!	#NULL!	#NULL!	#NULL!	#NULL!	#NULL!	#NULL!	601	3	4	20	2	2	1	9000	750	1	1	1	20	1
2020.08.31.	A181726413	A1817264	2013	1	1	2	A181	1	2	25	2	2	3	3	1	#NULL!	5397.45	3493.64	#NULL!	#NULL!	#NULL!	3691.88	4585.3	#NULL!	#NULL!	#NULL!	#NULL!	#NULL!	#NULL!	#NULL!	#NULL!	#NULL!	#NULL!	#NULL!	601	4	4	20	1	2	1	3600	300	2	88	3	20	1	A181726416
2020.08.31.	A181726414	A1817264	2013	1	1	2	A181	2	5	63	2	2	2	3	1	#NULL!	5397.45	3789.44	#NULL!	#NULL!	#NULL!	3577.84	4109.19	#NULL!	#NULL!	#NULL!	#NULL!	#NULL!	#NULL!	#NULL!	#NULL!	#NULL!	#NULL!	#NULL!	601	4	4	20	1	2	1	3600	300	2	88	3	20	1	A181726416
2020.08.31.	A181726415	A1817264	2013	1	1	2	A181	2	34	#NULL!	2	2	2	3	4	7	5397.45	6736.06	#NULL!	#NULL!	#NULL!	6015.86	6814.09	#NULL!	#NULL!	#NULL!	#NULL!	#NULL!	#NULL!	#NULL!	#NULL!	#NULL!	#NULL!	#NULL!	601	4	4	20	1	2	1	3600	300	1	1	2	20	1
2020.08.31.	A181726416	A1817264	2013	1	1	2	A181	1	34	#NULL!	2	2	2	3	4	2	5397.45	8544.84	#NULL!	#NULL!	#NULL!	10748.8	12352.6	#NULL!	#NULL!	#NULL!	#NULL!	#NULL!	#NULL!	#NULL!	#NULL!	#NULL!	#NULL!	#NULL!	601	4	4	20	1	2	1	3600	300	1	1	1	20	1
2020.08.31.	A181733215	A1817332	2013	1	1	2	A181	2	58	#NULL!	2	2	2	2	2	7	5397.45	4770.82	6110.5	#NULL!	#NULL!	5221.19	4858.74	#NULL!	6665.56	#NULL!	#NULL!	#NULL!	#NULL!	#NULL!	#NULL!	#NULL!	#NULL!	#NULL!	601	2	2	20	2	2	2	150	150	1	1	2	20	1
2020.08.31.	A181733216	A1817332	2013	1	1	2	A181	1	56	#NULL!	1	2	2	2	2	5	5397.45	6984.55	9338.79	17775.7	#NULL!	7933.68	8614.01	24741.4	11595.9	20563.4	31025.2	#NULL!	#NULL!	#NULL!	#NULL!	#NULL!	#NULL!	#NULL!	601	2	2	20	2	2	2	150	150	1	1	1	20	1
2020.08.31.	A181740014	A1817400	2013	1	1	2	A181	2	26	#NULL!	2	2	2	3	4	2	5397.45	8254.6	#NULL!	14138.8	#NULL!	#NULL!	#NULL!	#NULL!	#NULL!	#NULL!	#NULL!	#NULL!	#NULL!	#NULL!	#NULL!	#NULL!	#NULL!	#NULL!	601	3	3	20	2	2	2	250	250	2	88	8	20	1
2020.08.31.	A181740015	A1817400	2013	1	1	2	A181	2	29	#NULL!	2	2	2	3	4	7	5397.45	8254.6	#NULL!	#NULL!	#NULL!	11332.8	13046.2	#NULL!	#NULL!	#NULL!	#NULL!	#NULL!	#NULL!	#NULL!	#NULL!	#NULL!	#NULL!	#NULL!	601	3	3	20	2	2	2	250	250	1	1	2	20	1
2020.08.31.	A181740016	A1817400	2013	1	1	2	A181	1	30	#NULL!	1	2	2	3	3	3	5397.45	8544.84	#NULL!	18749.7	#NULL!	16123.1	18528.9	#NULL!	#NULL!	50080.8	#NULL!	#NULL!	#NULL!	#NULL!	#NULL!	#NULL!	#NULL!	#NULL!	601	3	3	20	2	2	2	250	250	1	1	1	20	1
2020.08.31.	A181746813	A1817468	2013	1	1	2	A181	1	10	#NULL!	2	2	2	3	1	#NULL!	5397.45	6742.01	#NULL!	#NULL!	#NULL!	6066.47	4557.13	#NULL!	#NULL!	#NULL!	#NULL!	#NULL!	#NULL!	#NULL!	#NULL!	#NULL!	#NULL!	#NULL!	601	4	4	20	2	2	2	300	300	2	88	3	20	1	A181746816
2020.08.31.	A181746814	A1817468	2013	1	1	2	A181	1	12	#NULL!	2	2	2	3	1	#NULL!	5397.45	6742.01	#NULL!	19366.3	#NULL!	6066.47	4557.13	#NULL!	#NULL!	12571.1	#NULL!	#NULL!	#NULL!	#NULL!	#NULL!	#NULL!	#NULL!	#NULL!	601	4	4	20	2	2	2	300	300	2	88	3	20	1	A181746816
2020.08.31.	A181746815	A1817468	2013	1	1	2	A181	2	37	#NULL!	2	2	2	3	4	2	5397.45	5452.13	#NULL!	17017.8	#NULL!	4943.54	5337.38	#NULL!	#NULL!	15454.4	#NULL!	#NULL!	#NULL!	#NULL!	#NULL!	#NULL!	#NULL!	#NULL!	601	4	4	20	2	2	2	300	300	1	1	2	20	1
2020.08.31.	A181746816	A1817468	2013	1	1	2	A181	1	41	#NULL!	2	2	2	3	4	6	5397.45	7875.09	8837.1	#NULL!	#NULL!	10003	9279.17	#NULL!	10540.6	#NULL!	#NULL!	#NULL!	#NULL!	#NULL!	#NULL!	#NULL!	#NULL!	#NULL!	601	4	4	20	2	2	2	300	300	1	1	1	20	1
2020.08.31.	A181751915	A1817519	2013	1	1	2	A181	2	68	#NULL!	3	2	4	2	3	7	5397.45	3110.27	#NULL!	#NULL!	#NULL!	3435.36	4053.97	#NULL!	#NULL!	#NULL!	#NULL!	#NULL!	#NULL!	#NULL!	#NULL!	#NULL!	#NULL!	#NULL!	601	2	2	20	2	2	1	1800	150	1	1	2	20	2
2020.08.31.	A181751916	A1817519	2013	1	1	2	A181	1	69	#NULL!	2	2	3	2	4	7	5397.45	3324.15	11626.4	18906.8	#NULL!	3461.04	4419.81	26679.6	12315.5	19391.7	27958.5	#NULL!	#NULL!	#NULL!	#NULL!	#NULL!	#NULL!	#NULL!	601	2	2	20	2	2	1	1800	150	1	1	1	20	2
2020.08.31.	A181757014	A1817570	2013	1	1	2	A181	2	80	#NULL!	4	2	5	3	2	7	5397.45	5081.98	#NULL!	#NULL!	#NULL!	5317.12	6080.95	#NULL!	#NULL!	#NULL!	#NULL!	#NULL!	#NULL!	#NULL!	#NULL!	#NULL!	#NULL!	#NULL!	601	3	7	20	2	2	2	250	250	1	3	6	20	2
2020.08.31.	A181757016	A1817570	2013	1	1	2	A181	2	61	#NULL!	3	2	3	3	1	6	5397.45	4623.57	#NULL!	#NULL!	#NULL!	4896.1	6080.95	#NULL!	#NULL!	#NULL!	#NULL!	#NULL!	#NULL!	#NULL!	#NULL!	#NULL!	#NULL!	#NULL!	601	3	7	20	2	2	2	250	250	1	3	1	20	1
2020.08.31.	A181767213	A1817672	2013	1	1	2	A181	1	4	51	4	4	5	5	1	#NULL!	5397.45	3493.64	#NULL!	#NULL!	#NULL!	3691.88	4585.3	#NULL!	#NULL!	#NULL!	#NULL!	#NULL!	#NULL!	#NULL!	#NULL!	#NULL!	#NULL!	#NULL!	601	4	7	20	2	2	1	7240	603.333	2	88	3	20	1	A181767214
2020.08.31.	A181767214	A1817672	2013	1	1	2	A181	1	31	#NULL!	4	4	4	5	4	1	5397.45	8544.84	#NULL!	18749.7	#NULL!	10748.8	12352.6	#NULL!	#NULL!	25040.4	#NULL!	#NULL!	#NULL!	#NULL!	#NULL!	#NULL!	#NULL!	#NULL!	601	4	7	20	2	2	1	7240	603.333	1	1	1	20	1
2020.08.31.	A181767215	A1817672	2013	1	1	2	A181	2	62	#NULL!	4	4	5	5	3	7	5397.45	3082.38	6336.31	20418.6	#NULL!	3264.07	4053.97	19740.9	6495.04	19970.9	20343.7	#NULL!	#NULL!	#NULL!	#NULL!	#NULL!	#NULL!	#NULL!	601	4	7	20	2	2	1	7240	603.333	1	4	6	10	1
2020.08.31.	A181767216	A1817672	2013	1	1	2	A181	2	31	#NULL!	4	4	4	5	4	1	5397.45	6736.06	#NULL!	#NULL!	#NULL!	6015.86	6814.09	#NULL!	#NULL!	#NULL!	#NULL!	#NULL!	#NULL!	#NULL!	#NULL!	#NULL!	#NULL!	#NULL!	601	4	7	20	2	2	1	7240	603.333	1	1	2	20	1
2020.08.31.	A181768914	A1817689	2013	1	1	2	A181	1	3	36	#NULL!	#NULL!	#NULL!	#NULL!	1	#NULL!	5397.45	3493.64	#NULL!	#NULL!	#NULL!	#NULL!	#NULL!	#NULL!	#NULL!	#NULL!	#NULL!	#NULL!	#NULL!	#NULL!	#NULL!	#NULL!	#NULL!	#NULL!	601	3	4	20	2	2	9	999999	#NULL!	2	88	3	10	1	A181768916
2020.08.31.	A181768915	A1817689	2013	1	1	2	A181	2	32	#NULL!	#NULL!	#NULL!	#NULL!	#NULL!	4	7	5397.45	6736.06	#NULL!	#NULL!	#NULL!	#NULL!	#NULL!	#NULL!	#NULL!	#NULL!	#NULL!	#NULL!	#NULL!	#NULL!	#NULL!	#NULL!	#NULL!	#NULL!	601	3	4	20	2	2	9	999999	#NULL!	1	1	2	10	1
2020.08.31.	A181768916	A1817689	2013	1	1	2	A181	1	35	#NULL!	#NULL!	#NULL!	#NULL!	#NULL!	4	3	5397.45	6709.62	#NULL!	#NULL!	#NULL!	#NULL!	#NULL!	#NULL!	#NULL!	#NULL!	#NULL!	#NULL!	#NULL!	#NULL!	#NULL!	#NULL!	#NULL!	#NULL!	601	3	4	20	2	2	9	999999	#NULL!	1	1	1	10	1
2020.08.31.	A181772314	A1817723	2013	1	1	2	A181	2	22	#NULL!	3	4	4	4	3	2	5397.45	6589.65	#NULL!	11004.5	#NULL!	#NULL!	#NULL!	#NULL!	#NULL!	#NULL!	#NULL!	#NULL!	#NULL!	#NULL!	#NULL!	#NULL!	#NULL!	#NULL!	601	3	4	20	3	2	1	5500	458.333	2	88	3	10	1	A181772316
2020.08.31.	A181772315	A1817723	2013	1	1	2	A181	2	51	#NULL!	3	4	4	4	4	3	5397.45	3555.76	6216.1	15278.6	#NULL!	#NULL!	#NULL!	29050.7	#NULL!	#NULL!	#NULL!	#NULL!	#NULL!	#NULL!	#NULL!	#NULL!	#NULL!	#NULL!	601	3	4	20	3	2	1	5500	458.333	1	1	2	10	1
2020.08.31.	A181772316	A1817723	2013	1	1	2	A181	1	51	#NULL!	3	4	4	4	4	3	5397.45	8169.79	8860.8	#NULL!	#NULL!	#NULL!	#NULL!	#NULL!	#NULL!	#NULL!	#NULL!	#NULL!	#NULL!	#NULL!	#NULL!	#NULL!	#NULL!	#NULL!	601	3	4	20	3	2	1	5500	458.333	1	1	1	10	1
2020.08.31.	A181780814	A1817808	2013	1	1	2	A181	2	6	73	3	3	4	4	1	#NULL!	5397.45	3789.44	#NULL!	#NULL!	#NULL!	3577.84	6163.78	#NULL!	#NULL!	#NULL!	#NULL!	#NULL!	#NULL!	#NULL!	#NULL!	#NULL!	#NULL!	#NULL!	601	3	4	20	1	2	1	4800	400	2	88	3	10	1
2020.08.31.	A181780815	A1817808	2013	1	1	2	A181	2	35	#NULL!	3	3	4	4	4	7	5397.45	10904.3	#NULL!	#NULL!	#NULL!	9887.08	8006.07	#NULL!	#NULL!	#NULL!	#NULL!	#NULL!	#NULL!	#NULL!	#NULL!	#NULL!	#NULL!	#NULL!	601	3	4	20	1	2	1	4800	400	1	1	2	10	1
2020.08.31.	A181789313	A1817893	2013	1	1	2	A181	1	2	25	3	4	4	4	1	#NULL!	5397.45	3493.64	#NULL!	#NULL!	#NULL!	3691.88	4585.3	#NULL!	#NULL!	#NULL!	#NULL!	#NULL!	#NULL!	#NULL!	#NULL!	#NULL!	#NULL!	#NULL!	601	4	4	20	3	2	2	500	500	2	88	3	10	1	A181789316
2020.08.31.	A181789314	A1817893	2013	1	1	2	A181	2	6	77	4	4	4	4	1	#NULL!	5397.45	3789.44	#NULL!	#NULL!	#NULL!	3577.84	4109.19	#NULL!	#NULL!	#NULL!	#NULL!	#NULL!	#NULL!	#NULL!	#NULL!	#NULL!	#NULL!	#NULL!	601	4	4	20	3	2	2	500	500	2	88	3	10	1	A181789316
2020.08.31.	A181789315	A1817893	2013	1	1	2	A181	2	36	#NULL!	3	4	4	4	4	7	5397.45	5452.13	#NULL!	#NULL!	#NULL!	4943.54	5337.38	#NULL!	#NULL!	#NULL!	#NULL!	#NULL!	#NULL!	#NULL!	#NULL!	#NULL!	#NULL!	#NULL!	601	4	4	20	3	2	2	500	500	1	1	2	10	1
2020.08.31.	A181789316	A1817893	2013	1	1	2	A181	1	38	#NULL!	3	4	4	4	4	3	5397.45	6709.62	#NULL!	#NULL!	#NULL!	8008.51	9554.08	#NULL!	#NULL!	#NULL!	#NULL!	#NULL!	#NULL!	#NULL!	#NULL!	#NULL!	#NULL!	#NULL!	601	4	4	20	3	2	2	500	500	1	1	1	10	1
2020.08.31.	A181794414	A1817944	2013	1	1	2	A181	1	24	#NULL!	4	4	5	5	#NULL!	#NULL!	5397.45	#NULL!	#NULL!	#NULL!	#NULL!	12425.3	#NULL!	#NULL!	#NULL!	#NULL!	#NULL!	#NULL!	#NULL!	#NULL!	#NULL!	#NULL!	#NULL!	#NULL!	601	3	4	20	2	2	2	550	550	2	88	3	20	1	A181794416
2020.08.31.	A181794415	A1817944	2013	1	1	2	A181	2	50	#NULL!	4	4	4	5	3	7	5397.45	10667.3	#NULL!	#NULL!	#NULL!	3963.58	14544	#NULL!	#NULL!	#NULL!	#NULL!	#NULL!	#NULL!	#NULL!	#NULL!	#NULL!	#NULL!	#NULL!	601	3	4	20	2	2	2	550	550	1	1	2	20	1
2020.08.31.	A181794416	A1817944	2013	1	1	2	A181	1	46	#NULL!	4	4	5	5	#NULL!	#NULL!	5397.45	#NULL!	#NULL!	#NULL!	#NULL!	12163.9	#NULL!	#NULL!	#NULL!	#NULL!	#NULL!	#NULL!	#NULL!	#NULL!	#NULL!	#NULL!	#NULL!	#NULL!	601	3	4	20	2	2	2	550	550	1	1	1	20	1
2020.08.31.	A181801214	A1818012	2013	1	1	2	A181	2	17	#NULL!	4	4	5	5	2	7	5397.45	5967.95	#NULL!	9665.53	#NULL!	5670.69	7165.39	#NULL!	#NULL!	7473.69	#NULL!	#NULL!	#NULL!	#NULL!	#NULL!	#NULL!	#NULL!	#NULL!	601	2	5	20	2	2	1	12000	1000	2	88	3	20	1
2020.08.31.	A181801216	A1818012	2013	1	1	2	A181	2	49	#NULL!	4	4	5	5	4	2	5397.45	6261.99	7229.6	11280.8	#NULL!	6050.32	5833.41	15127.9	7174.91	10393.4	15176.6	#NULL!	#NULL!	#NULL!	#NULL!	#NULL!	#NULL!	#NULL!	601	2	5	20	2	2	1	12000	1000	1	1	1	20	1
2020.08.31.	A181808014	A1818080	2013	1	1	2	A181	1	7	#NULL!	4	4	5	5	1	#NULL!	5397.45	5472.22	#NULL!	#NULL!	#NULL!	5104.88	3917.53	#NULL!	#NULL!	#NULL!	#NULL!	#NULL!	#NULL!	#NULL!	#NULL!	#NULL!	#NULL!	#NULL!	601	3	4	20	2	2	1	7000	583.333	2	88	3	20	1	A181808016
2020.08.31.	A181808015	A1818080	2013	1	1	2	A181	2	41	#NULL!	4	4	5	5	4	7	5397.45	5713.54	7053.51	23908.1	#NULL!	5697.41	5435.05	30041.8	6742.23	21395.6	31347.3	#NULL!	#NULL!	#NULL!	#NULL!	#NULL!	#NULL!	#NULL!	601	3	4	20	2	2	1	7000	583.333	1	1	2	20	1
2020.08.31.	A181808016	A1818080	2013	1	1	2	A181	1	42	#NULL!	4	4	5	5	4	2	5397.45	7875.09	8837.1	#NULL!	#NULL!	10003	9279.17	#NULL!	10540.6	#NULL!	#NULL!	#NULL!	#NULL!	#NULL!	#NULL!	#NULL!	#NULL!	#NULL!	601	3	4	20	2	2	1	7000	583.333	1	1	1	20	1
2020.08.31.	A181819914	A1818199	2013	1	1	2	A181	2	11	#NULL!	4	4	5	5	1	#NULL!	5397.45	5199.27	#NULL!	#NULL!	#NULL!	4501.76	5161.83	#NULL!	#NULL!	#NULL!	#NULL!	#NULL!	#NULL!	#NULL!	#NULL!	#NULL!	#NULL!	#NULL!	601	3	4	20	2	2	1	7000	583.333	2	88	3	20	1	A181819916
2020.08.31.	A181819915	A1818199	2013	1	1	2	A181	2	41	#NULL!	4	4	5	5	4	7	5397.45	5713.54	7053.51	#NULL!	#NULL!	5697.41	5435.05	#NULL!	6742.23	#NULL!	#NULL!	#NULL!	#NULL!	#NULL!	#NULL!	#NULL!	#NULL!	#NULL!	601	3	4	20	2	2	1	7000	583.333	1	1	2	10	1
2020.08.31.	A181819916	A1818199	2013	1	1	2	A181	1	40	#NULL!	4	4	5	5	4	3	5397.45	7875.09	8837.1	19682.4	#NULL!	10003	9279.17	26566.4	10540.6	35897.2	33157.5	#NULL!	#NULL!	#NULL!	#NULL!	#NULL!	#NULL!	#NULL!	601	3	4	20	2	2	1	7000	583.333	1	1	1	20	1
2020.08.31.	A181823314	A1818233	2013	1	1	2	A181	1	2	25	4	4	5	5	1	#NULL!	5397.45	3493.64	#NULL!	#NULL!	#NULL!	#NULL!	#NULL!	#NULL!	#NULL!	#NULL!	#NULL!	#NULL!	#NULL!	#NULL!	#NULL!	#NULL!	#NULL!	#NULL!	601	3	4	20	2	2	2	600	600	2	88	3	20	1	A181823316
2020.08.31.	A181823315	A1818233	2013	1	1	2	A181	2	35	#NULL!	4	4	5	5	4	2	5397.45	5452.13	#NULL!	#NULL!	#NULL!	#NULL!	#NULL!	#NULL!	#NULL!	#NULL!	#NULL!	#NULL!	#NULL!	#NULL!	#NULL!	#NULL!	#NULL!	#NULL!	601	3	4	20	2	2	2	600	600	1	1	2	20	1
2020.08.31.	A181823316	A1818233	2013	1	1	2	A181	1	34	#NULL!	4	4	5	5	4	3	5397.45	8544.84	#NULL!	#NULL!	#NULL!	#NULL!	#NULL!	#NULL!	#NULL!	#NULL!	#NULL!	#NULL!	#NULL!	#NULL!	#NULL!	#NULL!	#NULL!	#NULL!	601	3	4	20	2	2	2	600	600	1	1	1	20	1
2020.08.31.	A182632915	A1826329	2013	1	1	1	A182	2	57	#NULL!	4	4	5	5	3	7	9518.16	8413.12	10775.6	#NULL!	#NULL!	9207.31	8568.16	#NULL!	11754.4	#NULL!	#NULL!	#NULL!	#NULL!	#NULL!	#NULL!	#NULL!	#NULL!	#NULL!	612	2	2	20	2	4	2	570	570	1	1	1	20	1
2020.08.31.	A182632916	A1826329	2013	1	1	1	A182	1	64	#NULL!	4	4	5	5	2	5	9518.16	10120.7	10251.3	33341.3	#NULL!	9641.2	7794.12	47048.2	10858.9	34196.4	49303.4	#NULL!	#NULL!	#NULL!	#NULL!	#NULL!	#NULL!	#NULL!	612	2	2	20	2	4	2	570	570	1	1	2	20	1
2020.08.31.	A182682214	A1826822	2013	1	1	1	A182	1	3	38	3	4	4	4	1	#NULL!	9518.16	6160.86	#NULL!	#NULL!	#NULL!	6510.45	12128.9	#NULL!	#NULL!	#NULL!	#NULL!	#NULL!	#NULL!	#NULL!	#NULL!	#NULL!	#NULL!	#NULL!	612	4	4	20	1	1	2	500	500	2	88	3	20	1	A182682216
2020.08.31.	A182682215	A1826822	2013	1	1	1	A182	2	34	#NULL!	3	4	4	4	4	7	9518.16	16501.5	#NULL!	44041.8	#NULL!	10608.7	18024.5	#NULL!	#NULL!	47370.1	#NULL!	#NULL!	#NULL!	#NULL!	#NULL!	#NULL!	#NULL!	#NULL!	612	4	4	20	1	1	2	500	500	1	1	2	20	1
2020.08.31.	A182682216	A1826822	2013	1	1	1	A182	1	36	#NULL!	3	4	4	4	#NULL!	#NULL!	9518.16	#NULL!	#NULL!	#NULL!	#NULL!	14122.6	#NULL!	#NULL!	#NULL!	#NULL!	#NULL!	#NULL!	#NULL!	#NULL!	#NULL!	#NULL!	#NULL!	#NULL!	612	4	4	20	1	1	2	500	500	1	1	1	20	1
2020.08.31.	A182694115	A1826941	2013	1	1	1	A182	2	76	#NULL!	4	2	4	2	1	7	9518.16	5974.55	11173.8	#NULL!	#NULL!	6250.99	7148.98	#NULL!	11453.7	#NULL!	#NULL!	#NULL!	#NULL!	#NULL!	#NULL!	#NULL!	#NULL!	#NULL!	612	2	5	20	1	1	2	182	182	1	3	6	20	2
2020.08.31.	A182694116	A1826941	2013	1	1	1	A182	2	53	#NULL!	2	2	2	2	2	3	9518.16	6270.42	10961.8	#NULL!	#NULL!	6989.59	8549.2	#NULL!	11001.1	#NULL!	#NULL!	#NULL!	#NULL!	#NULL!	#NULL!	#NULL!	#NULL!	#NULL!	612	2	5	20	1	1	2	182	182	2	88	1	10	1
2020.08.31.	A182699215	A1826992	2013	1	1	1	A182	1	57	#NULL!	1	1	1	1	#NULL!	#NULL!	9518.16	#NULL!	#NULL!	#NULL!	#NULL!	13990.7	#NULL!	#NULL!	#NULL!	#NULL!	#NULL!	#NULL!	#NULL!	#NULL!	#NULL!	#NULL!	#NULL!	#NULL!	612	2	2	20	1	5	2	20	20	1	1	1	10	1
2020.08.31.	A182699216	A1826992	2013	1	1	1	A182	2	55	#NULL!	1	1	1	1	1	7	9518.16	16141.7	19329.2	#NULL!	#NULL!	9207.31	17136.3	#NULL!	23508.8	#NULL!	#NULL!	#NULL!	#NULL!	#NULL!	#NULL!	#NULL!	#NULL!	#NULL!	612	2	2	20	1	5	2	20	20	1	1	2	10	1
2020.08.31.	A182706016	A1827060	2013	1	1	1	A182	2	51	#NULL!	1	2	2	2	#NULL!	#NULL!	9518.16	12540.8	10961.8	#NULL!	#NULL!	#NULL!	#NULL!	#NULL!	#NULL!	#NULL!	#NULL!	#NULL!	#NULL!	#NULL!	#NULL!	#NULL!	#NULL!	#NULL!	612	2	5	10	1	1	1	2000	166.667	1	4	1	20	1
2020.08.31.	A182712813	A1827128	2013	1	1	1	A182	2	20	#NULL!	3	3	4	4	3	7	9518.16	11620.5	#NULL!	#NULL!	#NULL!	12689.4	15545.5	#NULL!	#NULL!	#NULL!	#NULL!	#NULL!	#NULL!	#NULL!	#NULL!	#NULL!	#NULL!	#NULL!	612	3	4	20	2	1	2	385	385	2	88	3	10	1	A182712816
2020.08.31.	A182712815	A1827128	2013	1	1	1	A182	2	52	#NULL!	3	3	3	4	1	3	9518.16	6270.42	10961.8	#NULL!	#NULL!	6989.59	8549.2	#NULL!	11001.1	#NULL!	#NULL!	#NULL!	#NULL!	#NULL!	#NULL!	#NULL!	#NULL!	#NULL!	612	3	4	20	2	1	2	385	385	1	1	1	10	1
2020.08.31.	A182712816	A1827128	2013	1	1	1	A182	1	55	#NULL!	3	3	4	4	2	3	9518.16	12316.9	16468.5	#NULL!	#NULL!	13990.7	15190.4	#NULL!	20448.8	#NULL!	#NULL!	#NULL!	#NULL!	#NULL!	#NULL!	#NULL!	#NULL!	#NULL!	612	3	4	20	2	1	2	385	385	1	1	2	10	1
2020.08.31.	A182751914	A1827519	2013	1	1	1	A182	2	67	#NULL!	3	2	4	2	1	7	9518.16	10969.6	19572.5	48009.5	#NULL!	12116.2	10723.5	65719.8	22907.4	57417	71750.5	#NULL!	#NULL!	#NULL!	#NULL!	#NULL!	#NULL!	#NULL!	612	3	7	20	2	1	2	209	209	1	1	1	20	1
2020.08.31.	A182751915	A1827519	2013	1	1	1	A182	2	11	#NULL!	2	2	2	2	1	#NULL!	9518.16	9168.67	#NULL!	#NULL!	#NULL!	7938.64	13654	#NULL!	#NULL!	#NULL!	#NULL!	#NULL!	#NULL!	#NULL!	#NULL!	#NULL!	#NULL!	#NULL!	612	3	7	20	2	1	2	209	209	2	88	5	20	1
2020.08.31.	A182777416	A1827774	2013	1	1	1	A182	1	28	#NULL!	4	4	4	5	4	2	9518.16	17991.5	#NULL!	14494.3	#NULL!	17718.3	21119.9	#NULL!	#NULL!	17678.8	#NULL!	#NULL!	#NULL!	#NULL!	#NULL!	#NULL!	#NULL!	#NULL!	612	1	1	20	1	1	1	4000	333.333	2	88	1	20	2
2020.08.31.	A182780816	A1827808	2013	1	1	1	A182	2	31	#NULL!	2	3	3	3	4	7	9518.16	11878.7	#NULL!	#NULL!	#NULL!	10608.7	12016.3	#NULL!	#NULL!	#NULL!	#NULL!	#NULL!	#NULL!	#NULL!	#NULL!	#NULL!	#NULL!	#NULL!	612	1	1	20	1	1	1	2200	183.333	2	88	1	10	2
2020.08.31.	A182784216	A1827842	2013	1	1	1	A182	1	39	#NULL!	2	2	2	3	4	1	9518.16	11832.1	#NULL!	18390	#NULL!	14122.6	16848.2	#NULL!	#NULL!	20101.2	#NULL!	#NULL!	#NULL!	#NULL!	#NULL!	#NULL!	#NULL!	#NULL!	612	1	1	20	2	1	1	1800	150	2	88	1	10	2
2020.08.31.	A182787614	A1827876	2013	1	1	1	A182	2	13	#NULL!	3	3	4	4	1	#NULL!	9518.16	9168.67	#NULL!	17211.5	#NULL!	7938.64	9102.65	#NULL!	#NULL!	16795.7	#NULL!	#NULL!	#NULL!	#NULL!	#NULL!	#NULL!	#NULL!	#NULL!	612	3	4	20	3	4	2	400	400	2	88	3	20	1	A182787616
2020.08.31.	A182787615	A1827876	2013	1	1	1	A182	2	54	#NULL!	3	3	3	4	3	7	9518.16	6270.42	10961.8	35924.2	#NULL!	6989.59	8549.2	51229.6	11001.1	26292.8	54029.5	#NULL!	#NULL!	#NULL!	#NULL!	#NULL!	#NULL!	#NULL!	612	3	4	20	3	4	2	400	400	1	1	1	10	1
2020.08.31.	A182787616	A1827876	2013	1	1	1	A182	1	62	#NULL!	3	3	4	4	3	2	9518.16	10120.7	10251.3	#NULL!	#NULL!	9641.2	7794.12	#NULL!	10858.9	#NULL!	#NULL!	#NULL!	#NULL!	#NULL!	#NULL!	#NULL!	#NULL!	#NULL!	612	3	4	20	3	4	2	400	400	1	1	2	20	1
2020.08.31.	A182791013	A1827910	2013	1	1	1	A182	1	3	43	2	2	2	2	1	#NULL!	9518.16	6160.86	#NULL!	#NULL!	#NULL!	6510.45	8085.95	#NULL!	#NULL!	#NULL!	#NULL!	#NULL!	#NULL!	#NULL!	#NULL!	#NULL!	#NULL!	#NULL!	612	4	4	20	3	4	1	3000	250	2	88	3	10	1	A182791016
2020.08.31.	A182791014	A1827910	2013	1	1	1	A182	1	7	#NULL!	2	2	2	2	1	#NULL!	9518.16	9649.99	#NULL!	#NULL!	#NULL!	9002.22	6908.38	#NULL!	#NULL!	#NULL!	#NULL!	#NULL!	#NULL!	#NULL!	#NULL!	#NULL!	#NULL!	#NULL!	612	4	4	20	3	4	1	3000	250	2	88	3	10	1	A182791016
2020.08.31.	A182791015	A1827910	2013	1	1	1	A182	2	37	#NULL!	1	2	2	2	4	7	9518.16	9614.57	#NULL!	#NULL!	#NULL!	8717.7	9412.22	#NULL!	#NULL!	#NULL!	#NULL!	#NULL!	#NULL!	#NULL!	#NULL!	#NULL!	#NULL!	#NULL!	612	4	4	20	3	4	1	3000	250	1	1	2	10	1
2020.08.31.	A182791016	A1827910	2013	1	1	1	A182	1	37	#NULL!	1	2	1	2	4	3	9518.16	11832.1	#NULL!	#NULL!	#NULL!	14122.6	16848.2	#NULL!	#NULL!	#NULL!	#NULL!	#NULL!	#NULL!	#NULL!	#NULL!	#NULL!	#NULL!	#NULL!	612	4	4	20	3	4	1	3000	250	1	1	1	10	1
2020.08.31.	A182797816	A1827978	2013	1	1	1	A182	1	37	#NULL!	3	4	4	4	4	2	9518.16	11832.1	#NULL!	18390	#NULL!	14122.6	16848.2	#NULL!	#NULL!	20101.2	#NULL!	#NULL!	#NULL!	#NULL!	#NULL!	#NULL!	#NULL!	#NULL!	612	1	1	20	2	4	1	3000	250	2	88	1	10	1
2020.08.31.	A182809713	A1828097	2013	1	1	1	A182	1	13	#NULL!	4	4	5	5	1	#NULL!	9518.16	11889.2	#NULL!	#NULL!	#NULL!	10697.9	8036.29	#NULL!	#NULL!	#NULL!	#NULL!	#NULL!	#NULL!	#NULL!	#NULL!	#NULL!	#NULL!	#NULL!	612	3	5	20	1	1	1	7200	600	2	88	3	20	1
2020.08.31.	A182809714	A1828097	2013	1	1	1	A182	1	15	#NULL!	4	4	5	5	1	7	9518.16	13703.6	#NULL!	40633.9	#NULL!	10893	15943.6	#NULL!	#NULL!	42418.4	#NULL!	#NULL!	#NULL!	#NULL!	#NULL!	#NULL!	#NULL!	#NULL!	612	3	5	20	1	1	1	7200	600	2	88	3	20	1
2020.08.31.	A182809716	A1828097	2013	1	1	1	A182	2	46	#NULL!	4	4	5	5	4	7	9518.16	11042.7	12749.1	#NULL!	#NULL!	10669.4	10286.9	#NULL!	12652.6	#NULL!	#NULL!	#NULL!	#NULL!	#NULL!	#NULL!	#NULL!	#NULL!	#NULL!	612	3	5	20	1	1	1	7200	600	1	1	1	20	1
2020.08.31.	A182816513	A1828165	2013	1	1	1	A182	1	29	#NULL!	3	3	3	4	4	7	9518.16	17991.5	#NULL!	43482.9	#NULL!	17718.3	21119.9	#NULL!	#NULL!	53036.5	#NULL!	#NULL!	#NULL!	#NULL!	#NULL!	#NULL!	#NULL!	#NULL!	612	3	5	20	1	1	2	400	400	2	88	3	20	1
2020.08.31.	A182816514	A1828165	2013	1	1	1	A182	2	32	#NULL!	3	3	4	4	4	1	9518.16	11878.7	#NULL!	#NULL!	#NULL!	10608.7	12016.3	#NULL!	#NULL!	#NULL!	#NULL!	#NULL!	#NULL!	#NULL!	#NULL!	#NULL!	#NULL!	#NULL!	612	3	5	20	1	1	2	400	400	2	88	3	99	2
2020.08.31.	A182816515	A1828165	2013	1	1	1	A182	2	54	#NULL!	3	3	3	4	3	7	9518.16	6270.42	#NULL!	#NULL!	#NULL!	6989.59	8549.2	#NULL!	#NULL!	#NULL!	#NULL!	#NULL!	#NULL!	#NULL!	#NULL!	#NULL!	#NULL!	#NULL!	612	3	5	20	1	1	2	400	400	1	1	1	20	1
2020.08.31.	A183717915	A1837179	2013	1	1	1	A183	2	27	#NULL!	3	4	4	4	4	7	4843.03	7406.69	#NULL!	8457.63	#NULL!	6779.12	7804.04	#NULL!	#NULL!	10242.8	#NULL!	#NULL!	#NULL!	#NULL!	#NULL!	#NULL!	#NULL!	#NULL!	612	2	2	20	1	1	1	4600	383.333	1	1	2	20	1
2020.08.31.	A183717916	A1837179	2013	1	1	1	A183	1	34	#NULL!	3	4	4	4	3	1	4843.03	7667.12	#NULL!	11215.8	#NULL!	9644.66	11083.8	#NULL!	#NULL!	14978.9	#NULL!	#NULL!	#NULL!	#NULL!	#NULL!	#NULL!	#NULL!	#NULL!	612	2	2	20	1	1	1	4600	383.333	1	1	1	20	1
2020.08.31.	A183724713	A1837247	2013	1	1	1	A183	1	19	#NULL!	4	4	4	4	#NULL!	#NULL!	4843.03	#NULL!	#NULL!	#NULL!	#NULL!	5542.58	#NULL!	#NULL!	#NULL!	#NULL!	#NULL!	#NULL!	#NULL!	#NULL!	#NULL!	#NULL!	#NULL!	#NULL!	612	3	5	20	1	1	1	6000	500	2	88	3	10	1
2020.08.31.	A183724714	A1837247	2013	1	1	1	A183	2	21	#NULL!	4	4	4	4	3	7	4843.03	8869.15	#NULL!	9874.17	#NULL!	6456.61	11864.8	#NULL!	#NULL!	10235.5	#NULL!	#NULL!	#NULL!	#NULL!	#NULL!	#NULL!	#NULL!	#NULL!	612	3	5	20	1	1	1	6000	500	2	88	3	10	1
2020.08.31.	A183724716	A1837247	2013	1	1	1	A183	2	48	#NULL!	3	4	4	4	4	1	4843.03	8428.14	6486.98	15183.1	#NULL!	5428.83	7851.31	13574	6437.91	13988.7	13617.7	#NULL!	#NULL!	#NULL!	#NULL!	#NULL!	#NULL!	#NULL!	612	3	5	20	1	1	1	6000	500	1	1	1	10	1
2020.08.31.	A183726414	A1837264	2013	1	1	1	A183	1	26	#NULL!	2	3	3	4	3	7	4843.03	9752.74	#NULL!	11062.5	#NULL!	10005.3	13372.2	#NULL!	#NULL!	13493	#NULL!	#NULL!	#NULL!	#NULL!	#NULL!	#NULL!	#NULL!	#NULL!	612	4	6	20	1	1	1	5200	433.333	2	88	3	10	9	A183726416
2020.08.31.	A183726415	A1837264	2013	1	1	1	A183	2	52	#NULL!	3	3	3	4	#NULL!	#NULL!	4843.03	3190.52	#NULL!	13709.2	#NULL!	3556.45	4350.01	#NULL!	#NULL!	13378.3	#NULL!	#NULL!	#NULL!	#NULL!	#NULL!	#NULL!	#NULL!	#NULL!	612	4	6	20	1	1	1	5200	433.333	1	1	2	10	1
2020.08.31.	A183726416	A1837264	2013	1	1	1	A183	1	53	#NULL!	3	3	3	4	1	5	4843.03	7330.6	15901.3	#NULL!	#NULL!	8375.74	8395.14	#NULL!	19867.3	#NULL!	#NULL!	#NULL!	#NULL!	#NULL!	#NULL!	#NULL!	#NULL!	#NULL!	612	4	6	20	1	1	1	5200	433.333	1	1	1	10	1
2020.08.31.	A183728116	A1837281	2013	1	1	1	A183	2	61	#NULL!	2	2	2	2	4	7	4843.03	5531.52	11370.9	#NULL!	#NULL!	5857.57	7275.09	#NULL!	11655.7	#NULL!	#NULL!	#NULL!	#NULL!	#NULL!	#NULL!	#NULL!	#NULL!	#NULL!	612	2	2	20	1	1	1	1600	133.333	1	1	2	10	2
2020.08.31.	A183733215	A1837332	2013	1	1	1	A183	2	58	#NULL!	1	1	1	1	1	3	4843.03	4280.77	#NULL!	#NULL!	#NULL!	4684.87	4359.66	#NULL!	#NULL!	#NULL!	#NULL!	#NULL!	#NULL!	#NULL!	#NULL!	#NULL!	#NULL!	#NULL!	612	2	2	20	2	1	1	760	63.3333	1	1	2	20	1
2020.08.31.	A183733216	A1837332	2013	1	1	1	A183	1	63	#NULL!	1	1	1	1	3	6	4843.03	5149.62	10432.1	#NULL!	#NULL!	4905.64	3965.81	#NULL!	11050.4	#NULL!	#NULL!	#NULL!	#NULL!	#NULL!	#NULL!	#NULL!	#NULL!	#NULL!	612	2	2	20	2	1	1	760	63.3333	1	1	1	20	1
2020.08.31.	A183738316	A1837383	2013	1	1	1	A183	1	34	#NULL!	3	4	4	4	4	1	4843.03	7667.12	#NULL!	11215.8	#NULL!	9644.66	11083.8	#NULL!	#NULL!	14978.9	#NULL!	#NULL!	#NULL!	#NULL!	#NULL!	#NULL!	#NULL!	#NULL!	612	1	1	20	1	1	1	3000	250	2	88	1	20	1
2020.08.31.	A183751913	A1837519	2013	1	1	1	A183	2	21	#NULL!	3	3	3	3	4	7	4843.03	5912.76	#NULL!	#NULL!	#NULL!	6456.61	7909.85	#NULL!	#NULL!	#NULL!	#NULL!	#NULL!	#NULL!	#NULL!	#NULL!	#NULL!	#NULL!	#NULL!	612	4	7	20	2	1	1	4800	400	2	88	3	10	1	A183751914
2020.08.31.	A183751914	A1837519	2013	1	1	1	A183	1	42	#NULL!	2	3	3	3	3	3	4843.03	7066.16	7929.36	#NULL!	#NULL!	8975.47	8326.02	#NULL!	9457.85	#NULL!	#NULL!	#NULL!	#NULL!	#NULL!	#NULL!	#NULL!	#NULL!	#NULL!	612	4	7	20	2	1	1	4800	400	1	1	1	10	1
2020.08.31.	A183751915	A1837519	2013	1	1	1	A183	2	44	#NULL!	2	3	3	3	2	3	4843.03	5126.65	6328.98	#NULL!	#NULL!	5112.18	4876.77	#NULL!	6049.68	#NULL!	#NULL!	#NULL!	#NULL!	#NULL!	#NULL!	#NULL!	#NULL!	#NULL!	612	4	7	20	2	1	1	4800	400	1	1	2	10	1
2020.08.31.	A183751916	A1837519	2013	1	1	1	A183	2	65	#NULL!	4	3	5	3	1	7	4843.03	2790.79	5685.45	#NULL!	#NULL!	3082.48	3637.55	#NULL!	5827.87	#NULL!	#NULL!	#NULL!	#NULL!	#NULL!	#NULL!	#NULL!	#NULL!	#NULL!	612	4	7	20	2	1	1	4800	400	1	3	6	10	1
2020.08.31.	A183755314	A1837553	2013	1	1	1	A183	1	13	#NULL!	1	1	1	1	1	#NULL!	4843.03	6049.47	#NULL!	8688.51	#NULL!	5443.33	4089.03	#NULL!	#NULL!	8459.85	#NULL!	#NULL!	#NULL!	#NULL!	#NULL!	#NULL!	#NULL!	#NULL!	612	3	5	20	1	1	1	1200	100	2	88	3	10	1
2020.08.31.	A183755315	A1837553	2013	1	1	1	A183	2	15	#NULL!	1	1	1	1	2	7	4843.03	5354.92	#NULL!	8672.7	#NULL!	5088.2	6429.37	#NULL!	#NULL!	10059	#NULL!	#NULL!	#NULL!	#NULL!	#NULL!	#NULL!	#NULL!	#NULL!	612	3	5	20	1	1	1	1200	100	2	88	3	10	1
2020.08.31.	A183755316	A1837553	2013	1	1	1	A183	2	43	#NULL!	1	1	1	1	3	3	4843.03	5126.65	#NULL!	#NULL!	#NULL!	5112.18	4876.77	#NULL!	#NULL!	#NULL!	#NULL!	#NULL!	#NULL!	#NULL!	#NULL!	#NULL!	#NULL!	#NULL!	612	3	5	20	1	1	1	1200	100	1	4	1	10	1
2020.08.31.	A183779116	A1837791	2013	1	1	1	A183	2	79	#NULL!	2	1	3	1	1	7	4843.03	3039.97	#NULL!	#NULL!	#NULL!	3180.63	3637.55	#NULL!	#NULL!	#NULL!	#NULL!	#NULL!	#NULL!	#NULL!	#NULL!	#NULL!	#NULL!	#NULL!	612	1	1	10	1	1	2	44	44	1	3	1	99	2
2020.08.31.	A183784214	A1837842	2013	1	1	1	A183	1	4	57	3	3	4	4	1	#NULL!	4843.03	3134.77	#NULL!	#NULL!	#NULL!	3312.65	4114.3	#NULL!	#NULL!	#NULL!	#NULL!	#NULL!	#NULL!	#NULL!	#NULL!	#NULL!	#NULL!	#NULL!	612	3	4	20	2	4	1	5000	416.667	2	88	3	20	1	A183784215
2020.08.31.	A183784215	A1837842	2013	1	1	1	A183	1	34	#NULL!	3	3	4	4	#NULL!	#NULL!	4843.03	7667.12	#NULL!	11215.8	#NULL!	9644.66	11083.8	#NULL!	#NULL!	14978.9	#NULL!	#NULL!	#NULL!	#NULL!	#NULL!	#NULL!	#NULL!	#NULL!	612	3	4	20	2	4	1	5000	416.667	1	1	2	20	1
2020.08.31.	A183784216	A1837842	2013	1	1	1	A183	2	35	#NULL!	3	3	4	4	3	7	4843.03	4892.09	#NULL!	7634.85	#NULL!	4435.74	4789.13	#NULL!	#NULL!	6933.46	#NULL!	#NULL!	#NULL!	#NULL!	#NULL!	#NULL!	#NULL!	#NULL!	612	3	4	20	2	4	1	5000	416.667	1	1	1	20	1
2020.08.31.	A183787615	A1837876	2013	1	1	1	A183	2	60	#NULL!	1	1	1	1	1	7	4843.03	2765.76	5685.45	#NULL!	#NULL!	2928.78	3637.55	#NULL!	5827.87	#NULL!	#NULL!	#NULL!	#NULL!	#NULL!	#NULL!	#NULL!	#NULL!	#NULL!	612	2	2	20	2	4	2	80	80	1	1	2	10	1
2020.08.31.	A183787616	A1837876	2013	1	1	1	A183	1	67	#NULL!	1	1	1	1	1	5	4843.03	2982.7	5216.05	16964.7	#NULL!	3105.53	3965.81	23939.1	5525.22	17399.8	25086.6	#NULL!	#NULL!	#NULL!	#NULL!	#NULL!	#NULL!	#NULL!	612	2	2	20	2	4	2	80	80	1	1	1	10	1
2020.08.31.	A183794414	A1837944	2013	1	1	1	A183	2	9	#NULL!	1	2	1	2	1	#NULL!	4843.03	3400.19	#NULL!	#NULL!	#NULL!	3210.32	4916.13	#NULL!	#NULL!	#NULL!	#NULL!	#NULL!	#NULL!	#NULL!	#NULL!	#NULL!	#NULL!	#NULL!	612	4	7	20	2	4	1	2628	219	2	88	9	20	1
2020.08.31.	A183794415	A1837944	2013	1	1	1	A183	2	42	#NULL!	1	2	1	2	3	2	4843.03	7689.98	#NULL!	#NULL!	#NULL!	7668.26	6502.36	#NULL!	#NULL!	#NULL!	#NULL!	#NULL!	#NULL!	#NULL!	#NULL!	#NULL!	#NULL!	#NULL!	612	4	7	20	2	4	1	2628	219	1	4	8	20	1
2020.08.31.	A183794416	A1837944	2013	1	1	1	A183	2	69	#NULL!	3	2	4	2	1	7	4843.03	4186.18	11370.9	36642.4	#NULL!	4623.72	4850.06	35426.2	11655.7	35839	36508.1	#NULL!	#NULL!	#NULL!	#NULL!	#NULL!	#NULL!	#NULL!	612	4	7	20	2	4	1	2628	219	1	3	6	20	9
2020.08.31.	A183799513	A1837995	2013	1	1	1	A183	1	2	34	1	2	2	2	1	#NULL!	4843.03	3134.77	#NULL!	#NULL!	#NULL!	3312.65	5485.73	#NULL!	#NULL!	#NULL!	#NULL!	#NULL!	#NULL!	#NULL!	#NULL!	#NULL!	#NULL!	#NULL!	612	4	4	20	1	1	1	2800	233.333	2	88	3	20	1	A183799516
2020.08.31.	A183799514	A1837995	2013	1	1	1	A183	2	5	61	1	2	2	2	1	#NULL!	4843.03	3400.19	#NULL!	#NULL!	#NULL!	3210.32	4916.13	#NULL!	#NULL!	#NULL!	#NULL!	#NULL!	#NULL!	#NULL!	#NULL!	#NULL!	#NULL!	#NULL!	612	4	4	20	1	1	1	2800	233.333	2	88	3	20	1	A183799516
2020.08.31.	A183799515	A1837995	2013	1	1	1	A183	2	30	#NULL!	1	2	1	2	4	7	4843.03	12088.3	#NULL!	#NULL!	#NULL!	5397.91	8152.2	#NULL!	#NULL!	#NULL!	#NULL!	#NULL!	#NULL!	#NULL!	#NULL!	#NULL!	#NULL!	#NULL!	612	4	4	20	1	1	1	2800	233.333	1	1	2	20	1
2020.08.31.	A183799516	A1837995	2013	1	1	1	A183	1	35	#NULL!	1	2	1	2	#NULL!	#NULL!	4843.03	#NULL!	#NULL!	#NULL!	#NULL!	7185.89	#NULL!	#NULL!	#NULL!	#NULL!	#NULL!	#NULL!	#NULL!	#NULL!	#NULL!	#NULL!	#NULL!	#NULL!	612	4	4	20	1	1	1	2800	233.333	1	1	1	20	1
2020.08.31.	A183804615	A1838046	2013	1	1	1	A183	2	29	#NULL!	3	3	3	4	4	7	4843.03	7406.69	#NULL!	#NULL!	#NULL!	6779.12	7804.04	#NULL!	#NULL!	#NULL!	#NULL!	#NULL!	#NULL!	#NULL!	#NULL!	#NULL!	#NULL!	#NULL!	612	2	2	20	1	1	1	3500	291.667	1	1	2	20	1
2020.08.31.	A183804616	A1838046	2013	1	1	1	A183	1	30	#NULL!	3	3	3	4	3	2	4843.03	7667.12	#NULL!	#NULL!	#NULL!	9644.66	11083.8	#NULL!	#NULL!	#NULL!	#NULL!	#NULL!	#NULL!	#NULL!	#NULL!	#NULL!	#NULL!	#NULL!	612	2	2	20	1	1	1	3500	291.667	1	1	1	20	1
2020.08.31.	A183814816	A1838148	2013	1	1	1	A183	2	66	#NULL!	4	3	5	3	2	7	4843.03	5581.57	5685.45	#NULL!	#NULL!	6164.96	7275.09	#NULL!	5827.87	#NULL!	#NULL!	#NULL!	#NULL!	#NULL!	#NULL!	#NULL!	#NULL!	#NULL!	612	2	6	20	2	4	2	275	275	1	3	1	20	1
2020.08.31.	A183821613	A1838216	2013	1	1	1	A183	2	17	#NULL!	2	2	2	2	2	7	4843.03	5354.92	#NULL!	#NULL!	#NULL!	5088.2	6429.37	#NULL!	#NULL!	#NULL!	#NULL!	#NULL!	#NULL!	#NULL!	#NULL!	#NULL!	#NULL!	#NULL!	612	4	4	20	1	4	1	3400	283.333	2	88	3	10	1	A183821616
2020.08.31.	A183821614	A1838216	2013	1	1	1	A183	1	21	#NULL!	2	2	2	2	3	3	4843.03	10091.3	#NULL!	12236.2	#NULL!	11149	13239.9	#NULL!	#NULL!	20561	#NULL!	#NULL!	#NULL!	#NULL!	#NULL!	#NULL!	#NULL!	#NULL!	612	4	4	20	1	4	1	3400	283.333	2	88	3	10	1	A183821616
2020.08.31.	A183821615	A1838216	2013	1	1	1	A183	2	54	#NULL!	2	2	2	2	3	3	4843.03	3190.52	5577.59	#NULL!	#NULL!	3556.45	4350.01	#NULL!	5597.56	#NULL!	#NULL!	#NULL!	#NULL!	#NULL!	#NULL!	#NULL!	#NULL!	#NULL!	612	4	4	20	1	4	1	3400	283.333	1	1	1	10	1
2020.08.31.	A183821616	A1838216	2013	1	1	1	A183	1	52	#NULL!	2	2	2	2	3	3	4843.03	7330.6	7950.63	14633.5	#NULL!	8375.74	8395.14	23658	9933.65	21781.8	28120.5	#NULL!	#NULL!	#NULL!	#NULL!	#NULL!	#NULL!	#NULL!	612	4	4	20	1	4	1	3400	283.333	1	1	2	10	1
2020.08.31.	A184653315	A1846533	2013	1	1	1	A184	2	61	#NULL!	1	1	1	1	1	6	9406.66	5371.96	19572.5	#NULL!	#NULL!	5688.6	7065.23	#NULL!	22639.1	#NULL!	#NULL!	#NULL!	#NULL!	#NULL!	#NULL!	#NULL!	#NULL!	#NULL!	612	2	2	20	1	4	2	66	66	1	1	2	10	1
2020.08.31.	A184653316	A1846533	2013	1	1	1	A184	1	65	#NULL!	1	1	1	1	1	7	9406.66	5793.32	#NULL!	32950.7	#NULL!	6031.89	7702.82	#NULL!	#NULL!	33795.8	#NULL!	#NULL!	#NULL!	#NULL!	#NULL!	#NULL!	#NULL!	#NULL!	612	2	2	20	1	4	2	66	66	1	1	1	10	1
2020.08.31.	A184661814	A1846618	2013	1	1	1	A184	2	37	#NULL!	1	2	1	2	4	1	9406.66	14252.9	#NULL!	#NULL!	#NULL!	8615.58	13952.9	#NULL!	#NULL!	#NULL!	#NULL!	#NULL!	#NULL!	#NULL!	#NULL!	#NULL!	#NULL!	#NULL!	612	3	4	20	1	4	1	1980	165	2	88	1	99	1	A184661816
2020.08.31.	A184661815	A1846618	2013	1	1	1	A184	2	74	#NULL!	3	2	4	2	#NULL!	#NULL!	9406.66	#NULL!	#NULL!	#NULL!	#NULL!	5209.22	#NULL!	#NULL!	#NULL!	#NULL!	#NULL!	#NULL!	#NULL!	#NULL!	#NULL!	#NULL!	#NULL!	#NULL!	612	3	4	20	1	4	1	1980	165	1	1	6	10	2
2020.08.31.	A184661816	A1846618	2013	1	1	1	A184	1	76	#NULL!	3	2	4	2	#NULL!	#NULL!	9406.66	8751.57	19388.6	#NULL!	#NULL!	6127.28	11554.2	#NULL!	21463.3	#NULL!	#NULL!	#NULL!	#NULL!	#NULL!	#NULL!	#NULL!	#NULL!	#NULL!	612	3	4	20	1	4	1	1980	165	1	1	6	10	2
2020.08.31.	A184689015	A1846890	2013	1	1	1	A184	1	29	#NULL!	4	4	5	5	4	1	9406.66	17991.5	#NULL!	28649.1	#NULL!	17718.3	21119.9	#NULL!	#NULL!	34943.5	#NULL!	#NULL!	#NULL!	#NULL!	#NULL!	#NULL!	#NULL!	#NULL!	612	2	2	20	1	4	1	6300	525	1	1	2	20	2
2020.08.31.	A184689016	A1846890	2013	1	1	1	A184	2	35	#NULL!	4	4	5	5	4	1	9406.66	9501.95	#NULL!	#NULL!	#NULL!	8615.58	9301.96	#NULL!	#NULL!	#NULL!	#NULL!	#NULL!	#NULL!	#NULL!	#NULL!	#NULL!	#NULL!	#NULL!	612	2	2	20	1	4	1	6300	525	1	1	1	20	1
2020.08.31.	A184707715	A1847077	2013	1	1	1	A184	1	33	#NULL!	4	4	5	5	#NULL!	#NULL!	9406.66	#NULL!	#NULL!	#NULL!	#NULL!	17885.8	#NULL!	#NULL!	#NULL!	#NULL!	#NULL!	#NULL!	#NULL!	#NULL!	#NULL!	#NULL!	#NULL!	#NULL!	612	2	2	20	2	4	2	550	550	1	1	1	20	1
2020.08.31.	A184707716	A1847077	2013	1	1	1	A184	2	31	#NULL!	4	4	5	5	4	2	9406.66	16501.5	#NULL!	#NULL!	#NULL!	10484.4	18268.4	#NULL!	#NULL!	#NULL!	#NULL!	#NULL!	#NULL!	#NULL!	#NULL!	#NULL!	#NULL!	#NULL!	612	2	2	20	2	4	2	550	550	1	1	2	20	1
2020.08.31.	A184714514	A1847145	2013	1	1	1	A184	1	4	48	4	4	4	4	1	#NULL!	9406.66	6088.69	#NULL!	#NULL!	#NULL!	6434.19	7991.23	#NULL!	#NULL!	#NULL!	#NULL!	#NULL!	#NULL!	#NULL!	#NULL!	#NULL!	#NULL!	#NULL!	612	3	4	20	1	4	2	480	480	2	88	3	20	1	A184714515
2020.08.31.	A184714515	A1847145	2013	1	1	1	A184	1	30	#NULL!	3	4	4	4	4	3	9406.66	14891.9	#NULL!	#NULL!	#NULL!	17885.8	19149.5	#NULL!	#NULL!	#NULL!	#NULL!	#NULL!	#NULL!	#NULL!	#NULL!	#NULL!	#NULL!	#NULL!	612	3	4	20	1	4	2	480	480	1	1	1	20	1
2020.08.31.	A184714516	A1847145	2013	1	1	1	A184	2	31	#NULL!	4	4	4	4	4	1	9406.66	11739.6	#NULL!	#NULL!	#NULL!	10484.4	11875.6	#NULL!	#NULL!	#NULL!	#NULL!	#NULL!	#NULL!	#NULL!	#NULL!	#NULL!	#NULL!	#NULL!	612	3	4	20	1	4	2	480	480	1	1	2	20	1
2020.08.31.	A184719613	A1847196	2013	1	1	1	A184	1	7	#NULL!	1	2	2	2	1	#NULL!	9406.66	9536.95	#NULL!	#NULL!	#NULL!	8896.76	6827.45	#NULL!	#NULL!	#NULL!	#NULL!	#NULL!	#NULL!	#NULL!	#NULL!	#NULL!	#NULL!	#NULL!	612	4	4	20	2	4	1	2700	225	2	88	3	20	1	A184719616
2020.08.31.	A184719614	A1847196	2013	1	1	1	A184	1	11	#NULL!	1	2	2	2	1	#NULL!	9406.66	11749.9	#NULL!	#NULL!	#NULL!	10572.6	7942.15	#NULL!	#NULL!	#NULL!	#NULL!	#NULL!	#NULL!	#NULL!	#NULL!	#NULL!	#NULL!	#NULL!	612	4	4	20	2	4	1	2700	225	2	88	3	20	1	A184719616
2020.08.31.	A184719615	A1847196	2013	1	1	1	A184	2	38	#NULL!	1	2	1	2	3	6	9406.66	9501.95	#NULL!	#NULL!	#NULL!	8615.58	9301.96	#NULL!	#NULL!	#NULL!	#NULL!	#NULL!	#NULL!	#NULL!	#NULL!	#NULL!	#NULL!	#NULL!	612	4	4	20	2	4	1	2700	225	1	1	2	20	1
2020.08.31.	A184719616	A1847196	2013	1	1	1	A184	1	39	#NULL!	1	2	1	2	3	5	9406.66	11693.5	#NULL!	36349.2	#NULL!	13957.2	16650.8	#NULL!	#NULL!	56134.6	#NULL!	#NULL!	#NULL!	#NULL!	#NULL!	#NULL!	#NULL!	#NULL!	612	4	4	20	2	4	1	2700	225	1	1	1	20	1
2020.08.31.	A184724713	A1847247	2013	1	1	1	A184	2	26	#NULL!	3	4	4	4	3	2	9406.66	16408.7	#NULL!	32854.7	#NULL!	13167.1	19216.4	#NULL!	#NULL!	39789.5	#NULL!	#NULL!	#NULL!	#NULL!	#NULL!	#NULL!	#NULL!	#NULL!	612	4	4	20	1	4	2	550	550	2	88	3	20	1	A184724716
2020.08.31.	A184724714	A1847247	2013	1	1	1	A184	1	28	#NULL!	3	4	4	4	#NULL!	#NULL!	9406.66	#NULL!	#NULL!	#NULL!	#NULL!	17718.3	#NULL!	#NULL!	#NULL!	#NULL!	#NULL!	#NULL!	#NULL!	#NULL!	#NULL!	#NULL!	#NULL!	#NULL!	612	4	4	20	1	4	2	550	550	2	88	3	10	1	A184724716
2020.08.31.	A184724715	A1847247	2013	1	1	1	A184	2	57	#NULL!	4	4	4	4	1	5	9406.66	11086.1	#NULL!	#NULL!	#NULL!	9099.46	11290.4	#NULL!	#NULL!	#NULL!	#NULL!	#NULL!	#NULL!	#NULL!	#NULL!	#NULL!	#NULL!	#NULL!	612	4	4	20	1	4	2	550	550	1	1	2	10	1
2020.08.31.	A184724716	A1847247	2013	1	1	1	A184	1	55	#NULL!	3	4	4	4	#NULL!	#NULL!	9406.66	16230.2	#NULL!	30979.4	#NULL!	13826.8	19088.5	#NULL!	#NULL!	35837.8	#NULL!	#NULL!	#NULL!	#NULL!	#NULL!	#NULL!	#NULL!	#NULL!	612	4	4	20	1	4	2	550	550	1	1	1	10	1
2020.08.31.	A184767216	A1847672	2013	1	1	1	A184	2	35	#NULL!	1	2	1	2	4	7	9406.66	9501.95	#NULL!	14829.2	#NULL!	8615.58	9301.96	#NULL!	#NULL!	13466.9	#NULL!	#NULL!	#NULL!	#NULL!	#NULL!	#NULL!	#NULL!	#NULL!	612	1	1	20	2	4	1	1000	83.3333	2	88	1	20	1
2020.08.31.	A184772315	A1847723	2013	1	1	1	A184	2	57	#NULL!	1	1	1	1	1	7	9406.66	16141.7	19329.2	32625.3	#NULL!	9099.46	16935.6	47373.2	23233.4	33057.9	50804	#NULL!	#NULL!	#NULL!	#NULL!	#NULL!	#NULL!	#NULL!	612	2	2	10	2	4	2	17	17	1	1	1	10	2
2020.08.31.	A184772316	A1847723	2013	1	1	1	A184	1	67	#NULL!	1	1	1	1	#NULL!	#NULL!	9406.66	#NULL!	#NULL!	#NULL!	#NULL!	6031.89	#NULL!	#NULL!	#NULL!	#NULL!	#NULL!	#NULL!	#NULL!	#NULL!	#NULL!	#NULL!	#NULL!	#NULL!	612	2	2	10	2	4	2	17	17	1	1	2	10	2
2020.08.31.	A184792715	A1847927	2013	1	1	1	A184	2	57	#NULL!	2	3	3	3	#NULL!	#NULL!	9406.66	#NULL!	#NULL!	#NULL!	#NULL!	9099.46	#NULL!	#NULL!	#NULL!	#NULL!	#NULL!	#NULL!	#NULL!	#NULL!	#NULL!	#NULL!	#NULL!	#NULL!	612	2	2	20	2	4	2	230	230	1	1	1	10	2
2020.08.31.	A184792716	A1847927	2013	1	1	1	A184	1	62	#NULL!	2	3	3	3	4	5	9406.66	16258.2	19388.6	#NULL!	#NULL!	9528.26	15405.6	#NULL!	21463.3	#NULL!	#NULL!	#NULL!	#NULL!	#NULL!	#NULL!	#NULL!	#NULL!	#NULL!	612	2	2	20	2	4	2	230	230	1	1	2	10	1
2020.08.31.	A184804616	A1848046	2013	1	1	1	A184	2	70	#NULL!	2	1	3	1	3	7	9406.66	4881.99	11042.9	#NULL!	#NULL!	5209.22	7065.23	#NULL!	11319.5	#NULL!	#NULL!	#NULL!	#NULL!	#NULL!	#NULL!	#NULL!	#NULL!	#NULL!	612	1	1	20	1	4	2	60	60	1	3	1	10	2
2020.08.31.	A184809716	A1848097	2013	1	1	1	A184	2	49	#NULL!	1	1	1	1	2	7	9406.66	10913.4	#NULL!	#NULL!	#NULL!	10544.5	10166.4	#NULL!	#NULL!	#NULL!	#NULL!	#NULL!	#NULL!	#NULL!	#NULL!	#NULL!	#NULL!	#NULL!	612	1	1	10	1	4	2	47	47	1	4	1	30	1
2020.08.31.	A184819916	A1848199	2013	1	1	1	A184	2	63	#NULL!	2	1	2	1	1	3	9406.66	5371.96	11042.9	23723.6	#NULL!	5688.6	7065.23	34404.3	11319.5	23203.4	35455	#NULL!	#NULL!	#NULL!	#NULL!	#NULL!	#NULL!	#NULL!	612	1	1	20	2	4	2	75	75	1	4	1	20	1
2020.08.31.	A185726415	A1857264	2013	1	1	1	A185	1	16	#NULL!	1	1	1	1	2	7	6232.13	8972.58	#NULL!	13302.8	#NULL!	7132.32	10439.3	#NULL!	#NULL!	18516	#NULL!	#NULL!	#NULL!	#NULL!	#NULL!	#NULL!	#NULL!	#NULL!	612	2	5	20	1	1	2	100	100	2	88	3	10	1
2020.08.31.	A185726416	A1857264	2013	1	1	1	A185	2	45	#NULL!	1	1	1	1	#NULL!	#NULL!	6232.13	7230.35	#NULL!	#NULL!	#NULL!	6985.95	6735.5	#NULL!	#NULL!	#NULL!	#NULL!	#NULL!	#NULL!	#NULL!	#NULL!	#NULL!	#NULL!	#NULL!	612	2	5	20	1	1	2	100	100	1	4	1	10	1
2020.08.31.	A185728114	A1857281	2013	1	1	1	A185	1	29	#NULL!	1	1	1	1	4	7	6232.13	17991.5	#NULL!	28471	#NULL!	#NULL!	#NULL!	#NULL!	#NULL!	#NULL!	#NULL!	#NULL!	#NULL!	#NULL!	#NULL!	#NULL!	#NULL!	#NULL!	612	3	4	20	1	1	1	300	25	2	88	3	10	2
2020.08.31.	A185731510	A1857315	2013	1	1	1	A185	1	10	#NULL!	2	2	2	3	1	#NULL!	6232.13	7784.6	#NULL!	22361.2	#NULL!	7004.6	5261.86	#NULL!	#NULL!	21772.7	#NULL!	#NULL!	#NULL!	#NULL!	#NULL!	#NULL!	#NULL!	#NULL!	612	6	7	20	2	1	1	4240	353.333	2	88	5	20	1	A185731514
2020.08.31.	A185731511	A1857315	2013	1	1	1	A185	2	13	#NULL!	2	2	2	3	1	#NULL!	6232.13	6003.29	#NULL!	#NULL!	#NULL!	5197.92	5960.07	#NULL!	#NULL!	#NULL!	#NULL!	#NULL!	#NULL!	#NULL!	#NULL!	#NULL!	#NULL!	#NULL!	612	6	7	20	2	1	1	4240	353.333	2	88	5	20	1	A185731514
2020.08.31.	A185731513	A1857315	2013	1	1	1	A185	2	40	#NULL!	2	2	2	3	3	2	6232.13	6597.09	10859	#NULL!	#NULL!	6578.47	6275.54	#NULL!	10379.8	#NULL!	#NULL!	#NULL!	#NULL!	#NULL!	#NULL!	#NULL!	#NULL!	#NULL!	612	6	7	20	2	1	1	4240	353.333	1	1	4	20	1
2020.08.31.	A185731514	A1857315	2013	1	1	1	A185	1	41	#NULL!	1	2	2	3	3	2	6232.13	9092.9	13604.9	45452.3	#NULL!	11549.8	10714.1	61349.3	16227.4	41448.4	71587.1	#NULL!	#NULL!	#NULL!	#NULL!	#NULL!	#NULL!	#NULL!	612	6	7	20	2	1	1	4240	353.333	1	1	3	10	1	A185731516
2020.08.31.	A185731515	A1857315	2013	1	1	1	A185	2	68	#NULL!	4	2	4	3	#NULL!	#NULL!	6232.13	3591.25	#NULL!	#NULL!	#NULL!	3966.6	4680.88	#NULL!	#NULL!	#NULL!	#NULL!	#NULL!	#NULL!	#NULL!	#NULL!	#NULL!	#NULL!	#NULL!	612	6	7	20	2	1	1	4240	353.333	1	1	2	10	1
2020.08.31.	A185731516	A1857315	2013	1	1	1	A185	1	70	#NULL!	3	2	4	3	2	7	6232.13	4168	8949.52	#NULL!	#NULL!	4323.85	5103.29	#NULL!	9479.97	#NULL!	#NULL!	#NULL!	#NULL!	#NULL!	#NULL!	#NULL!	#NULL!	#NULL!	612	6	7	20	2	1	1	4240	353.333	1	1	1	10	1
2020.08.31.	A185741715	A1857417	2013	1	1	1	A185	2	69	#NULL!	3	2	4	2	1	6	6232.13	3591.25	7316.17	#NULL!	#NULL!	3966.6	4680.88	#NULL!	7499.44	#NULL!	#NULL!	#NULL!	#NULL!	#NULL!	#NULL!	#NULL!	#NULL!	#NULL!	612	2	2	20	2	1	2	150	150	1	1	2	10	2
2020.08.31.	A185741716	A1857417	2013	1	1	1	A185	1	70	#NULL!	3	2	4	2	1	7	6232.13	4168	6712.14	21830.6	#NULL!	4323.85	5103.29	30805.4	7109.98	22390.5	32282	#NULL!	#NULL!	#NULL!	#NULL!	#NULL!	#NULL!	#NULL!	612	2	2	20	2	1	2	150	150	1	1	1	10	2
2020.08.31.	A185750213	A1857502	2013	1	1	1	A185	1	24	#NULL!	4	4	5	5	3	3	6232.13	17302.8	#NULL!	20994.4	#NULL!	18205.9	20303.8	#NULL!	#NULL!	26458.4	#NULL!	#NULL!	#NULL!	#NULL!	#NULL!	#NULL!	#NULL!	#NULL!	612	4	4	20	1	1	1	10000	833.333	2	88	3	20	1
2020.08.31.	A185750215	A1857502	2013	1	1	1	A185	2	52	#NULL!	4	4	5	5	2	3	6232.13	8211.26	14354.7	23521.8	#NULL!	9153.03	11195.4	33543.2	14406.1	22954	35376.5	#NULL!	#NULL!	#NULL!	#NULL!	#NULL!	#NULL!	#NULL!	612	4	4	20	1	1	1	10000	833.333	1	1	2	20	1
2020.08.31.	A185755314	A1857553	2013	1	1	1	A185	1	37	#NULL!	2	3	2	3	4	5	6232.13	7747.21	#NULL!	36123.2	#NULL!	9246.96	11031.5	#NULL!	#NULL!	39484.4	#NULL!	#NULL!	#NULL!	#NULL!	#NULL!	#NULL!	#NULL!	#NULL!	612	3	4	20	2	1	2	300	300	2	88	3	20	1	A185755316
2020.08.31.	A185755315	A1857553	2013	1	1	1	A185	2	66	#NULL!	4	3	5	3	2	7	6232.13	3591.25	14632.3	#NULL!	#NULL!	3966.6	4680.88	#NULL!	14998.9	#NULL!	#NULL!	#NULL!	#NULL!	#NULL!	#NULL!	#NULL!	#NULL!	#NULL!	612	3	4	20	2	1	2	300	300	1	1	2	20	1
2020.08.31.	A185755316	A1857553	2013	1	1	1	A185	1	70	#NULL!	4	3	4	3	1	6	6232.13	4168	#NULL!	#NULL!	#NULL!	4323.85	5103.29	#NULL!	#NULL!	#NULL!	#NULL!	#NULL!	#NULL!	#NULL!	#NULL!	#NULL!	#NULL!	#NULL!	612	3	4	20	2	1	2	300	300	1	1	1	20	1
2020.08.31.	A185760412	A1857604	2013	1	1	1	A185	2	15	#NULL!	3	3	4	4	2	7	6232.13	6890.84	#NULL!	#NULL!	#NULL!	6547.61	8273.46	#NULL!	#NULL!	#NULL!	#NULL!	#NULL!	#NULL!	#NULL!	#NULL!	#NULL!	#NULL!	#NULL!	612	5	4	20	2	1	1	6000	500	2	88	3	20	1	A185760416
2020.08.31.	A185760413	A1857604	2013	1	1	1	A185	2	17	#NULL!	3	3	4	4	2	7	6232.13	6890.84	#NULL!	22320.5	#NULL!	6547.61	8273.46	#NULL!	#NULL!	17258.9	#NULL!	#NULL!	#NULL!	#NULL!	#NULL!	#NULL!	#NULL!	#NULL!	612	5	4	20	2	1	1	6000	500	2	88	3	20	1	A185760416
2020.08.31.	A185760414	A1857604	2013	1	1	1	A185	1	9	#NULL!	3	3	4	4	1	#NULL!	6232.13	6318.45	#NULL!	#NULL!	#NULL!	5894.31	4523.34	#NULL!	#NULL!	#NULL!	#NULL!	#NULL!	#NULL!	#NULL!	#NULL!	#NULL!	#NULL!	#NULL!	612	5	4	20	2	1	1	6000	500	2	88	3	20	1	A185760416
2020.08.31.	A185760415	A1857604	2013	1	1	1	A185	2	41	#NULL!	3	3	3	4	3	7	6232.13	6597.09	8144.27	27605.3	#NULL!	6578.47	6275.54	34687.5	7784.86	24704.3	36195	#NULL!	#NULL!	#NULL!	#NULL!	#NULL!	#NULL!	#NULL!	612	5	4	20	2	1	1	6000	500	1	1	2	20	1
2020.08.31.	A185760416	A1857604	2013	1	1	1	A185	1	44	#NULL!	3	3	3	4	3	3	6232.13	9092.9	10203.7	#NULL!	#NULL!	11549.8	10714.1	#NULL!	12170.6	#NULL!	#NULL!	#NULL!	#NULL!	#NULL!	#NULL!	#NULL!	#NULL!	#NULL!	612	5	4	20	2	1	1	6000	500	1	1	1	20	1
2020.08.31.	A185774015	A1857740	2013	1	1	1	A185	1	46	#NULL!	2	2	2	3	3	6	6232.13	11410	#NULL!	#NULL!	#NULL!	14045	12273.2	#NULL!	#NULL!	#NULL!	#NULL!	#NULL!	#NULL!	#NULL!	#NULL!	#NULL!	#NULL!	#NULL!	612	2	5	20	1	1	1	2460	205	2	88	3	20	2
2020.08.31.	A185774016	A1857740	2013	1	1	1	A185	2	72	#NULL!	4	2	4	3	1	6	6232.13	3234.43	14632.3	#NULL!	#NULL!	3451.23	4680.88	#NULL!	14998.9	#NULL!	#NULL!	#NULL!	#NULL!	#NULL!	#NULL!	#NULL!	#NULL!	#NULL!	612	2	5	20	1	1	1	2460	205	1	3	1	20	9
2020.08.31.	A185777416	A1857774	2013	1	1	1	A185	2	22	#NULL!	2	2	2	3	4	2	6232.13	7608.68	#NULL!	8470.87	#NULL!	8308.51	10178.6	#NULL!	#NULL!	8780.82	#NULL!	#NULL!	#NULL!	#NULL!	#NULL!	#NULL!	#NULL!	#NULL!	612	1	1	20	1	1	1	1800	150	2	88	1	20	1
2020.08.31.	A185782514	A1857825	2013	1	1	1	A185	2	16	#NULL!	2	3	3	3	2	3	6232.13	6890.84	#NULL!	11160.2	#NULL!	6547.61	8273.46	#NULL!	#NULL!	12944.1	#NULL!	#NULL!	#NULL!	#NULL!	#NULL!	#NULL!	#NULL!	#NULL!	612	3	7	20	2	1	2	300	300	2	88	5	20	1	A185782516
2020.08.31.	A185782515	A1857825	2013	1	1	1	A185	2	63	#NULL!	3	3	4	3	1	7	6232.13	3559.04	7316.17	31434.8	#NULL!	3768.83	4680.88	45587.2	7499.44	23059.2	46979.5	#NULL!	#NULL!	#NULL!	#NULL!	#NULL!	#NULL!	#NULL!	612	3	7	20	2	1	2	300	300	1	3	1	20	1
2020.08.31.	A185782516	A1857825	2013	1	1	1	A185	1	41	#NULL!	2	3	2	3	3	6	6232.13	9092.9	10203.7	#NULL!	#NULL!	11549.8	10714.1	#NULL!	12170.6	#NULL!	#NULL!	#NULL!	#NULL!	#NULL!	#NULL!	#NULL!	#NULL!	#NULL!	612	3	7	20	2	1	2	300	300	1	4	3	20	1
2020.08.31.	A185791016	A1857910	2013	1	1	1	A185	2	73	#NULL!	1	1	2	1	3	3	6232.13	3234.43	7316.17	#NULL!	#NULL!	3451.23	4680.88	#NULL!	7499.44	#NULL!	#NULL!	#NULL!	#NULL!	#NULL!	#NULL!	#NULL!	#NULL!	#NULL!	612	1	1	20	2	1	2	32	32	1	3	1	20	2
2020.08.31.	A185794414	A1857944	2013	1	1	1	A185	1	51	#NULL!	1	2	1	2	#NULL!	#NULL!	6232.13	9433.18	#NULL!	37661.4	#NULL!	10778.1	10803.1	#NULL!	#NULL!	42044	#NULL!	#NULL!	#NULL!	#NULL!	#NULL!	#NULL!	#NULL!	#NULL!	612	3	4	20	2	1	2	185	185	2	88	3	10	9	A185794416
2020.08.31.	A185794415	A1857944	2013	1	1	1	A185	2	74	#NULL!	3	2	4	2	#NULL!	#NULL!	6232.13	3234.43	#NULL!	#NULL!	#NULL!	3451.23	4680.88	#NULL!	#NULL!	#NULL!	#NULL!	#NULL!	#NULL!	#NULL!	#NULL!	#NULL!	#NULL!	#NULL!	612	3	4	20	2	1	2	185	185	1	1	2	10	9
2020.08.31.	A185794416	A1857944	2013	1	1	1	A185	1	77	#NULL!	3	2	4	2	#NULL!	#NULL!	6232.13	3865.41	#NULL!	#NULL!	#NULL!	4059.46	5103.29	#NULL!	#NULL!	#NULL!	#NULL!	#NULL!	#NULL!	#NULL!	#NULL!	#NULL!	#NULL!	#NULL!	612	3	4	20	2	1	2	185	185	1	1	1	10	9
2020.08.31.	A185799515	A1857995	2013	1	1	1	A185	2	74	#NULL!	4	3	5	4	1	7	6232.13	3234.43	7316.17	#NULL!	#NULL!	3451.23	4680.88	#NULL!	7499.44	#NULL!	#NULL!	#NULL!	#NULL!	#NULL!	#NULL!	#NULL!	#NULL!	#NULL!	612	2	2	20	2	1	2	300	300	1	1	2	10	2
2020.08.31.	A185799516	A1857995	2013	1	1	1	A185	1	77	#NULL!	4	3	5	4	3	7	6232.13	3865.41	6712.14	#NULL!	#NULL!	4059.46	5103.29	#NULL!	7109.98	#NULL!	#NULL!	#NULL!	#NULL!	#NULL!	#NULL!	#NULL!	#NULL!	#NULL!	612	2	2	20	2	1	2	300	300	1	1	1	10	2
2020.08.31.	A185809713	A1858097	2013	1	1	1	A185	2	10	#NULL!	1	2	1	2	1	#NULL!	6232.13	6003.29	#NULL!	#NULL!	#NULL!	5197.92	5960.07	#NULL!	#NULL!	#NULL!	#NULL!	#NULL!	#NULL!	#NULL!	#NULL!	#NULL!	#NULL!	#NULL!	612	4	7	20	1	3	1	2000	166.667	2	88	9	10	9
2020.08.31.	A185809714	A1858097	2013	1	1	1	A185	2	75	#NULL!	3	2	4	2	1	7	6232.13	3911.91	14632.3	#NULL!	#NULL!	4092.91	4680.88	#NULL!	14998.9	#NULL!	#NULL!	#NULL!	#NULL!	#NULL!	#NULL!	#NULL!	#NULL!	#NULL!	612	4	7	20	1	3	1	2000	166.667	1	3	6	10	1
2020.08.31.	A185809715	A1858097	2013	1	1	1	A185	1	14	#NULL!	1	2	1	2	1	#NULL!	6232.13	7784.6	#NULL!	#NULL!	#NULL!	7004.6	5261.86	#NULL!	#NULL!	#NULL!	#NULL!	#NULL!	#NULL!	#NULL!	#NULL!	#NULL!	#NULL!	#NULL!	612	4	7	20	1	3	1	2000	166.667	2	88	3	10	1
2020.08.31.	A185809716	A1858097	2013	1	1	1	A185	2	42	#NULL!	1	2	1	2	3	5	6232.13	6597.09	#NULL!	#NULL!	#NULL!	6578.47	6275.54	#NULL!	#NULL!	#NULL!	#NULL!	#NULL!	#NULL!	#NULL!	#NULL!	#NULL!	#NULL!	#NULL!	612	4	7	20	1	3	1	2000	166.667	1	4	1	10	1
2020.08.31.	A185814814	A1858148	2013	1	1	1	A185	1	16	#NULL!	4	4	4	4	#NULL!	#NULL!	6232.13	#NULL!	#NULL!	#NULL!	#NULL!	10698.5	#NULL!	#NULL!	#NULL!	#NULL!	#NULL!	#NULL!	#NULL!	#NULL!	#NULL!	#NULL!	#NULL!	#NULL!	612	3	5	20	2	3	2	500	500	2	88	3	10	1
2020.08.31.	A185814815	A1858148	2013	1	1	1	A185	2	21	#NULL!	4	4	4	4	#NULL!	#NULL!	6232.13	7608.68	#NULL!	16941.7	#NULL!	#NULL!	#NULL!	#NULL!	#NULL!	#NULL!	#NULL!	#NULL!	#NULL!	#NULL!	#NULL!	#NULL!	#NULL!	#NULL!	612	3	5	20	2	3	2	500	500	2	88	3	10	1
2020.08.31.	A185814816	A1858148	2013	1	1	1	A185	2	49	#NULL!	3	4	4	4	#NULL!	#NULL!	6232.13	7230.35	8347.6	#NULL!	#NULL!	10478.9	18370	#NULL!	8284.45	#NULL!	#NULL!	#NULL!	#NULL!	#NULL!	#NULL!	#NULL!	#NULL!	#NULL!	612	3	5	20	2	3	2	500	500	1	4	1	10	1
2020.08.31.	A186699213	A1866992	2013	1	1	2	A186	2	11	#NULL!	3	3	3	4	1	#NULL!	5476.58	5275.49	#NULL!	#NULL!	#NULL!	4567.76	5237.51	#NULL!	#NULL!	#NULL!	#NULL!	#NULL!	#NULL!	#NULL!	#NULL!	#NULL!	#NULL!	#NULL!	601	4	4	20	1	2	1	5000	416.667	2	88	3	20	1	A186699216
2020.08.31.	A186699214	A1866992	2013	1	1	2	A186	2	17	#NULL!	3	3	3	4	2	7	5476.58	6055.44	#NULL!	#NULL!	#NULL!	5753.82	7270.44	#NULL!	#NULL!	#NULL!	#NULL!	#NULL!	#NULL!	#NULL!	#NULL!	#NULL!	#NULL!	#NULL!	601	4	4	20	1	2	1	5000	416.667	2	88	3	20	1	A186699216
2020.08.31.	A186699215	A1866992	2013	1	1	2	A186	2	42	#NULL!	3	3	3	4	3	1	5476.58	5797.31	7156.92	24258.6	#NULL!	5780.94	5514.74	30482.3	6841.08	43418.6	31806.9	#NULL!	#NULL!	#NULL!	#NULL!	#NULL!	#NULL!	#NULL!	601	4	4	20	1	2	1	5000	416.667	1	1	2	20	1
2020.08.31.	A186699216	A1866992	2013	1	1	2	A186	1	45	#NULL!	2	3	3	4	3	2	5476.58	10026.7	10487	#NULL!	#NULL!	12342.2	10785.3	#NULL!	12928.9	#NULL!	#NULL!	#NULL!	#NULL!	#NULL!	#NULL!	#NULL!	#NULL!	#NULL!	601	4	4	20	1	2	1	5000	416.667	1	1	1	20	1
2020.08.31.	A186706016	A1867060	2013	1	1	2	A186	2	77	#NULL!	2	1	2	1	1	7	5476.58	3437.65	6429.21	#NULL!	#NULL!	3596.71	4113.4	#NULL!	6590.26	#NULL!	#NULL!	#NULL!	#NULL!	#NULL!	#NULL!	#NULL!	#NULL!	#NULL!	601	1	1	20	2	2	2	35	35	1	3	1	20	2
2020.08.31.	A186707715	A1867077	2013	1	1	2	A186	2	50	#NULL!	3	4	4	5	3	2	5476.58	7215.78	6307.23	41340.4	#NULL!	8043.38	9838.12	29476.6	6329.82	40342.4	31087.7	#NULL!	#NULL!	#NULL!	#NULL!	#NULL!	#NULL!	#NULL!	601	4	4	20	2	2	2	600	600	1	1	2	20	1
2020.08.31.	A186707716	A1867077	2013	1	1	2	A186	1	52	#NULL!	3	4	4	5	#NULL!	#NULL!	5476.58	16464.1	8990.7	#NULL!	#NULL!	17797	18986.7	#NULL!	11233.1	#NULL!	#NULL!	#NULL!	#NULL!	#NULL!	#NULL!	#NULL!	#NULL!	#NULL!	601	4	4	20	2	2	2	600	600	1	1	1	10	1
2020.08.31.	A186717914	A1867179	2013	1	1	2	A186	1	1	23	1	2	1	2	1	#NULL!	5476.58	3544.85	#NULL!	#NULL!	#NULL!	3746	6978.78	#NULL!	#NULL!	#NULL!	#NULL!	#NULL!	#NULL!	#NULL!	#NULL!	#NULL!	#NULL!	#NULL!	601	3	4	20	2	2	1	2000	166.667	2	88	3	10	1	A186717916
2020.08.31.	A186717915	A1867179	2013	1	1	2	A186	2	32	#NULL!	1	2	1	2	4	1	5476.58	6834.81	#NULL!	#NULL!	#NULL!	12208.1	10371	#NULL!	#NULL!	#NULL!	#NULL!	#NULL!	#NULL!	#NULL!	#NULL!	#NULL!	#NULL!	#NULL!	601	3	4	20	2	2	1	2000	166.667	1	1	2	10	1
2020.08.31.	A186717916	A1867179	2013	1	1	2	A186	1	32	#NULL!	1	2	1	2	4	1	5476.58	8670.11	#NULL!	25366.1	#NULL!	#NULL!	#NULL!	#NULL!	#NULL!	#NULL!	#NULL!	#NULL!	#NULL!	#NULL!	#NULL!	#NULL!	#NULL!	#NULL!	601	3	4	20	2	2	1	2000	166.667	1	1	1	10	1
2020.08.31.	A186728113	A1867281	2013	1	1	2	A186	1	22	#NULL!	2	3	3	3	3	7	5476.58	15215.3	#NULL!	#NULL!	#NULL!	#NULL!	#NULL!	#NULL!	#NULL!	#NULL!	#NULL!	#NULL!	#NULL!	#NULL!	#NULL!	#NULL!	#NULL!	#NULL!	601	4	4	20	2	2	2	320	320	2	88	3	10	1	A186728116
2020.08.31.	A186728115	A1867281	2013	1	1	2	A186	2	50	#NULL!	2	3	2	3	#NULL!	#NULL!	5476.58	4810.52	6307.23	#NULL!	#NULL!	#NULL!	#NULL!	#NULL!	#NULL!	#NULL!	#NULL!	#NULL!	#NULL!	#NULL!	#NULL!	#NULL!	#NULL!	#NULL!	601	4	4	20	2	2	2	320	320	1	1	2	10	1
2020.08.31.	A186728116	A1867281	2013	1	1	2	A186	1	57	#NULL!	2	3	3	3	2	5	5476.58	9449.26	9475.7	#NULL!	#NULL!	#NULL!	#NULL!	#NULL!	#NULL!	#NULL!	#NULL!	#NULL!	#NULL!	#NULL!	#NULL!	#NULL!	#NULL!	#NULL!	601	4	4	20	2	2	2	320	320	1	1	1	10	1
2020.08.31.	A186743413	A1867434	2013	1	1	2	A186	1	4	54	3	3	4	4	1	#NULL!	5476.58	3544.85	#NULL!	#NULL!	#NULL!	3746	4652.52	#NULL!	#NULL!	#NULL!	#NULL!	#NULL!	#NULL!	#NULL!	#NULL!	#NULL!	#NULL!	#NULL!	601	4	4	20	1	2	1	5500	458.333	2	88	3	20	1	A186743416
2020.08.31.	A186743414	A1867434	2013	1	1	2	A186	1	7	#NULL!	3	3	4	4	1	#NULL!	5476.58	5552.44	#NULL!	#NULL!	#NULL!	5179.72	3974.96	#NULL!	#NULL!	#NULL!	#NULL!	#NULL!	#NULL!	#NULL!	#NULL!	#NULL!	#NULL!	#NULL!	601	4	4	20	1	2	1	5500	458.333	2	88	3	20	1	A186743416
2020.08.31.	A186743415	A1867434	2013	1	1	2	A186	2	37	#NULL!	3	3	4	4	4	1	5476.58	5532.06	#NULL!	#NULL!	#NULL!	5016.02	5415.63	#NULL!	#NULL!	#NULL!	#NULL!	#NULL!	#NULL!	#NULL!	#NULL!	#NULL!	#NULL!	#NULL!	601	4	4	20	1	2	1	5500	458.333	1	1	2	20	1
2020.08.31.	A186743416	A1867434	2013	1	1	2	A186	1	36	#NULL!	3	3	4	4	4	2	5476.58	6807.99	#NULL!	21162.6	#NULL!	8125.92	9694.15	#NULL!	#NULL!	23131.7	#NULL!	#NULL!	#NULL!	#NULL!	#NULL!	#NULL!	#NULL!	#NULL!	601	4	4	20	1	2	1	5500	458.333	1	1	1	20	1
2020.08.31.	A186745115	A1867451	2013	1	1	2	A186	2	70	#NULL!	4	3	5	3	3	7	5476.58	2842.31	#NULL!	#NULL!	#NULL!	3032.82	4113.4	#NULL!	#NULL!	#NULL!	#NULL!	#NULL!	#NULL!	#NULL!	#NULL!	#NULL!	#NULL!	#NULL!	601	2	2	20	1	2	2	252	252	1	1	2	20	2
2020.08.31.	A186745116	A1867451	2013	1	1	2	A186	1	74	#NULL!	4	3	4	3	3	7	5476.58	3662.7	#NULL!	#NULL!	#NULL!	3799.66	4484.6	#NULL!	#NULL!	#NULL!	#NULL!	#NULL!	#NULL!	#NULL!	#NULL!	#NULL!	#NULL!	#NULL!	601	2	2	20	1	2	2	252	252	1	1	1	20	2
2020.08.31.	A186746815	A1867468	2013	1	1	2	A186	2	37	#NULL!	3	3	3	4	#NULL!	#NULL!	5476.58	11064.1	#NULL!	#NULL!	#NULL!	10032	10831.3	#NULL!	#NULL!	#NULL!	#NULL!	#NULL!	#NULL!	#NULL!	#NULL!	#NULL!	#NULL!	#NULL!	601	2	2	20	1	2	1	3500	291.667	1	1	2	20	1
2020.08.31.	A186751916	A1867519	2013	1	1	2	A186	1	74	#NULL!	4	3	4	3	3	1	5476.58	3662.7	5898.4	#NULL!	#NULL!	3799.66	4484.6	#NULL!	6248.01	#NULL!	#NULL!	#NULL!	#NULL!	#NULL!	#NULL!	#NULL!	#NULL!	#NULL!	601	1	1	20	1	2	2	159	159	1	3	1	20	2
2020.08.31.	A186758713	A1867587	2013	1	1	2	A186	2	12	#NULL!	3	4	4	4	1	#NULL!	5476.58	5275.49	#NULL!	#NULL!	#NULL!	4567.76	5237.51	#NULL!	#NULL!	#NULL!	#NULL!	#NULL!	#NULL!	#NULL!	#NULL!	#NULL!	#NULL!	#NULL!	601	4	4	20	2	2	1	6000	500	2	88	3	20	1	A186758716
2020.08.31.	A186758714	A1867587	2013	1	1	2	A186	2	15	#NULL!	3	4	4	4	1	7	5476.58	6055.44	#NULL!	19614.5	#NULL!	5753.82	7270.44	#NULL!	#NULL!	30333	#NULL!	#NULL!	#NULL!	#NULL!	#NULL!	#NULL!	#NULL!	#NULL!	601	4	4	20	2	2	1	6000	500	2	88	3	20	1	A186758716
2020.08.31.	A186758715	A1867587	2013	1	1	2	A186	2	41	#NULL!	3	4	4	4	3	7	5476.58	5797.31	7156.92	#NULL!	#NULL!	5780.94	5514.74	#NULL!	6841.08	#NULL!	#NULL!	#NULL!	#NULL!	#NULL!	#NULL!	#NULL!	#NULL!	#NULL!	601	4	4	20	2	2	1	6000	500	1	1	2	20	1
2020.08.31.	A186758716	A1867587	2013	1	1	2	A186	1	45	#NULL!	3	4	4	4	3	3	5476.58	10026.7	10487	#NULL!	#NULL!	12342.2	10785.3	#NULL!	12928.9	#NULL!	#NULL!	#NULL!	#NULL!	#NULL!	#NULL!	#NULL!	#NULL!	#NULL!	601	4	4	20	2	2	1	6000	500	1	1	1	20	1
2020.08.31.	A186770614	A1867706	2013	1	1	2	A186	1	23	#NULL!	2	2	2	2	3	6	5476.58	11411.5	#NULL!	27673.7	#NULL!	12607.4	14972	#NULL!	#NULL!	34876.1	#NULL!	#NULL!	#NULL!	#NULL!	#NULL!	#NULL!	#NULL!	#NULL!	601	3	4	20	2	2	2	230	230	2	88	3	20	1	A186770616
2020.08.31.	A186770615	A1867706	2013	1	1	2	A186	2	53	#NULL!	2	2	2	2	3	7	5476.58	3607.89	6307.23	#NULL!	#NULL!	4021.69	4919.06	#NULL!	6329.82	#NULL!	#NULL!	#NULL!	#NULL!	#NULL!	#NULL!	#NULL!	#NULL!	#NULL!	601	3	4	20	2	2	2	230	230	1	1	2	20	1
2020.08.31.	A186770616	A1867706	2013	1	1	2	A186	1	55	#NULL!	2	2	2	2	4	5	5476.58	7086.95	9475.7	#NULL!	#NULL!	8049.99	8740.3	#NULL!	11765.9	#NULL!	#NULL!	#NULL!	#NULL!	#NULL!	#NULL!	#NULL!	#NULL!	#NULL!	601	3	4	20	2	2	2	230	230	1	1	1	20	1
2020.08.31.	A186779113	A1867791	2013	1	1	2	A186	2	3	40	2	2	2	2	1	#NULL!	5476.58	5519.54	#NULL!	#NULL!	#NULL!	5288.44	5929.13	#NULL!	#NULL!	#NULL!	#NULL!	#NULL!	#NULL!	#NULL!	#NULL!	#NULL!	#NULL!	#NULL!	601	4	4	20	1	2	2	282	282	2	88	3	20	1	A186779116
2020.08.31.	A186779114	A1867791	2013	1	1	2	A186	2	5	67	2	2	2	2	1	#NULL!	5476.58	3845	#NULL!	#NULL!	#NULL!	3630.29	5559.24	#NULL!	#NULL!	#NULL!	#NULL!	#NULL!	#NULL!	#NULL!	#NULL!	#NULL!	#NULL!	#NULL!	601	4	4	20	1	2	2	282	282	2	88	3	20	1	A186779116
2020.08.31.	A186779115	A1867791	2013	1	1	2	A186	2	31	#NULL!	2	2	2	2	4	7	5476.58	6834.81	#NULL!	#NULL!	#NULL!	12208.1	9218.65	#NULL!	#NULL!	#NULL!	#NULL!	#NULL!	#NULL!	#NULL!	#NULL!	#NULL!	#NULL!	#NULL!	601	4	4	20	1	2	2	282	282	1	1	2	20	1
2020.08.31.	A186779116	A1867791	2013	1	1	2	A186	1	34	#NULL!	1	2	2	2	4	2	5476.58	8670.11	#NULL!	#NULL!	#NULL!	#NULL!	#NULL!	#NULL!	#NULL!	#NULL!	#NULL!	#NULL!	#NULL!	#NULL!	#NULL!	#NULL!	#NULL!	#NULL!	601	4	4	20	1	2	2	282	282	1	1	1	20	1
2020.08.31.	A186785913	A1867859	2013	1	1	2	A186	2	18	#NULL!	3	3	3	3	2	7	5476.58	6055.44	#NULL!	#NULL!	#NULL!	5753.82	7270.44	#NULL!	#NULL!	#NULL!	#NULL!	#NULL!	#NULL!	#NULL!	#NULL!	#NULL!	#NULL!	#NULL!	601	4	4	20	2	2	2	400	400	2	88	3	10	2	A186785916
2020.08.31.	A186785914	A1867859	2013	1	1	2	A186	2	21	#NULL!	3	3	3	3	3	1	5476.58	6686.26	#NULL!	22331.8	#NULL!	7301.24	8944.59	#NULL!	#NULL!	30865.2	#NULL!	#NULL!	#NULL!	#NULL!	#NULL!	#NULL!	#NULL!	#NULL!	601	4	4	20	2	2	2	400	400	2	88	3	10	2	A186785916
2020.08.31.	A186785915	A1867859	2013	1	1	2	A186	2	52	#NULL!	2	3	3	3	3	3	5476.58	3607.89	6307.23	#NULL!	#NULL!	4021.69	4919.06	#NULL!	6329.82	#NULL!	#NULL!	#NULL!	#NULL!	#NULL!	#NULL!	#NULL!	#NULL!	#NULL!	601	4	4	20	2	2	2	400	400	1	1	1	10	1
2020.08.31.	A186785916	A1867859	2013	1	1	2	A186	1	51	#NULL!	2	3	3	3	3	5	5476.58	8289.56	8990.7	#NULL!	#NULL!	9471.43	9493.37	#NULL!	11233.1	#NULL!	#NULL!	#NULL!	#NULL!	#NULL!	#NULL!	#NULL!	#NULL!	#NULL!	601	4	4	20	2	2	2	400	400	1	1	2	10	1
2020.08.31.	A186792715	A1867927	2013	1	1	2	A186	2	22	#NULL!	1	1	1	1	3	2	5476.58	6686.26	#NULL!	14887.8	#NULL!	14602.5	17889.2	#NULL!	#NULL!	15432.6	#NULL!	#NULL!	#NULL!	#NULL!	#NULL!	#NULL!	#NULL!	#NULL!	601	2	6	20	2	2	2	70	70	2	88	5	10	1
2020.08.31.	A186792716	A1867927	2013	1	1	2	A186	2	73	#NULL!	2	1	2	1	1	7	5476.58	2842.31	#NULL!	#NULL!	#NULL!	#NULL!	#NULL!	#NULL!	#NULL!	#NULL!	#NULL!	#NULL!	#NULL!	#NULL!	#NULL!	#NULL!	#NULL!	#NULL!	601	2	6	20	2	2	2	70	70	1	3	1	10	2
2020.08.31.	A186801212	A1868012	2013	1	1	2	A186	1	13	#NULL!	2	3	3	3	1	#NULL!	5476.58	6840.85	#NULL!	#NULL!	#NULL!	6155.41	4623.94	#NULL!	#NULL!	#NULL!	#NULL!	#NULL!	#NULL!	#NULL!	#NULL!	#NULL!	#NULL!	#NULL!	601	5	4	20	1	2	2	375	375	2	88	3	20	1	A186801216
2020.08.31.	A186801213	A1868012	2013	1	1	2	A186	2	17	#NULL!	2	3	3	3	2	7	5476.58	6055.44	#NULL!	29421.7	#NULL!	5753.82	7270.44	#NULL!	#NULL!	37916.3	#NULL!	#NULL!	#NULL!	#NULL!	#NULL!	#NULL!	#NULL!	#NULL!	601	5	4	20	1	2	2	375	375	2	88	3	20	2	A186801216
2020.08.31.	A186801214	A1868012	2013	1	1	2	A186	2	18	#NULL!	2	3	3	3	3	6	5476.58	6055.44	#NULL!	#NULL!	#NULL!	5753.82	7270.44	#NULL!	#NULL!	#NULL!	#NULL!	#NULL!	#NULL!	#NULL!	#NULL!	#NULL!	#NULL!	#NULL!	601	5	4	20	1	2	2	375	375	2	88	3	20	2	A186801216
2020.08.31.	A186801215	A1868012	2013	1	1	2	A186	2	45	#NULL!	2	3	3	3	4	1	5476.58	6353.79	7335.59	#NULL!	#NULL!	6139.02	5918.93	#NULL!	7280.1	#NULL!	#NULL!	#NULL!	#NULL!	#NULL!	#NULL!	#NULL!	#NULL!	#NULL!	601	5	4	20	1	2	2	375	375	1	1	1	20	1
2020.08.31.	A186801216	A1868012	2013	1	1	2	A186	1	45	#NULL!	2	3	2	3	3	5	5476.58	10026.7	10487	#NULL!	#NULL!	12342.2	10785.3	#NULL!	12928.9	#NULL!	#NULL!	#NULL!	#NULL!	#NULL!	#NULL!	#NULL!	#NULL!	#NULL!	601	5	4	20	1	2	2	375	375	1	1	2	20	1
2020.08.31.	A186806313	A1868063	2013	1	1	2	A186	1	7	#NULL!	4	4	4	4	1	#NULL!	5476.58	5552.44	#NULL!	#NULL!	#NULL!	5179.72	3974.96	#NULL!	#NULL!	#NULL!	#NULL!	#NULL!	#NULL!	#NULL!	#NULL!	#NULL!	#NULL!	#NULL!	601	4	4	20	2	2	2	500	500	2	88	3	10	1	A186806316
2020.08.31.	A186806314	A1868063	2013	1	1	2	A186	2	9	#NULL!	4	4	4	4	1	#NULL!	5476.58	3845	#NULL!	#NULL!	#NULL!	3630.29	4169.43	#NULL!	#NULL!	#NULL!	#NULL!	#NULL!	#NULL!	#NULL!	#NULL!	#NULL!	#NULL!	#NULL!	601	4	4	20	2	2	2	500	500	2	88	3	10	1	A186806316
2020.08.31.	A186806315	A1868063	2013	1	1	2	A186	2	33	#NULL!	3	4	4	4	4	1	5476.58	6834.81	#NULL!	25340.9	#NULL!	6104.05	6913.99	#NULL!	#NULL!	27255.9	#NULL!	#NULL!	#NULL!	#NULL!	#NULL!	#NULL!	#NULL!	#NULL!	601	4	4	20	2	2	2	500	500	1	1	2	10	1
2020.08.31.	A186806316	A1868063	2013	1	1	2	A186	1	40	#NULL!	3	4	4	4	4	1	5476.58	7990.54	8966.66	#NULL!	#NULL!	10149.6	9415.21	#NULL!	10695.1	#NULL!	#NULL!	#NULL!	#NULL!	#NULL!	#NULL!	#NULL!	#NULL!	#NULL!	601	4	4	20	2	2	2	500	500	1	1	1	10	1
2020.08.31.	A186814814	A1868148	2013	1	1	2	A186	2	76	#NULL!	3	1	3	1	#NULL!	#NULL!	5476.58	10313	#NULL!	#NULL!	#NULL!	10790.1	12340.2	#NULL!	#NULL!	#NULL!	#NULL!	#NULL!	#NULL!	#NULL!	#NULL!	#NULL!	#NULL!	#NULL!	601	3	5	20	1	2	2	84	84	1	3	1	20	1
2020.08.31.	A186819913	A1868199	2013	1	1	2	A186	2	20	#NULL!	3	4	4	4	3	3	5476.58	6686.26	#NULL!	#NULL!	#NULL!	7301.24	8944.59	#NULL!	#NULL!	#NULL!	#NULL!	#NULL!	#NULL!	#NULL!	#NULL!	#NULL!	#NULL!	#NULL!	601	4	4	20	2	2	2	500	500	2	88	3	20	1	A186819915
2020.08.31.	A186819914	A1868199	2013	1	1	2	A186	2	22	#NULL!	3	4	4	4	#NULL!	#NULL!	5476.58	6686.26	#NULL!	#NULL!	#NULL!	7301.24	8944.59	#NULL!	#NULL!	#NULL!	#NULL!	#NULL!	#NULL!	#NULL!	#NULL!	#NULL!	#NULL!	#NULL!	601	4	4	20	2	2	2	500	500	2	88	3	20	1	A186819915
2020.08.31.	A186819915	A1868199	2013	1	1	2	A186	1	48	#NULL!	3	4	4	4	4	3	5476.58	10026.7	#NULL!	50115.8	#NULL!	12342.2	10785.3	#NULL!	#NULL!	55235.9	#NULL!	#NULL!	#NULL!	#NULL!	#NULL!	#NULL!	#NULL!	#NULL!	601	4	4	20	2	2	2	500	500	1	1	1	10	2
2020.08.31.	A186819916	A1868199	2013	1	1	2	A186	2	49	#NULL!	3	4	4	4	4	3	5476.58	6353.79	14671.2	#NULL!	#NULL!	6139.02	5918.93	#NULL!	14560.2	#NULL!	#NULL!	#NULL!	#NULL!	#NULL!	#NULL!	#NULL!	#NULL!	#NULL!	601	4	4	20	2	2	2	500	500	1	1	2	20	1
2020.08.31.	A186821615	A1868216	2013	1	1	2	A186	2	54	#NULL!	4	4	5	5	3	2	5476.58	3607.89	6307.23	#NULL!	#NULL!	4021.69	4919.06	#NULL!	6329.82	#NULL!	#NULL!	#NULL!	#NULL!	#NULL!	#NULL!	#NULL!	#NULL!	#NULL!	601	2	2	20	3	2	2	500	500	1	1	1	20	9
2020.08.31.	A186821616	A1868216	2013	1	1	2	A186	1	58	#NULL!	4	4	5	5	3	6	5476.58	7086.95	9475.7	18036.3	#NULL!	8049.99	8740.3	25104.1	11765.9	20864.9	31480	#NULL!	#NULL!	#NULL!	#NULL!	#NULL!	#NULL!	#NULL!	601	2	2	20	3	2	2	500	500	1	1	2	20	1
2020.08.31.	A187709415	A1877094	2013	1	1	2	A187	2	53	#NULL!	4	4	5	5	4	1	4913.71	9711.24	#NULL!	#NULL!	#NULL!	10825.1	13240.5	#NULL!	#NULL!	#NULL!	#NULL!	#NULL!	#NULL!	#NULL!	#NULL!	#NULL!	#NULL!	#NULL!	601	3	4	20	2	2	2	1100	1100	1	1	2	10	1
2020.08.31.	A187711114	A1877111	2013	1	1	2	A187	1	33	#NULL!	3	3	4	4	#NULL!	#NULL!	4913.71	7779.02	#NULL!	#NULL!	#NULL!	#NULL!	#NULL!	#NULL!	#NULL!	#NULL!	#NULL!	#NULL!	#NULL!	#NULL!	#NULL!	#NULL!	#NULL!	#NULL!	601	3	4	20	3	2	1	5000	416.667	2	88	3	20	1	A187711116
2020.08.31.	A187711115	A1877111	2013	1	1	2	A187	2	62	#NULL!	4	3	5	4	3	7	4913.71	2806.13	11536.9	#NULL!	#NULL!	#NULL!	#NULL!	#NULL!	#NULL!	#NULL!	#NULL!	#NULL!	#NULL!	#NULL!	#NULL!	#NULL!	#NULL!	#NULL!	601	3	4	20	3	2	1	5000	416.667	1	1	2	20	1
2020.08.31.	A187711116	A1877111	2013	1	1	2	A187	1	63	#NULL!	3	3	4	4	4	7	4913.71	5224.77	#NULL!	#NULL!	#NULL!	14931.7	12071.1	#NULL!	#NULL!	#NULL!	#NULL!	#NULL!	#NULL!	#NULL!	#NULL!	#NULL!	#NULL!	#NULL!	601	3	4	20	3	2	1	5000	416.667	1	1	1	20	1
2020.08.31.	A187724713	A1877247	2013	1	1	2	A187	2	28	#NULL!	3	4	4	4	4	1	4913.71	10019.7	#NULL!	34324.3	#NULL!	13756.1	15835.9	#NULL!	#NULL!	41569.3	#NULL!	#NULL!	#NULL!	#NULL!	#NULL!	#NULL!	#NULL!	#NULL!	601	4	4	20	3	2	2	575	575	2	88	3	10	1
2020.08.31.	A187724714	A1877247	2013	1	1	2	A187	2	30	#NULL!	4	4	4	4	4	2	4913.71	8176.46	#NULL!	#NULL!	#NULL!	10953.4	12406.8	#NULL!	#NULL!	#NULL!	#NULL!	#NULL!	#NULL!	#NULL!	#NULL!	#NULL!	#NULL!	#NULL!	601	4	4	20	3	2	2	575	575	2	88	3	20	1
2020.08.31.	A187724716	A1877247	2013	1	1	2	A187	2	56	#NULL!	4	4	4	4	2	7	4913.71	5790.99	11125.7	#NULL!	#NULL!	#NULL!	#NULL!	#NULL!	#NULL!	#NULL!	#NULL!	#NULL!	#NULL!	#NULL!	#NULL!	#NULL!	#NULL!	#NULL!	601	4	4	20	3	2	2	575	575	1	1	2	20	2
2020.08.31.	A187734913	A1877349	2013	1	1	2	A187	1	5	63	4	4	5	5	1	#NULL!	4913.71	4981.77	#NULL!	#NULL!	#NULL!	4647.36	3566.43	#NULL!	#NULL!	#NULL!	#NULL!	#NULL!	#NULL!	#NULL!	#NULL!	#NULL!	#NULL!	#NULL!	601	4	4	20	2	2	2	700	700	2	88	3	20	1	A187734916
2020.08.31.	A187734914	A1877349	2013	1	1	2	A187	2	10	#NULL!	4	4	5	5	1	#NULL!	4913.71	4733.29	#NULL!	#NULL!	#NULL!	4098.29	4699.21	#NULL!	#NULL!	#NULL!	#NULL!	#NULL!	#NULL!	#NULL!	#NULL!	#NULL!	#NULL!	#NULL!	601	4	4	20	2	2	2	700	700	2	88	3	20	1	A187734916
2020.08.31.	A187734915	A1877349	2013	1	1	2	A187	2	38	#NULL!	4	4	5	5	4	7	4913.71	4963.49	#NULL!	15492.6	#NULL!	4500.48	4859.02	#NULL!	#NULL!	21103.9	#NULL!	#NULL!	#NULL!	#NULL!	#NULL!	#NULL!	#NULL!	#NULL!	601	4	4	20	2	2	2	700	700	1	1	2	20	1
2020.08.31.	A187734916	A1877349	2013	1	1	2	A187	1	42	#NULL!	4	4	5	5	4	2	4913.71	7169.29	8045.09	#NULL!	#NULL!	9106.46	8447.54	#NULL!	9595.88	#NULL!	#NULL!	#NULL!	#NULL!	#NULL!	#NULL!	#NULL!	#NULL!	#NULL!	601	4	4	20	2	2	2	700	700	1	1	1	20	1
2020.08.31.	A187741713	A1877417	2013	1	1	2	A187	2	17	#NULL!	1	2	1	2	2	7	4913.71	5433.08	#NULL!	8799.27	#NULL!	6883.28	8697.6	#NULL!	#NULL!	13607.7	#NULL!	#NULL!	#NULL!	#NULL!	#NULL!	#NULL!	#NULL!	#NULL!	601	4	4	20	1	2	2	200	200	2	88	3	10	1
2020.08.31.	A187741714	A1877417	2013	1	1	2	A187	1	20	#NULL!	1	2	2	2	3	7	4913.71	15357.9	#NULL!	24829.5	#NULL!	15082.2	17910.9	#NULL!	#NULL!	20861.1	#NULL!	#NULL!	#NULL!	#NULL!	#NULL!	#NULL!	#NULL!	#NULL!	601	4	4	20	1	2	2	200	200	2	88	3	10	1
2020.08.31.	A187741715	A1877417	2013	1	1	2	A187	2	52	#NULL!	1	2	1	2	3	3	4913.71	4855.62	11318	#NULL!	#NULL!	4811.13	5884.66	#NULL!	11358.5	#NULL!	#NULL!	#NULL!	#NULL!	#NULL!	#NULL!	#NULL!	#NULL!	#NULL!	601	4	4	20	1	2	2	200	200	1	1	1	10	1
2020.08.31.	A187750215	A1877502	2013	1	1	2	A187	2	69	#NULL!	4	2	4	3	1	7	4913.71	2831.52	5768.43	24784.8	#NULL!	3127.47	3690.63	35943.2	5912.93	24241.3	37040.9	#NULL!	#NULL!	#NULL!	#NULL!	#NULL!	#NULL!	#NULL!	601	2	2	20	3	2	2	210	210	1	1	2	20	2
2020.08.31.	A187750216	A1877502	2013	1	1	2	A187	1	68	#NULL!	3	2	4	3	2	6	4913.71	3026.23	5292.18	#NULL!	#NULL!	3150.85	4023.69	#NULL!	5605.85	#NULL!	#NULL!	#NULL!	#NULL!	#NULL!	#NULL!	#NULL!	#NULL!	#NULL!	601	2	2	20	3	2	2	210	210	1	1	1	20	2
2020.08.31.	A187753614	A1877536	2013	1	1	2	A187	2	31	#NULL!	4	4	5	5	4	2	4913.71	6132.35	#NULL!	#NULL!	#NULL!	5476.69	6203.38	#NULL!	#NULL!	#NULL!	#NULL!	#NULL!	#NULL!	#NULL!	#NULL!	#NULL!	#NULL!	#NULL!	601	2	5	20	2	2	2	800	800	2	88	3	20	1
2020.08.31.	A187753615	A1877536	2013	1	1	2	A187	2	58	#NULL!	4	4	5	5	3	7	4913.71	4343.24	5562.85	#NULL!	#NULL!	4753.24	4423.28	#NULL!	6068.17	#NULL!	#NULL!	#NULL!	#NULL!	#NULL!	#NULL!	#NULL!	#NULL!	#NULL!	601	2	5	20	2	2	2	800	800	1	1	1	20	1
2020.08.31.	A187760414	A1877604	2013	1	1	2	A187	2	13	#NULL!	4	4	5	5	#NULL!	#NULL!	4913.71	#NULL!	#NULL!	#NULL!	#NULL!	6147.44	#NULL!	#NULL!	#NULL!	#NULL!	#NULL!	#NULL!	#NULL!	#NULL!	#NULL!	#NULL!	#NULL!	#NULL!	601	3	4	20	2	2	1	15000	1250	2	88	3	20	1	A187760416
2020.08.31.	A187760416	A1877604	2013	1	1	2	A187	1	50	#NULL!	4	4	5	5	4	1	4913.71	14875.2	16133.3	19796.1	#NULL!	12747	19095	24003.2	20157.3	33149.5	28530.9	#NULL!	#NULL!	#NULL!	#NULL!	#NULL!	#NULL!	#NULL!	601	3	4	20	2	2	1	15000	1250	1	1	1	20	1
2020.08.31.	A187770613	A1877706	2013	1	1	2	A187	2	8	#NULL!	4	4	4	4	1	#NULL!	4913.71	3449.82	#NULL!	#NULL!	#NULL!	3257.18	3740.91	#NULL!	#NULL!	#NULL!	#NULL!	#NULL!	#NULL!	#NULL!	#NULL!	#NULL!	#NULL!	#NULL!	601	4	4	20	2	2	2	500	500	2	88	3	10	1	A187770616
2020.08.31.	A187770614	A1877706	2013	1	1	2	A187	1	12	#NULL!	3	4	4	4	1	#NULL!	4913.71	6137.76	#NULL!	8815.32	#NULL!	5522.77	4148.7	#NULL!	#NULL!	8583.32	#NULL!	#NULL!	#NULL!	#NULL!	#NULL!	#NULL!	#NULL!	#NULL!	601	4	4	20	2	2	2	500	500	2	88	3	10	1	A187770616
2020.08.31.	A187770615	A1877706	2013	1	1	2	A187	2	41	#NULL!	3	4	4	4	4	7	4913.71	5201.47	6421.34	#NULL!	#NULL!	5186.78	4947.94	#NULL!	6137.97	#NULL!	#NULL!	#NULL!	#NULL!	#NULL!	#NULL!	#NULL!	#NULL!	#NULL!	601	4	4	20	2	2	2	500	500	1	1	2	10	1
2020.08.31.	A187770616	A1877706	2013	1	1	2	A187	1	43	#NULL!	3	4	4	4	4	5	4913.71	7169.29	8045.09	17918.4	#NULL!	9106.46	8447.54	24185.4	9595.88	16340	30185.8	#NULL!	#NULL!	#NULL!	#NULL!	#NULL!	#NULL!	#NULL!	601	4	4	20	2	2	2	500	500	1	1	1	10	1
2020.08.31.	A187772314	A1877723	2013	1	1	2	A187	1	2	31	3	3	4	4	1	#NULL!	4913.71	3180.52	#NULL!	#NULL!	#NULL!	3361	4174.34	#NULL!	#NULL!	#NULL!	#NULL!	#NULL!	#NULL!	#NULL!	#NULL!	#NULL!	#NULL!	#NULL!	601	4	4	20	2	2	1	5700	475	2	88	3	20	1	A187772316
2020.08.31.	A187772315	A1877723	2013	1	1	2	A187	2	32	#NULL!	3	3	4	4	4	7	4913.71	6132.35	#NULL!	#NULL!	#NULL!	5476.69	6203.38	#NULL!	#NULL!	#NULL!	#NULL!	#NULL!	#NULL!	#NULL!	#NULL!	#NULL!	#NULL!	#NULL!	601	4	4	20	2	2	1	5700	475	1	1	2	20	1
2020.08.31.	A187772316	A1877723	2013	1	1	2	A187	1	35	#NULL!	3	3	4	4	4	2	4913.71	6108.28	#NULL!	18987.5	#NULL!	7290.76	8697.81	#NULL!	#NULL!	20754.3	#NULL!	#NULL!	#NULL!	#NULL!	#NULL!	#NULL!	#NULL!	#NULL!	601	4	4	20	2	2	1	5700	475	1	1	1	20	1
2020.08.31.	A187775713	A1877757	2013	1	1	2	A187	1	4	50	4	4	5	5	1	#NULL!	4913.71	3180.52	#NULL!	#NULL!	#NULL!	3361	4174.34	#NULL!	#NULL!	#NULL!	#NULL!	#NULL!	#NULL!	#NULL!	#NULL!	#NULL!	#NULL!	#NULL!	601	4	4	20	1	2	2	600	600	2	88	3	10	1	A187775716
2020.08.31.	A187775714	A1877757	2013	1	1	2	A187	2	11	#NULL!	4	4	4	5	1	#NULL!	4913.71	4733.29	#NULL!	8885.38	#NULL!	4098.29	4699.21	#NULL!	#NULL!	17341.4	#NULL!	#NULL!	#NULL!	#NULL!	#NULL!	#NULL!	#NULL!	#NULL!	601	4	4	20	1	2	2	600	600	2	88	3	10	1	A187775716
2020.08.31.	A187775715	A1877757	2013	1	1	2	A187	2	37	#NULL!	4	4	5	5	4	2	4913.71	4963.49	#NULL!	#NULL!	#NULL!	4500.48	4859.02	#NULL!	#NULL!	#NULL!	#NULL!	#NULL!	#NULL!	#NULL!	#NULL!	#NULL!	#NULL!	#NULL!	601	4	4	20	1	2	2	600	600	1	1	2	20	1
2020.08.31.	A187775716	A1877757	2013	1	1	2	A187	1	42	#NULL!	4	4	4	5	4	1	4913.71	7169.29	8045.09	#NULL!	#NULL!	9106.46	8447.54	#NULL!	9595.88	#NULL!	#NULL!	#NULL!	#NULL!	#NULL!	#NULL!	#NULL!	#NULL!	#NULL!	601	4	4	20	1	2	2	600	600	1	1	1	10	1
2020.08.31.	A187780815	A1877808	2013	1	1	2	A187	2	59	#NULL!	1	2	2	2	3	7	4913.71	4343.24	5562.85	8521.16	#NULL!	4753.24	4423.28	12373.1	6068.17	8634.16	13269.1	#NULL!	#NULL!	#NULL!	#NULL!	#NULL!	#NULL!	#NULL!	601	2	2	20	2	2	1	1500	125	1	1	2	10	1
2020.08.31.	A187780816	A1877808	2013	1	1	2	A187	1	66	#NULL!	2	2	3	2	4	7	4913.71	3026.23	5292.18	8606.16	#NULL!	3150.85	4023.69	12144.2	5605.85	8826.87	12726.4	#NULL!	#NULL!	#NULL!	#NULL!	#NULL!	#NULL!	#NULL!	601	2	2	20	2	2	1	1500	125	1	1	1	10	1
2020.08.31.	A187785915	A1877859	2013	1	1	2	A187	2	57	#NULL!	4	4	5	5	4	7	4913.71	4343.24	5562.85	17042.3	#NULL!	4753.24	4423.28	24746.1	6068.17	17268.3	26538.3	#NULL!	#NULL!	#NULL!	#NULL!	#NULL!	#NULL!	#NULL!	601	2	2	20	1	2	1	7500	625	1	1	1	20	1
2020.08.31.	A187785916	A1877859	2013	1	1	2	A187	1	60	#NULL!	4	4	5	5	4	7	4913.71	5224.77	5292.18	#NULL!	#NULL!	4977.23	4023.69	#NULL!	5605.85	#NULL!	#NULL!	#NULL!	#NULL!	#NULL!	#NULL!	#NULL!	#NULL!	#NULL!	601	2	2	20	1	2	1	7500	625	1	1	2	20	1
2020.08.31.	A187801212	A1878012	2013	1	1	2	A187	2	80	#NULL!	3	2	4	2	1	7	4913.71	3084.34	#NULL!	#NULL!	#NULL!	3227.05	3690.63	#NULL!	#NULL!	#NULL!	#NULL!	#NULL!	#NULL!	#NULL!	#NULL!	#NULL!	#NULL!	#NULL!	601	4	7	20	2	2	2	170	170	1	3	6	10	9
2020.08.31.	A187801213	A1878012	2013	1	1	2	A187	1	18	#NULL!	1	2	1	2	2	7	4913.71	7074.42	#NULL!	10488.6	#NULL!	5623.47	8230.82	#NULL!	#NULL!	29197.8	#NULL!	#NULL!	#NULL!	#NULL!	#NULL!	#NULL!	#NULL!	#NULL!	601	4	7	20	2	2	2	170	170	2	88	3	20	1	A187801216
2020.08.31.	A187801215	A1878012	2013	1	1	2	A187	2	48	#NULL!	1	2	1	2	4	7	4913.71	5700.76	9872.48	#NULL!	#NULL!	5508.06	5310.6	#NULL!	9797.8	#NULL!	#NULL!	#NULL!	#NULL!	#NULL!	#NULL!	#NULL!	#NULL!	#NULL!	601	4	7	20	2	2	2	170	170	1	1	2	20	1
2020.08.31.	A187801216	A1878012	2013	1	1	2	A187	1	57	#NULL!	1	2	1	2	4	3	4913.71	6358.56	12752.7	#NULL!	#NULL!	7222.63	7841.99	#NULL!	15834.9	#NULL!	#NULL!	#NULL!	#NULL!	#NULL!	#NULL!	#NULL!	#NULL!	#NULL!	601	4	7	20	2	2	2	170	170	1	1	1	10	1
2020.08.31.	A187813115	A1878131	2013	1	1	2	A187	2	72	#NULL!	2	1	3	1	3	7	4913.71	2550.18	#NULL!	#NULL!	#NULL!	2721.12	3690.63	#NULL!	#NULL!	#NULL!	#NULL!	#NULL!	#NULL!	#NULL!	#NULL!	#NULL!	#NULL!	#NULL!	601	2	2	20	2	2	2	82	82	1	1	2	20	1
2020.08.31.	A187813116	A1878131	2013	1	1	2	A187	1	77	#NULL!	3	1	3	1	4	7	4913.71	3047.68	10584.4	#NULL!	#NULL!	3200.68	4023.69	#NULL!	11211.7	#NULL!	#NULL!	#NULL!	#NULL!	#NULL!	#NULL!	#NULL!	#NULL!	#NULL!	601	2	2	20	2	2	2	82	82	1	1	1	20	1
2020.08.31.	A187814813	A1878148	2013	1	1	2	A187	2	14	#NULL!	4	4	5	5	#NULL!	#NULL!	4913.71	#NULL!	#NULL!	#NULL!	#NULL!	4098.29	#NULL!	#NULL!	#NULL!	#NULL!	#NULL!	#NULL!	#NULL!	#NULL!	#NULL!	#NULL!	#NULL!	#NULL!	601	4	4	20	2	2	1	8000	666.667	2	88	3	20	1	A187814816
2020.08.31.	A187814814	A1878148	2013	1	1	2	A187	2	7	#NULL!	4	4	5	5	1	#NULL!	4913.71	3449.82	#NULL!	#NULL!	#NULL!	3257.18	4987.87	#NULL!	#NULL!	#NULL!	#NULL!	#NULL!	#NULL!	#NULL!	#NULL!	#NULL!	#NULL!	#NULL!	601	4	4	20	2	2	1	8000	666.667	2	88	3	20	1	A187814816
2020.08.31.	A187814815	A1878148	2013	1	1	2	A187	2	42	#NULL!	4	4	4	5	4	2	4913.71	5201.47	#NULL!	21765.4	#NULL!	5186.78	6597.26	#NULL!	#NULL!	29217.1	#NULL!	#NULL!	#NULL!	#NULL!	#NULL!	#NULL!	#NULL!	#NULL!	601	4	4	20	2	2	1	8000	666.667	1	1	2	20	1
2020.08.31.	A187814816	A1878148	2013	1	1	2	A187	1	44	#NULL!	4	4	5	5	4	2	4913.71	7169.29	16090.2	#NULL!	#NULL!	9106.46	11263.4	#NULL!	19191.8	#NULL!	#NULL!	#NULL!	#NULL!	#NULL!	#NULL!	#NULL!	#NULL!	#NULL!	601	4	4	20	2	2	1	8000	666.667	1	1	1	20	1
2020.08.31.	A187818215	A1878182	2013	1	1	2	A187	2	32	#NULL!	4	4	5	5	4	7	4913.71	6132.35	#NULL!	#NULL!	#NULL!	5476.69	6203.38	#NULL!	#NULL!	#NULL!	#NULL!	#NULL!	#NULL!	#NULL!	#NULL!	#NULL!	#NULL!	#NULL!	601	2	2	20	2	2	1	8000	666.667	1	1	2	20	1
2020.08.31.	A187818216	A1878182	2013	1	1	2	A187	1	35	#NULL!	4	4	5	5	4	1	4913.71	6108.28	#NULL!	18987.5	#NULL!	7290.76	8697.81	#NULL!	#NULL!	20754.3	#NULL!	#NULL!	#NULL!	#NULL!	#NULL!	#NULL!	#NULL!	#NULL!	601	2	2	20	2	2	1	8000	666.667	1	1	1	20	1
2020.08.31.	A187819912	A1878199	2013	1	1	2	A187	2	79	#NULL!	4	2	4	2	4	7	4913.71	4112.45	8652.64	#NULL!	#NULL!	4302.73	4920.85	#NULL!	8869.39	#NULL!	#NULL!	#NULL!	#NULL!	#NULL!	#NULL!	#NULL!	#NULL!	#NULL!	601	4	7	20	2	2	2	250	250	1	3	1	10	1
2020.08.31.	A187819913	A1878199	2013	1	1	2	A187	2	21	#NULL!	1	2	2	2	3	7	4913.71	7998.74	#NULL!	26715.4	#NULL!	8734.45	10700.4	#NULL!	#NULL!	27692.9	#NULL!	#NULL!	#NULL!	#NULL!	#NULL!	#NULL!	#NULL!	#NULL!	601	4	7	20	2	2	2	250	250	2	88	5	10	1
2020.08.31.	A187819915	A1878199	2013	1	1	2	A187	2	48	#NULL!	2	2	2	2	4	6	4913.71	7601.02	9872.48	#NULL!	#NULL!	7344.08	7080.8	#NULL!	9797.8	#NULL!	#NULL!	#NULL!	#NULL!	#NULL!	#NULL!	#NULL!	#NULL!	#NULL!	601	4	7	20	2	2	2	250	250	1	1	4	10	1
2020.08.31.	A188648216	A1886482	2013	1	1	1	A188	2	59	#NULL!	1	1	1	1	2	7	10902.7	15624.4	19329.2	30654	#NULL!	17099.3	15912.3	44510.8	21829.6	31060.5	47734.4	#NULL!	#NULL!	#NULL!	#NULL!	#NULL!	#NULL!	#NULL!	612	1	1	20	1	3	2	57	57	1	3	1	10	1
2020.08.31.	A188656712	A1886567	2013	1	1	1	A188	2	4	52	3	3	4	4	1	#NULL!	10902.7	16182.6	#NULL!	#NULL!	#NULL!	17069.3	14352.9	#NULL!	#NULL!	#NULL!	#NULL!	#NULL!	#NULL!	#NULL!	#NULL!	#NULL!	#NULL!	#NULL!	612	5	4	20	1	3	1	6000	500	2	88	3	20	1	A188656716
2020.08.31.	A188656713	A1886567	2013	1	1	1	A188	2	5	71	3	3	4	4	1	#NULL!	10902.7	12410.4	#NULL!	#NULL!	#NULL!	11717.4	13457.5	#NULL!	#NULL!	#NULL!	#NULL!	#NULL!	#NULL!	#NULL!	#NULL!	#NULL!	#NULL!	#NULL!	612	5	4	20	1	3	1	6000	500	2	88	3	20	1	A188656716
2020.08.31.	A188656714	A1886567	2013	1	1	1	A188	1	7	#NULL!	3	3	4	4	1	#NULL!	10902.7	16155.1	#NULL!	#NULL!	#NULL!	16718.4	12829.8	#NULL!	#NULL!	#NULL!	#NULL!	#NULL!	#NULL!	#NULL!	#NULL!	#NULL!	#NULL!	#NULL!	612	5	4	20	1	3	1	6000	500	2	88	3	20	1	A188656716
2020.08.31.	A188656715	A1886567	2013	1	1	1	A188	2	42	#NULL!	3	3	3	4	4	1	10902.7	16113.8	19591.7	39149.3	#NULL!	17250.1	17799.7	49193.2	22080.7	35035.1	51331	#NULL!	#NULL!	#NULL!	#NULL!	#NULL!	#NULL!	#NULL!	612	5	4	20	1	3	1	6000	500	1	1	2	20	1
2020.08.31.	A188656716	A1886567	2013	1	1	1	A188	1	37	#NULL!	3	3	4	4	4	2	10902.7	16451.1	#NULL!	34152.9	#NULL!	17561.9	18897.5	#NULL!	#NULL!	37330.7	#NULL!	#NULL!	#NULL!	#NULL!	#NULL!	#NULL!	#NULL!	#NULL!	612	5	4	20	1	3	1	6000	500	1	1	1	20	1
2020.08.31.	A188677116	A1886771	2013	1	1	1	A188	1	52	#NULL!	1	1	1	1	4	7	10902.7	16464.1	#NULL!	#NULL!	#NULL!	17797	19095	#NULL!	#NULL!	#NULL!	#NULL!	#NULL!	#NULL!	#NULL!	#NULL!	#NULL!	#NULL!	#NULL!	612	1	1	10	1	1	2	75	75	1	4	1	30	2
2020.08.31.	A188687316	A1886873	2013	1	1	1	A188	1	31	#NULL!	1	1	1	1	3	7	10902.7	16487.1	#NULL!	40936.7	#NULL!	17885.8	19149.5	#NULL!	#NULL!	54671.3	#NULL!	#NULL!	#NULL!	#NULL!	#NULL!	#NULL!	#NULL!	#NULL!	612	1	1	20	1	1	1	270	22.5	2	88	1	10	9
2020.08.31.	A188695815	A1886958	2013	1	1	1	A188	2	52	#NULL!	2	3	3	3	#NULL!	#NULL!	10902.7	#NULL!	#NULL!	#NULL!	#NULL!	12980.7	#NULL!	#NULL!	#NULL!	#NULL!	#NULL!	#NULL!	#NULL!	#NULL!	#NULL!	#NULL!	#NULL!	#NULL!	612	2	2	20	2	3	2	250	250	1	1	1	10	1
2020.08.31.	A188695816	A1886958	2013	1	1	1	A188	1	57	#NULL!	2	3	3	3	2	5	10902.7	17459.3	20128.5	48325.7	#NULL!	17606.7	19088.5	64006.1	24767.2	56620.3	71428.8	#NULL!	#NULL!	#NULL!	#NULL!	#NULL!	#NULL!	#NULL!	612	2	2	20	2	3	2	250	250	1	1	2	20	1
2020.08.31.	A188706015	A1887060	2013	1	1	1	A188	2	66	#NULL!	4	3	5	4	1	7	10902.7	15279.1	19572.5	49544.3	#NULL!	16876.1	18188.9	64651	21271.1	57417	66625.4	#NULL!	#NULL!	#NULL!	#NULL!	#NULL!	#NULL!	#NULL!	612	3	4	20	2	3	1	5085	423.75	1	1	6	10	2
2020.08.31.	A188706016	A1887060	2013	1	1	1	A188	1	65	#NULL!	4	3	5	4	1	7	10902.7	16297.5	19038.1	46439.6	#NULL!	17002.3	18120.8	43687.6	20166.5	47630.6	45781.7	#NULL!	#NULL!	#NULL!	#NULL!	#NULL!	#NULL!	#NULL!	612	3	4	20	2	3	1	5085	423.75	1	1	6	10	2
2020.08.31.	A188709414	A1887094	2013	1	1	1	A188	1	16	#NULL!	4	4	5	5	#NULL!	#NULL!	10902.7	#NULL!	#NULL!	#NULL!	#NULL!	17881.2	#NULL!	#NULL!	#NULL!	#NULL!	#NULL!	#NULL!	#NULL!	#NULL!	#NULL!	#NULL!	#NULL!	#NULL!	612	3	4	20	2	3	2	1000	1000	2	88	3	10	1
2020.08.31.	A188709415	A1887094	2013	1	1	1	A188	2	53	#NULL!	4	4	5	5	3	6	10902.7	16272.8	#NULL!	#NULL!	#NULL!	17681.6	18654.4	#NULL!	#NULL!	#NULL!	#NULL!	#NULL!	#NULL!	#NULL!	#NULL!	#NULL!	#NULL!	#NULL!	612	3	4	20	2	3	2	1000	1000	1	1	2	10	1
2020.08.31.	A188740014	A1887400	2013	1	1	1	A188	1	36	#NULL!	4	4	5	5	4	7	10902.7	16451.1	#NULL!	#NULL!	#NULL!	#NULL!	#NULL!	#NULL!	#NULL!	#NULL!	#NULL!	#NULL!	#NULL!	#NULL!	#NULL!	#NULL!	#NULL!	#NULL!	612	2	5	20	2	1	1	5000	416.667	2	88	1	20	2
2020.08.31.	A188740015	A1887400	2013	1	1	1	A188	2	60	#NULL!	4	4	5	5	2	7	10902.7	10094.7	19572.5	#NULL!	#NULL!	17445.9	18188.9	#NULL!	21271.1	#NULL!	#NULL!	#NULL!	#NULL!	#NULL!	#NULL!	#NULL!	#NULL!	#NULL!	612	2	5	20	2	1	1	5000	416.667	1	1	6	20	1
2020.08.31.	A188779116	A1887791	2013	1	1	1	A188	1	42	#NULL!	4	4	5	5	3	3	10902.7	17292.8	19931.6	48188.7	#NULL!	19054.3	18978.1	64034.7	24461.7	57763.5	71587.1	#NULL!	#NULL!	#NULL!	#NULL!	#NULL!	#NULL!	#NULL!	612	2	2	20	1	4	2	1000	1000	1	1	1	20	1
2020.08.31.	A188821615	A1888216	2013	1	1	1	A188	2	20	#NULL!	2	3	3	3	3	7	10902.7	16391.1	#NULL!	24026.5	#NULL!	#NULL!	#NULL!	#NULL!	#NULL!	#NULL!	#NULL!	#NULL!	#NULL!	#NULL!	#NULL!	#NULL!	#NULL!	#NULL!	612	2	2	20	1	1	1	2850	237.5	1	1	2	10	1
2020.08.31.	A188821616	A1888216	2013	1	1	1	A188	1	23	#NULL!	2	3	3	3	3	1	10902.7	17302.8	#NULL!	29773.8	#NULL!	#NULL!	#NULL!	#NULL!	#NULL!	#NULL!	#NULL!	#NULL!	#NULL!	#NULL!	#NULL!	#NULL!	#NULL!	#NULL!	612	2	2	20	1	1	1	2850	237.5	1	1	1	10	2
2020.08.31.	A189726414	A1897264	2013	1	1	2	A189	1	26	#NULL!	4	4	4	5	#NULL!	#NULL!	5180.26	#NULL!	#NULL!	#NULL!	#NULL!	14269.4	#NULL!	#NULL!	#NULL!	#NULL!	#NULL!	#NULL!	#NULL!	#NULL!	#NULL!	#NULL!	#NULL!	#NULL!	601	4	4	20	2	2	2	700	700	2	88	3	20	1	A189726416
2020.08.31.	A189726415	A1897264	2013	1	1	2	A189	2	50	#NULL!	4	4	5	5	#NULL!	#NULL!	5180.26	13650.7	11931.9	#NULL!	#NULL!	5072.12	18611.6	#NULL!	11974.7	#NULL!	#NULL!	#NULL!	#NULL!	#NULL!	#NULL!	#NULL!	#NULL!	#NULL!	601	4	4	20	2	2	2	700	700	1	1	2	20	1
2020.08.31.	A189726416	A1897264	2013	1	1	2	A189	1	55	#NULL!	4	4	5	5	#NULL!	#NULL!	5180.26	#NULL!	#NULL!	#NULL!	#NULL!	10152.6	#NULL!	#NULL!	#NULL!	#NULL!	#NULL!	#NULL!	#NULL!	#NULL!	#NULL!	#NULL!	#NULL!	#NULL!	601	4	4	20	2	2	2	700	700	1	1	1	20	1
2020.08.31.	A189738314	A1897383	2013	1	1	2	A189	1	16	#NULL!	4	4	5	5	#NULL!	#NULL!	5180.26	7458.18	#NULL!	11057.5	#NULL!	#NULL!	#NULL!	#NULL!	#NULL!	#NULL!	#NULL!	#NULL!	#NULL!	#NULL!	#NULL!	#NULL!	#NULL!	#NULL!	601	3	4	20	3	2	1	10000	833.333	2	88	3	20	1	A189738316
2020.08.31.	A189738315	A1897383	2013	1	1	2	A189	2	45	#NULL!	4	4	5	5	#NULL!	#NULL!	5180.26	12020	13877.4	#NULL!	#NULL!	8710.28	16796	#NULL!	13772.4	#NULL!	#NULL!	#NULL!	#NULL!	#NULL!	#NULL!	#NULL!	#NULL!	#NULL!	601	3	4	20	3	2	1	10000	833.333	1	1	2	20	1
2020.08.31.	A189738316	A1897383	2013	1	1	2	A189	1	44	#NULL!	4	4	5	5	#NULL!	#NULL!	5180.26	#NULL!	#NULL!	#NULL!	#NULL!	14400.7	#NULL!	#NULL!	#NULL!	#NULL!	#NULL!	#NULL!	#NULL!	#NULL!	#NULL!	#NULL!	#NULL!	#NULL!	601	3	4	20	3	2	1	10000	833.333	1	1	1	20	1
2020.08.31.	A189745114	A1897451	2013	1	1	2	A189	2	24	#NULL!	3	3	3	3	3	7	5180.26	9486.72	#NULL!	21123.5	#NULL!	10359.3	12690.9	#NULL!	#NULL!	21896.4	#NULL!	#NULL!	#NULL!	#NULL!	#NULL!	#NULL!	#NULL!	#NULL!	601	3	4	20	2	2	1	4000	333.333	2	88	3	20	2
2020.08.31.	A189745115	A1897451	2013	1	1	2	A189	2	55	#NULL!	3	3	3	3	4	7	5180.26	6868.27	11729.2	#NULL!	#NULL!	7516.63	6994.84	#NULL!	12794.7	#NULL!	#NULL!	#NULL!	#NULL!	#NULL!	#NULL!	#NULL!	#NULL!	#NULL!	601	3	4	20	2	2	1	4000	333.333	1	1	2	20	1
2020.08.31.	A189750214	A1897502	2013	1	1	2	A189	2	6	80	4	4	5	5	1	#NULL!	5180.26	3636.96	#NULL!	#NULL!	#NULL!	3433.87	3943.83	#NULL!	#NULL!	#NULL!	#NULL!	#NULL!	#NULL!	#NULL!	#NULL!	#NULL!	#NULL!	#NULL!	601	4	4	20	2	2	1	8500	708.333	2	88	3	20	1	A189750216
2020.08.31.	A189750215	A1897502	2013	1	1	2	A189	2	34	#NULL!	4	4	5	5	4	1	5180.26	6465	#NULL!	#NULL!	#NULL!	5773.78	6539.89	#NULL!	#NULL!	#NULL!	#NULL!	#NULL!	#NULL!	#NULL!	#NULL!	#NULL!	#NULL!	#NULL!	601	4	4	20	2	2	1	8500	708.333	1	1	2	20	1
2020.08.31.	A189750216	A1897502	2013	1	1	2	A189	1	37	#NULL!	4	4	5	5	4	1	5180.26	6439.63	#NULL!	20017.5	#NULL!	7686.25	9169.63	#NULL!	#NULL!	21880.1	#NULL!	#NULL!	#NULL!	#NULL!	#NULL!	#NULL!	#NULL!	#NULL!	601	4	4	20	2	2	1	8500	708.333	1	1	1	20	1
2020.08.31.	A189758713	A1897587	2013	1	1	2	A189	2	3	39	4	4	5	5	#NULL!	#NULL!	5180.26	#NULL!	#NULL!	#NULL!	#NULL!	5002.3	#NULL!	#NULL!	#NULL!	#NULL!	#NULL!	#NULL!	#NULL!	#NULL!	#NULL!	#NULL!	#NULL!	#NULL!	601	4	7	20	3	2	2	1000	1000	2	88	5	20	9
2020.08.31.	A189758715	A1897587	2013	1	1	2	A189	2	35	#NULL!	4	4	5	5	#NULL!	#NULL!	5180.26	#NULL!	#NULL!	#NULL!	#NULL!	7116.92	#NULL!	#NULL!	#NULL!	#NULL!	#NULL!	#NULL!	#NULL!	#NULL!	#NULL!	#NULL!	#NULL!	#NULL!	601	4	7	20	3	2	2	1000	1000	1	1	3	20	9
2020.08.31.	A189758716	A1897587	2013	1	1	2	A189	2	68	#NULL!	4	4	5	5	4	7	5180.26	8955.35	#NULL!	#NULL!	#NULL!	4945.68	15563.3	#NULL!	#NULL!	#NULL!	#NULL!	#NULL!	#NULL!	#NULL!	#NULL!	#NULL!	#NULL!	#NULL!	601	4	7	20	3	2	2	1000	1000	1	3	1	10	1
2020.08.31.	A189768914	A1897689	2013	1	1	2	A189	2	6	74	4	4	5	5	1	#NULL!	5180.26	3636.96	#NULL!	#NULL!	#NULL!	#NULL!	#NULL!	#NULL!	#NULL!	#NULL!	#NULL!	#NULL!	#NULL!	#NULL!	#NULL!	#NULL!	#NULL!	#NULL!	601	3	4	20	2	2	1	8500	708.333	2	88	3	20	1	A189768916
2020.08.31.	A189768915	A1897689	2013	1	1	2	A189	2	36	#NULL!	4	4	5	5	4	1	5180.26	5232.74	#NULL!	#NULL!	#NULL!	#NULL!	#NULL!	#NULL!	#NULL!	#NULL!	#NULL!	#NULL!	#NULL!	#NULL!	#NULL!	#NULL!	#NULL!	#NULL!	601	3	4	20	2	2	1	8500	708.333	1	1	2	20	1
2020.08.31.	A189768916	A1897689	2013	1	1	2	A189	1	40	#NULL!	4	4	5	5	4	2	5180.26	7558.19	8481.5	#NULL!	#NULL!	#NULL!	#NULL!	#NULL!	#NULL!	#NULL!	#NULL!	#NULL!	#NULL!	#NULL!	#NULL!	#NULL!	#NULL!	#NULL!	601	3	4	20	2	2	1	8500	708.333	1	1	1	20	1
2020.08.31.	A189775715	A1897757	2013	1	1	2	A189	2	64	#NULL!	4	3	4	4	3	7	5180.26	2958.35	6081.34	26129.2	#NULL!	3132.72	3890.84	37893	6233.68	25556.3	39050.2	#NULL!	#NULL!	#NULL!	#NULL!	#NULL!	#NULL!	#NULL!	601	2	2	20	2	2	2	300	300	1	1	2	20	2
2020.08.31.	A189775716	A1897757	2013	1	1	2	A189	1	71	#NULL!	4	3	5	4	3	2	5180.26	3464.52	5579.26	#NULL!	#NULL!	3594.07	4241.96	#NULL!	5909.95	#NULL!	#NULL!	#NULL!	#NULL!	#NULL!	#NULL!	#NULL!	#NULL!	#NULL!	601	2	2	20	2	2	2	300	300	1	1	1	10	2
2020.08.31.	A189779115	A1897791	2013	1	1	2	A189	1	41	#NULL!	3	3	3	4	3	3	5180.26	7558.19	8481.5	18890.4	#NULL!	9600.45	8905.78	25497.4	10116.4	22968.5	31823.2	#NULL!	#NULL!	#NULL!	#NULL!	#NULL!	#NULL!	#NULL!	601	2	5	20	2	2	2	310	310	2	88	1	10	1
2020.08.31.	A189779116	A1897791	2013	1	1	2	A189	2	70	#NULL!	4	3	5	4	1	6	5180.26	2688.52	6081.34	#NULL!	#NULL!	2868.73	3890.84	#NULL!	6233.68	#NULL!	#NULL!	#NULL!	#NULL!	#NULL!	#NULL!	#NULL!	#NULL!	#NULL!	601	2	5	20	2	2	2	310	310	1	3	6	10	2
2020.08.31.	A189782512	A1897825	2013	1	1	2	A189	1	11	#NULL!	3	3	4	4	1	#NULL!	5180.26	6470.71	#NULL!	#NULL!	#NULL!	5822.36	4373.75	#NULL!	#NULL!	#NULL!	#NULL!	#NULL!	#NULL!	#NULL!	#NULL!	#NULL!	#NULL!	#NULL!	601	5	4	20	2	2	1	6000	500	2	88	3	20	1	A189782516
2020.08.31.	A189782513	A1897825	2013	1	1	2	A189	2	13	#NULL!	3	3	3	4	1	#NULL!	5180.26	4990.05	#NULL!	#NULL!	#NULL!	4320.61	4954.12	#NULL!	#NULL!	#NULL!	#NULL!	#NULL!	#NULL!	#NULL!	#NULL!	#NULL!	#NULL!	#NULL!	601	5	4	20	2	2	1	6000	500	2	88	3	20	1	A189782516
2020.08.31.	A189782514	A1897825	2013	1	1	2	A189	1	23	#NULL!	3	3	3	4	3	7	5180.26	10794	#NULL!	13088.2	#NULL!	11925.3	14161.9	#NULL!	#NULL!	27490.9	#NULL!	#NULL!	#NULL!	#NULL!	#NULL!	#NULL!	#NULL!	#NULL!	601	5	4	20	2	2	1	6000	500	2	88	3	20	1	A189782516
2020.08.31.	A189782515	A1897825	2013	1	1	2	A189	2	49	#NULL!	3	3	3	4	4	2	5180.26	6010	13877.4	16240.3	#NULL!	5806.85	5598.68	29038.3	13772.4	24937.9	29131.9	#NULL!	#NULL!	#NULL!	#NULL!	#NULL!	#NULL!	#NULL!	601	5	4	20	2	2	1	6000	500	1	1	1	20	1
2020.08.31.	A189782516	A1897825	2013	1	1	2	A189	1	51	#NULL!	3	3	3	4	#NULL!	#NULL!	5180.26	7841.04	#NULL!	#NULL!	#NULL!	8958.96	8979.71	#NULL!	#NULL!	#NULL!	#NULL!	#NULL!	#NULL!	#NULL!	#NULL!	#NULL!	#NULL!	#NULL!	601	5	4	20	2	2	1	6000	500	1	1	2	20	1
2020.08.31.	A189787615	A1897876	2013	1	1	2	A189	2	75	#NULL!	3	2	4	1	2	7	5180.26	6503.3	12162.7	#NULL!	#NULL!	3402.11	7781.67	#NULL!	12467.4	#NULL!	#NULL!	#NULL!	#NULL!	#NULL!	#NULL!	#NULL!	#NULL!	#NULL!	601	2	2	20	1	2	2	114	114	1	1	2	20	2
2020.08.31.	A189787616	A1897876	2013	1	1	2	A189	1	78	#NULL!	3	2	4	1	#NULL!	#NULL!	5180.26	#NULL!	#NULL!	#NULL!	#NULL!	3374.3	#NULL!	#NULL!	#NULL!	#NULL!	#NULL!	#NULL!	#NULL!	#NULL!	#NULL!	#NULL!	#NULL!	#NULL!	601	2	2	20	1	2	2	114	114	1	1	1	20	2
2020.08.31.	A189799515	A1897995	2013	1	1	2	A189	2	23	#NULL!	4	4	5	5	#NULL!	#NULL!	5180.26	#NULL!	#NULL!	#NULL!	#NULL!	13812.4	#NULL!	#NULL!	#NULL!	#NULL!	#NULL!	#NULL!	#NULL!	#NULL!	#NULL!	#NULL!	#NULL!	#NULL!	601	2	5	20	2	2	1	6000	500	2	88	3	20	1	A189799516
2020.08.31.	A189799516	A1897995	2013	1	1	2	A189	1	51	#NULL!	4	4	5	5	4	1	5180.26	15682.1	8504.24	#NULL!	#NULL!	#NULL!	#NULL!	#NULL!	#NULL!	#NULL!	#NULL!	#NULL!	#NULL!	#NULL!	#NULL!	#NULL!	#NULL!	#NULL!	601	2	5	20	2	2	1	6000	500	1	3	1	20	1
2020.08.31.	A189804616	A1898046	2013	1	1	2	A189	2	69	#NULL!	2	1	3	1	3	7	5180.26	2985.12	6081.34	#NULL!	#NULL!	3297.12	3890.84	#NULL!	6233.68	#NULL!	#NULL!	#NULL!	#NULL!	#NULL!	#NULL!	#NULL!	#NULL!	#NULL!	601	1	1	20	2	2	2	70	70	1	3	1	10	1
2020.08.31.	A189813114	A1898131	2013	1	1	2	A189	1	25	#NULL!	4	4	5	5	3	7	5180.26	10431.8	#NULL!	11832.8	#NULL!	10702	14303.4	#NULL!	#NULL!	14432.6	#NULL!	#NULL!	#NULL!	#NULL!	#NULL!	#NULL!	#NULL!	#NULL!	601	3	4	20	1	2	1	9500	791.667	2	88	3	10	1	A189813116
2020.08.31.	A189813115	A1898131	2013	1	1	2	A189	2	51	#NULL!	4	4	5	5	3	7	5180.26	3412.68	5965.97	#NULL!	#NULL!	3804.09	4652.91	#NULL!	5987.33	#NULL!	#NULL!	#NULL!	#NULL!	#NULL!	#NULL!	#NULL!	#NULL!	#NULL!	601	3	4	20	1	2	1	9500	791.667	1	1	1	10	1
2020.08.31.	A189813116	A1898131	2013	1	1	2	A189	1	54	#NULL!	4	4	5	5	4	5	5180.26	7841.04	8504.24	15652.5	#NULL!	8958.96	8979.71	25305.3	10625.4	17473.9	30078.6	#NULL!	#NULL!	#NULL!	#NULL!	#NULL!	#NULL!	#NULL!	601	3	4	20	1	2	1	9500	791.667	1	1	2	10	1
2020.08.31.	A189816513	A1898165	2013	1	1	2	A189	2	23	#NULL!	4	4	5	5	4	2	5180.26	8432.64	#NULL!	14082.3	#NULL!	9208.26	11280.8	#NULL!	#NULL!	14597.6	#NULL!	#NULL!	#NULL!	#NULL!	#NULL!	#NULL!	#NULL!	#NULL!	601	4	4	20	2	2	1	10000	833.333	2	88	3	20	1	A189816516
2020.08.31.	A189816515	A1898165	2013	1	1	2	A189	2	50	#NULL!	4	4	5	5	3	2	5180.26	4550.24	11931.9	19551.8	#NULL!	5072.12	6203.87	27881.7	11974.7	19079.8	29405.6	#NULL!	#NULL!	#NULL!	#NULL!	#NULL!	#NULL!	#NULL!	601	4	4	20	2	2	1	10000	833.333	1	1	2	20	1
2020.08.31.	A189816516	A1898165	2013	1	1	2	A189	1	56	#NULL!	4	4	5	5	#NULL!	#NULL!	5180.26	8937.99	#NULL!	#NULL!	#NULL!	10152.6	11023.2	#NULL!	#NULL!	#NULL!	#NULL!	#NULL!	#NULL!	#NULL!	#NULL!	#NULL!	#NULL!	#NULL!	601	4	4	20	2	2	1	10000	833.333	1	1	1	20	1
2020.08.31.	A189818213	A1898182	2013	1	1	2	A189	2	20	#NULL!	4	4	4	4	#NULL!	#NULL!	5180.26	#NULL!	#NULL!	#NULL!	#NULL!	10359.3	#NULL!	#NULL!	#NULL!	#NULL!	#NULL!	#NULL!	#NULL!	#NULL!	#NULL!	#NULL!	#NULL!	#NULL!	601	3	4	20	2	2	2	500	500	2	88	3	20	1	A189818216
2020.08.31.	A189818215	A1898182	2013	1	1	2	A189	2	50	#NULL!	3	4	4	4	2	7	5180.26	5119.02	5965.97	#NULL!	#NULL!	5706.13	13958.7	#NULL!	11974.7	#NULL!	#NULL!	#NULL!	#NULL!	#NULL!	#NULL!	#NULL!	#NULL!	#NULL!	601	3	4	20	2	2	2	500	500	1	1	2	20	1
2020.08.31.	A189818216	A1898182	2013	1	1	2	A189	1	55	#NULL!	3	4	4	4	4	2	5180.26	10055.2	8963	#NULL!	#NULL!	#NULL!	#NULL!	#NULL!	#NULL!	#NULL!	#NULL!	#NULL!	#NULL!	#NULL!	#NULL!	#NULL!	#NULL!	#NULL!	601	3	4	20	2	2	2	500	500	1	1	1	20	1
2020.08.31.	A189823316	A1898233	2013	1	1	2	A189	2	70	#NULL!	4	2	5	3	4	7	5180.26	2688.52	#NULL!	#NULL!	#NULL!	2868.73	3890.84	#NULL!	#NULL!	#NULL!	#NULL!	#NULL!	#NULL!	#NULL!	#NULL!	#NULL!	#NULL!	#NULL!	601	1	1	20	3	2	2	150	150	1	1	1	10	2
2020.08.31.	A190682212	A1906822	2013	1	1	1	A190	2	24	#NULL!	3	3	3	3	#NULL!	#NULL!	5313.88	#NULL!	#NULL!	#NULL!	#NULL!	7084.33	#NULL!	#NULL!	#NULL!	#NULL!	#NULL!	#NULL!	#NULL!	#NULL!	#NULL!	#NULL!	#NULL!	#NULL!	612	5	7	20	2	1	1	5320	443.333	2	88	3	20	1	A190682214
2020.08.31.	A190682213	A1906822	2013	1	1	1	A190	2	61	#NULL!	4	3	4	3	4	1	5313.88	3793.32	12476.4	#NULL!	#NULL!	3213.53	4989	#NULL!	12788.9	#NULL!	#NULL!	#NULL!	#NULL!	#NULL!	#NULL!	#NULL!	#NULL!	#NULL!	612	5	7	20	2	1	1	5320	443.333	1	1	2	20	1
2020.08.31.	A190682214	A1906822	2013	1	1	1	A190	1	65	#NULL!	4	3	5	3	4	6	5313.88	4090.85	11446.3	#NULL!	#NULL!	3407.45	5439.22	#NULL!	12124.8	#NULL!	#NULL!	#NULL!	#NULL!	#NULL!	#NULL!	#NULL!	#NULL!	#NULL!	612	5	7	20	2	1	1	5320	443.333	1	1	1	20	1	A190682216
2020.08.31.	A190682215	A1906822	2013	1	1	1	A190	2	80	#NULL!	4	3	5	3	1	7	5313.88	4169.41	#NULL!	#NULL!	#NULL!	3489.86	4989	#NULL!	#NULL!	#NULL!	#NULL!	#NULL!	#NULL!	#NULL!	#NULL!	#NULL!	#NULL!	#NULL!	612	5	7	20	2	1	1	5320	443.333	1	1	6	20	2
2020.08.31.	A190682216	A1906822	2013	1	1	1	A190	1	80	#NULL!	4	3	5	3	2	7	5313.88	4119.85	#NULL!	#NULL!	#NULL!	3461.34	5439.22	#NULL!	#NULL!	#NULL!	#NULL!	#NULL!	#NULL!	#NULL!	#NULL!	#NULL!	#NULL!	#NULL!	612	5	7	20	2	1	1	5320	443.333	1	1	6	20	2
2020.08.31.	A190687314	A1906873	2013	1	1	1	A190	2	61	#NULL!	4	4	5	4	3	7	5313.88	4551.98	6238.2	#NULL!	#NULL!	3213.53	5986.8	#NULL!	6394.47	#NULL!	#NULL!	#NULL!	#NULL!	#NULL!	#NULL!	#NULL!	#NULL!	#NULL!	612	3	6	20	1	1	2	500	500	1	3	6	10	1
2020.08.31.	A190687315	A1906873	2013	1	1	1	A190	2	30	#NULL!	4	4	4	4	4	1	5313.88	9947.64	#NULL!	#NULL!	#NULL!	5922.71	10062.9	#NULL!	#NULL!	#NULL!	#NULL!	#NULL!	#NULL!	#NULL!	#NULL!	#NULL!	#NULL!	#NULL!	612	3	6	20	1	1	2	500	500	1	1	2	10	1
2020.08.31.	A190687316	A1906873	2013	1	1	1	A190	1	32	#NULL!	3	4	4	4	#NULL!	#NULL!	5313.88	#NULL!	#NULL!	#NULL!	#NULL!	10582.3	#NULL!	#NULL!	#NULL!	#NULL!	#NULL!	#NULL!	#NULL!	#NULL!	#NULL!	#NULL!	#NULL!	#NULL!	612	3	6	20	1	1	2	500	500	1	1	1	20	1
2020.08.31.	A190690713	A1906907	2013	1	1	1	A190	2	19	#NULL!	2	2	2	2	3	7	5313.88	11751.1	#NULL!	#NULL!	#NULL!	#NULL!	#NULL!	#NULL!	#NULL!	#NULL!	#NULL!	#NULL!	#NULL!	#NULL!	#NULL!	#NULL!	#NULL!	#NULL!	612	6	4	20	1	1	1	3820	318.333	2	88	3	10	2	A190690716
2020.08.31.	A190690716	A1906907	2013	1	1	1	A190	1	45	#NULL!	1	2	2	2	3	1	5313.88	16748.9	20210	#NULL!	#NULL!	#NULL!	#NULL!	#NULL!	#NULL!	#NULL!	#NULL!	#NULL!	#NULL!	#NULL!	#NULL!	#NULL!	#NULL!	#NULL!	612	6	4	20	1	1	1	3820	318.333	1	1	1	10	1
2020.08.31.	A190699213	A1906992	2013	1	1	1	A190	2	13	#NULL!	1	2	2	2	1	#NULL!	5313.88	5118.77	#NULL!	9609	#NULL!	#NULL!	#NULL!	#NULL!	#NULL!	#NULL!	#NULL!	#NULL!	#NULL!	#NULL!	#NULL!	#NULL!	#NULL!	#NULL!	612	4	4	20	2	4	1	2700	225	2	88	3	20	1	A190699216
2020.08.31.	A190699214	A1906992	2013	1	1	1	A190	1	23	#NULL!	2	2	2	2	3	7	5313.88	11072.4	#NULL!	26851.6	#NULL!	#NULL!	#NULL!	#NULL!	#NULL!	#NULL!	#NULL!	#NULL!	#NULL!	#NULL!	#NULL!	#NULL!	#NULL!	#NULL!	612	4	4	20	2	4	1	2700	225	2	88	3	20	1	A190699216
2020.08.31.	A190699215	A1906992	2013	1	1	1	A190	2	45	#NULL!	2	2	2	2	1	5	5313.88	6165.03	7117.66	#NULL!	#NULL!	#NULL!	#NULL!	#NULL!	#NULL!	#NULL!	#NULL!	#NULL!	#NULL!	#NULL!	#NULL!	#NULL!	#NULL!	#NULL!	612	4	4	20	2	4	1	2700	225	1	1	2	20	1
2020.08.31.	A190699216	A1906992	2013	1	1	1	A190	1	50	#NULL!	1	2	2	2	#NULL!	#NULL!	5313.88	8043.29	8723.6	#NULL!	#NULL!	#NULL!	#NULL!	#NULL!	#NULL!	#NULL!	#NULL!	#NULL!	#NULL!	#NULL!	#NULL!	#NULL!	#NULL!	#NULL!	612	4	4	20	2	4	1	2700	225	1	1	1	20	1
2020.08.31.	A190706014	A1907060	2013	1	1	1	A190	2	18	#NULL!	1	2	1	2	2	7	5313.88	5875.54	#NULL!	9515.87	#NULL!	5582.88	7054.44	#NULL!	#NULL!	11037	#NULL!	#NULL!	#NULL!	#NULL!	#NULL!	#NULL!	#NULL!	#NULL!	612	3	4	20	2	4	2	160	160	2	88	3	10	1	A190706016
2020.08.31.	A190706015	A1907060	2013	1	1	1	A190	2	56	#NULL!	1	2	2	2	1	6	5313.88	4696.95	6015.89	#NULL!	#NULL!	5140.34	4783.51	#NULL!	6562.35	#NULL!	#NULL!	#NULL!	#NULL!	#NULL!	#NULL!	#NULL!	#NULL!	#NULL!	612	3	4	20	2	4	2	160	160	1	1	1	10	1
2020.08.31.	A190706016	A1907060	2013	1	1	1	A190	1	53	#NULL!	1	2	1	2	2	6	5313.88	8043.29	8723.6	21408.3	#NULL!	9190.05	9211.33	25958	10899.4	17924.6	30854.4	#NULL!	#NULL!	#NULL!	#NULL!	#NULL!	#NULL!	#NULL!	612	3	4	20	2	4	2	160	160	1	1	2	10	1
2020.08.31.	A190711116	A1907111	2013	1	1	1	A190	2	69	#NULL!	1	1	1	1	1	7	5313.88	3062.11	6238.2	13401.6	#NULL!	3382.16	3991.2	19435.2	6394.47	13107.8	20028.8	#NULL!	#NULL!	#NULL!	#NULL!	#NULL!	#NULL!	#NULL!	612	1	1	20	2	4	1	203	17	1	3	1	20	2
2020.08.31.	A190714515	A1907145	2013	1	1	1	A190	2	57	#NULL!	1	1	1	1	#NULL!	#NULL!	5313.88	4696.95	#NULL!	#NULL!	#NULL!	5140.34	4783.51	#NULL!	#NULL!	#NULL!	#NULL!	#NULL!	#NULL!	#NULL!	#NULL!	#NULL!	#NULL!	#NULL!	612	2	3	20	1	4	2	50	50	1	4	10	10	2
2020.08.31.	A190714516	A1907145	2013	1	1	1	A190	1	60	#NULL!	1	1	1	1	1	6	5313.88	5650.28	11446.3	18614.1	#NULL!	5382.58	4351.37	26266.5	12124.8	19091.5	27525.6	#NULL!	#NULL!	#NULL!	#NULL!	#NULL!	#NULL!	#NULL!	612	2	3	20	1	4	2	50	50	1	4	1	10	2
2020.08.31.	A190723015	A1907230	2013	1	1	1	A190	2	58	#NULL!	3	4	4	4	4	5	5313.88	9393.91	12031.8	#NULL!	#NULL!	10280.7	9567.02	#NULL!	13124.7	#NULL!	#NULL!	#NULL!	#NULL!	#NULL!	#NULL!	#NULL!	#NULL!	#NULL!	612	2	2	20	3	4	1	4500	375	1	1	1	10	1
2020.08.31.	A190728113	A1907281	2013	1	1	1	A190	1	9	#NULL!	2	2	2	2	1	#NULL!	5313.88	5387.49	#NULL!	#NULL!	#NULL!	5025.84	3856.87	#NULL!	#NULL!	#NULL!	#NULL!	#NULL!	#NULL!	#NULL!	#NULL!	#NULL!	#NULL!	#NULL!	612	4	4	20	1	4	1	3000	250	2	88	3	20	1	A190728116
2020.08.31.	A190728114	A1907281	2013	1	1	1	A190	2	11	#NULL!	2	2	2	2	1	#NULL!	5313.88	5118.77	#NULL!	#NULL!	#NULL!	4432.06	5081.91	#NULL!	#NULL!	#NULL!	#NULL!	#NULL!	#NULL!	#NULL!	#NULL!	#NULL!	#NULL!	#NULL!	612	4	4	20	1	4	1	3000	250	2	88	3	20	1	A190728116
2020.08.31.	A190728115	A1907281	2013	1	1	1	A190	2	41	#NULL!	1	2	2	2	4	2	5313.88	5625.08	6944.29	23537.9	#NULL!	5609.19	5350.9	29576.7	6637.84	31596.5	30862	#NULL!	#NULL!	#NULL!	#NULL!	#NULL!	#NULL!	#NULL!	612	4	4	20	1	4	1	3000	250	1	1	2	20	1
2020.08.31.	A190728116	A1907281	2013	1	1	1	A190	1	44	#NULL!	1	2	1	2	3	1	5313.88	7753.15	8700.27	#NULL!	#NULL!	9848.09	9135.5	#NULL!	10377.4	#NULL!	#NULL!	#NULL!	#NULL!	#NULL!	#NULL!	#NULL!	#NULL!	#NULL!	612	4	4	20	1	4	1	3000	250	1	1	1	10	1
2020.08.31.	A190733215	A1907332	2013	1	1	1	A190	1	72	#NULL!	4	3	5	4	2	6	5313.88	3553.88	11446.3	#NULL!	#NULL!	3686.77	4351.37	#NULL!	12124.8	#NULL!	#NULL!	#NULL!	#NULL!	#NULL!	#NULL!	#NULL!	#NULL!	#NULL!	612	2	2	20	2	4	2	314	314	1	1	1	20	2
2020.08.31.	A190733216	A1907332	2013	1	1	1	A190	2	70	#NULL!	4	3	5	4	1	6	5313.88	2757.87	#NULL!	#NULL!	#NULL!	2942.72	3991.2	#NULL!	#NULL!	#NULL!	#NULL!	#NULL!	#NULL!	#NULL!	#NULL!	#NULL!	#NULL!	#NULL!	612	2	2	20	2	4	2	314	314	1	1	2	20	2
2020.08.31.	A190740013	A1907400	2013	1	1	1	A190	1	17	#NULL!	3	3	4	3	2	7	5313.88	7650.55	#NULL!	11342.7	#NULL!	6081.44	11868.2	#NULL!	#NULL!	31575.6	#NULL!	#NULL!	#NULL!	#NULL!	#NULL!	#NULL!	#NULL!	#NULL!	612	4	4	20	1	4	1	4800	400	2	88	3	20	1	A190740016
2020.08.31.	A190740014	A1907400	2013	1	1	1	A190	1	19	#NULL!	3	3	4	3	#NULL!	#NULL!	5313.88	#NULL!	#NULL!	#NULL!	#NULL!	6081.44	#NULL!	#NULL!	#NULL!	#NULL!	#NULL!	#NULL!	#NULL!	#NULL!	#NULL!	#NULL!	#NULL!	#NULL!	612	4	4	20	1	4	1	4800	400	2	88	3	20	1	A190740016
2020.08.31.	A190740015	A1907400	2013	1	1	1	A190	2	53	#NULL!	2	3	3	3	4	1	5313.88	5251.06	6119.85	#NULL!	#NULL!	3902.21	6363.9	#NULL!	6141.77	#NULL!	#NULL!	#NULL!	#NULL!	#NULL!	#NULL!	#NULL!	#NULL!	#NULL!	612	4	4	20	1	4	1	4800	400	1	1	2	20	1
2020.08.31.	A190740016	A1907400	2013	1	1	1	A190	1	49	#NULL!	2	3	3	3	4	1	5313.88	14593.3	10175.5	#NULL!	#NULL!	11975.6	13953.2	#NULL!	12544.8	#NULL!	#NULL!	#NULL!	#NULL!	#NULL!	#NULL!	#NULL!	#NULL!	#NULL!	612	4	4	20	1	4	1	4800	400	1	1	1	20	1
2020.08.31.	A190770612	A1907706	2013	1	1	1	A190	2	8	#NULL!	3	3	3	3	1	#NULL!	5313.88	3730.77	#NULL!	#NULL!	#NULL!	3522.44	6742.6	#NULL!	#NULL!	#NULL!	#NULL!	#NULL!	#NULL!	#NULL!	#NULL!	#NULL!	#NULL!	#NULL!	612	5	7	20	2	3	2	400	400	2	88	5	20	1	A190770614
2020.08.31.	A190770613	A1907706	2013	1	1	1	A190	2	33	#NULL!	2	3	3	3	#NULL!	#NULL!	5313.88	#NULL!	#NULL!	#NULL!	#NULL!	7896.95	#NULL!	#NULL!	#NULL!	#NULL!	#NULL!	#NULL!	#NULL!	#NULL!	#NULL!	#NULL!	#NULL!	#NULL!	612	5	7	20	2	3	2	400	400	1	1	4	20	1
2020.08.31.	A190770614	A1907706	2013	1	1	1	A190	1	42	#NULL!	2	3	3	3	3	7	5313.88	10337.5	8700.27	38755.4	#NULL!	13130.8	15225.8	39232.6	15566	47121.8	48966.1	#NULL!	#NULL!	#NULL!	#NULL!	#NULL!	#NULL!	#NULL!	612	5	7	20	2	3	2	400	400	1	1	3	20	1	A190770616
2020.08.31.	A190770615	A1907706	2013	1	1	1	A190	2	67	#NULL!	4	3	5	3	2	7	5313.88	4082.82	6238.2	#NULL!	#NULL!	4509.55	6652	#NULL!	9591.71	#NULL!	#NULL!	#NULL!	#NULL!	#NULL!	#NULL!	#NULL!	#NULL!	#NULL!	612	5	7	20	2	3	2	400	400	1	1	2	10	9
2020.08.31.	A190770616	A1907706	2013	1	1	1	A190	1	75	#NULL!	4	3	5	3	#NULL!	#NULL!	5313.88	4394.51	5723.17	#NULL!	#NULL!	#NULL!	#NULL!	#NULL!	#NULL!	#NULL!	#NULL!	#NULL!	#NULL!	#NULL!	#NULL!	#NULL!	#NULL!	#NULL!	612	5	7	20	2	3	2	400	400	1	1	1	10	9
2020.08.31.	A190777415	A1907774	2013	1	1	1	A190	2	65	#NULL!	4	3	5	3	2	7	5313.88	3062.11	6238.2	#NULL!	#NULL!	3382.16	3991.2	#NULL!	6394.47	#NULL!	#NULL!	#NULL!	#NULL!	#NULL!	#NULL!	#NULL!	#NULL!	#NULL!	612	2	2	20	3	3	2	282	282	1	1	2	10	2
2020.08.31.	A190777416	A1907774	2013	1	1	1	A190	1	68	#NULL!	4	3	5	3	1	7	5313.88	3272.68	5723.17	18614.1	#NULL!	3407.45	4351.37	26266.5	6062.39	19091.5	27525.6	#NULL!	#NULL!	#NULL!	#NULL!	#NULL!	#NULL!	#NULL!	612	2	2	20	3	3	2	282	282	1	1	1	10	2
2020.08.31.	A190784214	A1907842	2013	1	1	1	A190	2	1	18	4	4	5	4	1	#NULL!	5313.88	5355.57	#NULL!	#NULL!	#NULL!	5131.33	4314.74	#NULL!	#NULL!	#NULL!	#NULL!	#NULL!	#NULL!	#NULL!	#NULL!	#NULL!	#NULL!	#NULL!	612	3	4	20	1	3	2	450	450	2	88	3	20	1	A190784216
2020.08.31.	A190784215	A1907842	2013	1	1	1	A190	2	39	#NULL!	3	4	4	4	4	7	5313.88	5367.71	#NULL!	16754.3	#NULL!	4867	5254.74	#NULL!	#NULL!	15215.1	#NULL!	#NULL!	#NULL!	#NULL!	#NULL!	#NULL!	#NULL!	#NULL!	612	3	4	20	1	3	2	450	450	1	1	2	20	1
2020.08.31.	A190784216	A1907842	2013	1	1	1	A190	1	41	#NULL!	3	4	4	4	4	1	5313.88	7753.15	#NULL!	#NULL!	#NULL!	9848.09	9135.5	#NULL!	#NULL!	#NULL!	#NULL!	#NULL!	#NULL!	#NULL!	#NULL!	#NULL!	#NULL!	#NULL!	612	3	4	20	1	3	2	450	450	1	1	1	20	1
2020.08.31.	A190792715	A1907927	2013	1	1	1	A190	2	74	#NULL!	3	2	4	2	1	7	5313.88	2757.87	#NULL!	#NULL!	#NULL!	2942.72	3991.2	#NULL!	#NULL!	#NULL!	#NULL!	#NULL!	#NULL!	#NULL!	#NULL!	#NULL!	#NULL!	#NULL!	612	2	2	20	1	3	1	1990	165.833	1	1	2	20	2
2020.08.31.	A190792716	A1907927	2013	1	1	1	A190	1	77	#NULL!	4	2	4	2	3	7	5313.88	3295.88	11446.3	#NULL!	#NULL!	3461.34	4351.37	#NULL!	12124.8	#NULL!	#NULL!	#NULL!	#NULL!	#NULL!	#NULL!	#NULL!	#NULL!	#NULL!	612	2	2	20	1	3	1	1990	165.833	1	1	1	20	2
2020.08.31.	A190796115	A1907961	2013	1	1	1	A190	2	71	#NULL!	3	1	3	1	1	7	5313.88	2757.87	#NULL!	#NULL!	#NULL!	2942.72	3991.2	#NULL!	#NULL!	#NULL!	#NULL!	#NULL!	#NULL!	#NULL!	#NULL!	#NULL!	#NULL!	#NULL!	612	2	2	20	2	3	1	1138	94.8333	1	1	1	20	1
2020.08.31.	A190796116	A1907961	2013	1	1	1	A190	1	74	#NULL!	2	1	3	1	1	7	5313.88	3553.88	11446.3	#NULL!	#NULL!	3686.77	4351.37	#NULL!	12124.8	#NULL!	#NULL!	#NULL!	#NULL!	#NULL!	#NULL!	#NULL!	#NULL!	#NULL!	612	2	2	20	2	3	1	1138	94.8333	1	1	2	20	1
2020.08.31.	A190797814	A1907978	2013	1	1	1	A190	1	27	#NULL!	1	2	2	2	3	7	5313.88	10700.9	#NULL!	12138	#NULL!	10978.1	14672.3	#NULL!	#NULL!	14804.8	#NULL!	#NULL!	#NULL!	#NULL!	#NULL!	#NULL!	#NULL!	#NULL!	612	3	5	20	2	3	2	210	210	2	88	3	10	1
2020.08.31.	A190797815	A1907978	2013	1	1	1	A190	1	30	#NULL!	1	2	1	2	3	6	5313.88	8412.54	#NULL!	#NULL!	#NULL!	10582.3	12161.3	#NULL!	#NULL!	#NULL!	#NULL!	#NULL!	#NULL!	#NULL!	#NULL!	#NULL!	#NULL!	#NULL!	612	3	5	20	2	3	2	210	210	2	88	3	10	1
2020.08.31.	A190797816	A1907978	2013	1	1	1	A190	2	55	#NULL!	2	2	2	2	4	1	5313.88	4696.95	6015.89	13822.7	#NULL!	5140.34	4783.51	13380.7	6562.35	14006	14349.8	#NULL!	#NULL!	#NULL!	#NULL!	#NULL!	#NULL!	#NULL!	612	3	5	20	2	3	2	210	210	1	4	1	10	1
2020.08.31.	A190804614	A1908046	2013	1	1	1	A190	2	12	#NULL!	4	4	4	4	1	#NULL!	5313.88	5118.77	#NULL!	9609	#NULL!	4432.06	5081.91	#NULL!	#NULL!	18753.7	#NULL!	#NULL!	#NULL!	#NULL!	#NULL!	#NULL!	#NULL!	#NULL!	612	3	7	20	2	1	2	500	500	2	88	5	20	1
2020.08.31.	A190804615	A1908046	2013	1	1	1	A190	2	40	#NULL!	3	4	4	4	3	1	5313.88	5625.08	6944.29	#NULL!	#NULL!	5609.19	5350.9	#NULL!	6637.84	#NULL!	#NULL!	#NULL!	#NULL!	#NULL!	#NULL!	#NULL!	#NULL!	#NULL!	612	3	7	20	2	1	2	500	500	1	1	3	20	1
2020.08.31.	A190804616	A1908046	2013	1	1	1	A190	2	65	#NULL!	4	4	5	4	2	7	5313.88	3062.11	6238.2	#NULL!	#NULL!	3382.16	3991.2	#NULL!	6394.47	#NULL!	#NULL!	#NULL!	#NULL!	#NULL!	#NULL!	#NULL!	#NULL!	#NULL!	612	3	7	20	2	1	2	500	500	1	3	1	10	1
2020.08.31.	A191734915	A1917349	2013	1	1	2	A191	2	56	#NULL!	4	4	5	5	1	6	5092.46	6751.86	#NULL!	#NULL!	#NULL!	7389.23	6876.28	#NULL!	#NULL!	#NULL!	#NULL!	#NULL!	#NULL!	#NULL!	#NULL!	#NULL!	#NULL!	#NULL!	601	3	4	20	2	2	2	570	570	1	1	2	20	1
2020.08.31.	A191734916	A1917349	2013	1	1	2	A191	1	61	#NULL!	4	4	5	5	2	7	5092.46	8122.26	10969.4	#NULL!	#NULL!	7737.44	6255.09	#NULL!	11619.6	#NULL!	#NULL!	#NULL!	#NULL!	#NULL!	#NULL!	#NULL!	#NULL!	#NULL!	601	3	4	20	2	2	2	570	570	1	1	1	20	1
2020.08.31.	A191740015	A1917400	2013	1	1	2	A191	2	61	#NULL!	3	3	4	3	2	3	5092.46	4362.31	5978.27	#NULL!	#NULL!	4619.43	5737.33	#NULL!	6128.03	#NULL!	#NULL!	#NULL!	#NULL!	#NULL!	#NULL!	#NULL!	#NULL!	#NULL!	601	3	4	20	1	2	2	300	300	1	1	2	10	2
2020.08.31.	A191740016	A1917400	2013	1	1	2	A191	1	65	#NULL!	3	3	4	3	3	5	5092.46	4704.47	5484.69	#NULL!	#NULL!	4898.21	6255.09	#NULL!	5809.78	#NULL!	#NULL!	#NULL!	#NULL!	#NULL!	#NULL!	#NULL!	#NULL!	#NULL!	601	3	4	20	1	2	2	300	300	1	1	1	10	2
2020.08.31.	A191745113	A1917451	2013	1	1	2	A191	2	11	#NULL!	2	3	3	3	1	#NULL!	5092.46	4905.48	#NULL!	9208.61	#NULL!	4247.38	4870.15	#NULL!	#NULL!	8986.14	#NULL!	#NULL!	#NULL!	#NULL!	#NULL!	#NULL!	#NULL!	#NULL!	601	3	5	20	2	2	1	3500	291.667	2	88	3	20	1
2020.08.31.	A191745114	A1917451	2013	1	1	2	A191	1	14	#NULL!	2	3	3	3	1	#NULL!	5092.46	6361.04	#NULL!	9136	#NULL!	5723.67	4299.62	#NULL!	#NULL!	8895.56	#NULL!	#NULL!	#NULL!	#NULL!	#NULL!	#NULL!	#NULL!	#NULL!	601	3	5	20	2	2	1	3500	291.667	2	88	3	20	1
2020.08.31.	A191745115	A1917451	2013	1	1	2	A191	2	48	#NULL!	2	3	3	3	3	7	5092.46	5908.14	#NULL!	#NULL!	#NULL!	5708.43	5503.78	#NULL!	#NULL!	#NULL!	#NULL!	#NULL!	#NULL!	#NULL!	#NULL!	#NULL!	#NULL!	#NULL!	601	3	5	20	2	2	1	3500	291.667	1	1	1	20	1
2020.08.31.	A191750214	A1917502	2013	1	1	2	A191	2	28	#NULL!	1	2	1	2	#NULL!	#NULL!	5092.46	#NULL!	#NULL!	#NULL!	#NULL!	14256.5	#NULL!	#NULL!	#NULL!	#NULL!	#NULL!	#NULL!	#NULL!	#NULL!	#NULL!	#NULL!	#NULL!	#NULL!	601	4	6	20	2	2	2	200	200	1	1	3	20	1
2020.08.31.	A191750215	A1917502	2013	1	1	2	A191	2	55	#NULL!	2	2	2	2	2	7	5092.46	16141.7	11530.4	#NULL!	#NULL!	9852.31	18145	#NULL!	12577.8	#NULL!	#NULL!	#NULL!	#NULL!	#NULL!	#NULL!	#NULL!	#NULL!	#NULL!	601	4	6	20	2	2	2	200	200	1	1	1	20	1
2020.08.31.	A191758713	A1917587	2013	1	1	2	A191	2	10	#NULL!	3	3	3	3	1	#NULL!	5092.46	4905.48	#NULL!	18417.2	#NULL!	4247.38	6493.54	#NULL!	#NULL!	11981.5	#NULL!	#NULL!	#NULL!	#NULL!	#NULL!	#NULL!	#NULL!	#NULL!	601	4	4	20	1	2	2	400	400	2	88	3	20	1	A191758716
2020.08.31.	A191758714	A1917587	2013	1	1	2	A191	2	15	#NULL!	3	3	3	3	2	7	5092.46	5630.72	#NULL!	#NULL!	#NULL!	8025.38	9013.99	#NULL!	#NULL!	#NULL!	#NULL!	#NULL!	#NULL!	#NULL!	#NULL!	#NULL!	#NULL!	#NULL!	601	4	4	20	1	2	2	400	400	2	88	3	20	1	A191758716
2020.08.31.	A191758715	A1917587	2013	1	1	2	A191	2	44	#NULL!	2	3	3	3	4	7	5092.46	5390.69	6654.94	22557.1	#NULL!	8063.2	6837.25	28344.3	12722.5	20186.6	29576	#NULL!	#NULL!	#NULL!	#NULL!	#NULL!	#NULL!	#NULL!	601	4	4	20	1	2	2	400	400	1	1	2	20	1
2020.08.31.	A191758716	A1917587	2013	1	1	2	A191	1	44	#NULL!	2	3	3	3	4	1	5092.46	7430.09	8337.75	#NULL!	#NULL!	#NULL!	#NULL!	#NULL!	#NULL!	#NULL!	#NULL!	#NULL!	#NULL!	#NULL!	#NULL!	#NULL!	#NULL!	#NULL!	601	4	4	20	1	2	2	400	400	1	1	1	20	1
2020.08.31.	A191760415	A1917604	2013	1	1	2	A191	2	58	#NULL!	3	3	4	4	1	7	5092.46	13503.7	11530.4	#NULL!	#NULL!	#NULL!	#NULL!	#NULL!	#NULL!	#NULL!	#NULL!	#NULL!	#NULL!	#NULL!	#NULL!	#NULL!	#NULL!	#NULL!	601	3	4	20	2	2	2	420	420	1	1	2	10	1
2020.08.31.	A191768915	A1917689	2013	1	1	2	A191	2	61	#NULL!	2	2	2	2	1	7	5092.46	4362.31	5978.27	38529.5	#NULL!	4619.43	5737.33	37250.7	6128.03	37684.8	38388.4	#NULL!	#NULL!	#NULL!	#NULL!	#NULL!	#NULL!	#NULL!	601	3	4	20	2	2	2	160	160	1	1	2	20	1
2020.08.31.	A191768916	A1917689	2013	1	1	2	A191	1	66	#NULL!	2	2	3	2	3	6	5092.46	4704.47	5484.69	#NULL!	#NULL!	4898.21	6255.09	#NULL!	5809.78	#NULL!	#NULL!	#NULL!	#NULL!	#NULL!	#NULL!	#NULL!	#NULL!	#NULL!	601	3	4	20	2	2	2	160	160	1	1	1	20	2
2020.08.31.	A191779115	A1917791	2013	1	1	2	A191	2	71	#NULL!	3	2	3	1	1	7	5092.46	2642.95	5978.27	#NULL!	#NULL!	#NULL!	#NULL!	#NULL!	#NULL!	#NULL!	#NULL!	#NULL!	#NULL!	#NULL!	#NULL!	#NULL!	#NULL!	#NULL!	601	2	2	20	2	2	2	113	113	1	1	2	10	2
2020.08.31.	A191779116	A1917791	2013	1	1	2	A191	1	72	#NULL!	2	2	3	1	2	7	5092.46	3405.8	5484.69	#NULL!	#NULL!	7066.3	8340.12	#NULL!	11619.6	#NULL!	#NULL!	#NULL!	#NULL!	#NULL!	#NULL!	#NULL!	#NULL!	#NULL!	601	2	2	20	2	2	2	113	113	1	1	1	10	2
2020.08.31.	A191791013	A1917910	2013	1	1	2	A191	1	5	69	1	2	1	2	1	#NULL!	5092.46	5163	#NULL!	#NULL!	#NULL!	4816.42	3696.16	#NULL!	#NULL!	#NULL!	#NULL!	#NULL!	#NULL!	#NULL!	#NULL!	#NULL!	#NULL!	#NULL!	601	4	6	20	3	2	2	173	173	2	88	5	20	9
2020.08.31.	A191791014	A1917910	2013	1	1	2	A191	1	8	#NULL!	1	2	1	2	1	#NULL!	5092.46	5163	#NULL!	#NULL!	#NULL!	4816.42	3696.16	#NULL!	#NULL!	#NULL!	#NULL!	#NULL!	#NULL!	#NULL!	#NULL!	#NULL!	#NULL!	#NULL!	601	4	6	20	3	2	2	173	173	2	88	5	20	9
2020.08.31.	A191791015	A1917910	2013	1	1	2	A191	2	62	#NULL!	2	2	2	2	1	7	5092.46	2908.2	11956.5	#NULL!	#NULL!	3079.62	3824.89	#NULL!	12256.1	#NULL!	#NULL!	#NULL!	#NULL!	#NULL!	#NULL!	#NULL!	#NULL!	#NULL!	601	4	6	20	3	2	2	173	173	1	1	2	10	1
2020.08.31.	A191791016	A1917910	2013	1	1	2	A191	1	69	#NULL!	2	2	2	2	2	7	5092.46	3136.32	#NULL!	17838.5	#NULL!	3265.47	4170.06	#NULL!	#NULL!	18295.9	#NULL!	#NULL!	#NULL!	#NULL!	#NULL!	#NULL!	#NULL!	#NULL!	601	4	6	20	3	2	2	173	173	1	1	1	10	1
2020.08.31.	A191794413	A1917944	2013	1	1	2	A191	2	27	#NULL!	4	4	4	5	#NULL!	#NULL!	5092.46	#NULL!	#NULL!	#NULL!	#NULL!	14256.5	#NULL!	#NULL!	#NULL!	#NULL!	#NULL!	#NULL!	#NULL!	#NULL!	#NULL!	#NULL!	#NULL!	#NULL!	601	4	4	20	2	2	2	600	600	2	88	3	20	9	A191794416
2020.08.31.	A191794415	A1917944	2013	1	1	2	A191	2	56	#NULL!	4	4	4	5	3	3	5092.46	9002.48	5765.22	35324.6	#NULL!	9852.31	18145	25646.3	12577.8	35793	27503.7	#NULL!	#NULL!	#NULL!	#NULL!	#NULL!	#NULL!	#NULL!	601	4	4	20	2	2	2	600	600	1	1	2	20	1
2020.08.31.	A191794416	A1917944	2013	1	1	2	A191	1	58	#NULL!	4	4	4	5	3	3	5092.46	13179.7	8811.08	#NULL!	#NULL!	#NULL!	#NULL!	#NULL!	#NULL!	#NULL!	#NULL!	#NULL!	#NULL!	#NULL!	#NULL!	#NULL!	#NULL!	#NULL!	601	4	4	20	2	2	2	600	600	1	1	1	20	2
2020.08.31.	A191797815	A1917978	2013	1	1	2	A191	2	70	#NULL!	4	3	5	3	2	7	5092.46	2642.95	5978.27	#NULL!	#NULL!	2820.1	3824.89	#NULL!	6128.03	#NULL!	#NULL!	#NULL!	#NULL!	#NULL!	#NULL!	#NULL!	#NULL!	#NULL!	601	2	2	20	2	2	2	280	280	1	1	2	20	2
2020.08.31.	A191797816	A1917978	2013	1	1	2	A191	1	70	#NULL!	4	3	5	3	4	7	5092.46	3405.8	5484.69	17838.5	#NULL!	3533.15	4170.06	25172	5809.78	18295.9	26378.6	#NULL!	#NULL!	#NULL!	#NULL!	#NULL!	#NULL!	#NULL!	601	2	2	20	2	2	2	280	280	1	1	1	20	2
2020.08.31.	A191804615	A1918046	2013	1	1	2	A191	2	75	#NULL!	3	2	4	1	#NULL!	#NULL!	5092.46	9589.62	#NULL!	#NULL!	#NULL!	#NULL!	#NULL!	#NULL!	#NULL!	#NULL!	#NULL!	#NULL!	#NULL!	#NULL!	#NULL!	#NULL!	#NULL!	#NULL!	601	3	6	20	2	2	2	130	130	1	1	1	20	2
2020.08.31.	A191808013	A1918080	2013	1	1	2	A191	1	18	#NULL!	4	4	5	5	2	7	5092.46	7331.77	#NULL!	10870.1	#NULL!	5828.04	8530.24	#NULL!	#NULL!	10086.6	#NULL!	#NULL!	#NULL!	#NULL!	#NULL!	#NULL!	#NULL!	#NULL!	601	4	4	20	2	2	1	10000	833.333	2	88	3	20	1	A191808016
2020.08.31.	A191808014	A1918080	2013	1	1	2	A191	1	27	#NULL!	4	4	5	5	4	7	5092.46	10255	#NULL!	11632.3	#NULL!	10520.6	14060.9	#NULL!	#NULL!	12611.5	#NULL!	#NULL!	#NULL!	#NULL!	#NULL!	#NULL!	#NULL!	#NULL!	601	4	4	20	2	2	1	10000	833.333	2	88	3	20	1	A191808016
2020.08.31.	A191808015	A1918080	2013	1	1	2	A191	2	53	#NULL!	4	4	5	5	4	1	5092.46	3354.84	5864.85	#NULL!	#NULL!	3739.61	4574.04	#NULL!	5885.85	#NULL!	#NULL!	#NULL!	#NULL!	#NULL!	#NULL!	#NULL!	#NULL!	#NULL!	601	4	4	20	2	2	1	10000	833.333	1	1	2	20	1
2020.08.31.	A191808016	A1918080	2013	1	1	2	A191	1	57	#NULL!	4	4	5	5	4	7	5092.46	6589.87	8811.08	12578.4	#NULL!	7485.37	8127.26	23343.3	10940.6	12934.3	29272	#NULL!	#NULL!	#NULL!	#NULL!	#NULL!	#NULL!	#NULL!	601	4	4	20	2	2	1	10000	833.333	1	1	1	20	1
2020.08.31.	A191811413	A1918114	2013	1	1	2	A191	2	2	30	2	2	2	3	1	#NULL!	5092.46	5132.41	#NULL!	#NULL!	#NULL!	4917.51	4134.95	#NULL!	#NULL!	#NULL!	#NULL!	#NULL!	#NULL!	#NULL!	#NULL!	#NULL!	#NULL!	#NULL!	601	4	4	20	2	2	2	300	300	2	88	3	20	1	A191811416
2020.08.31.	A191811414	A1918114	2013	1	1	2	A191	1	5	69	2	2	2	3	1	#NULL!	5092.46	5163	#NULL!	#NULL!	#NULL!	4816.42	3696.16	#NULL!	#NULL!	#NULL!	#NULL!	#NULL!	#NULL!	#NULL!	#NULL!	#NULL!	#NULL!	#NULL!	601	4	4	20	2	2	2	300	300	2	88	3	20	1	A191811416
2020.08.31.	A191811415	A1918114	2013	1	1	2	A191	2	34	#NULL!	2	2	2	3	4	1	5092.46	6355.43	#NULL!	23563.5	#NULL!	5675.92	6429.05	#NULL!	#NULL!	25344.2	#NULL!	#NULL!	#NULL!	#NULL!	#NULL!	#NULL!	#NULL!	#NULL!	601	4	4	20	2	2	2	300	300	1	1	2	20	1
2020.08.31.	A191811416	A1918114	2013	1	1	2	A191	1	33	#NULL!	2	2	2	3	4	2	5092.46	8062	#NULL!	#NULL!	#NULL!	10141.4	11654.6	#NULL!	#NULL!	#NULL!	#NULL!	#NULL!	#NULL!	#NULL!	#NULL!	#NULL!	#NULL!	#NULL!	601	4	4	20	2	2	2	300	300	1	1	1	20	1
2020.08.31.	A191821614	A1918216	2013	1	1	2	A191	2	24	#NULL!	2	3	3	3	3	7	5092.46	6217.29	#NULL!	10382.7	#NULL!	6789.14	8317.23	#NULL!	#NULL!	10762.6	#NULL!	#NULL!	#NULL!	#NULL!	#NULL!	#NULL!	#NULL!	#NULL!	601	3	4	20	2	2	1	3600	300	2	88	3	20	1	A191821616
2020.08.31.	A191821615	A1918216	2013	1	1	2	A191	2	50	#NULL!	2	3	3	3	3	2	5092.46	3354.84	#NULL!	#NULL!	#NULL!	3739.61	4574.04	#NULL!	#NULL!	#NULL!	#NULL!	#NULL!	#NULL!	#NULL!	#NULL!	#NULL!	#NULL!	#NULL!	601	3	4	20	2	2	1	3600	300	1	1	2	20	1
2020.08.31.	A191821616	A1918216	2013	1	1	2	A191	1	53	#NULL!	2	3	3	3	3	2	5092.46	7708.14	16720.2	15387.2	#NULL!	8807.11	8827.51	24876.4	20890.5	17177.7	29568.8	#NULL!	#NULL!	#NULL!	#NULL!	#NULL!	#NULL!	#NULL!	601	3	4	20	2	2	1	3600	300	1	1	1	20	1
2020.08.31.	A191823316	A1918233	2013	1	1	2	A191	1	80	#NULL!	1	1	1	1	1	7	5092.46	6317.09	#NULL!	#NULL!	#NULL!	#NULL!	#NULL!	#NULL!	#NULL!	#NULL!	#NULL!	#NULL!	#NULL!	#NULL!	#NULL!	#NULL!	#NULL!	#NULL!	601	2	2	20	2	2	2	17	17	1	1	1	20	1
2020.08.31.	A192721314	A1927213	2013	1	1	1	A192	1	15	#NULL!	3	3	3	3	1	7	5287.86	7613.1	#NULL!	#NULL!	#NULL!	6051.66	8857.55	#NULL!	#NULL!	#NULL!	#NULL!	#NULL!	#NULL!	#NULL!	#NULL!	#NULL!	#NULL!	#NULL!	612	3	4	20	1	1	1	3950	329.167	2	88	3	20	1	A192721316
2020.08.31.	A192721315	A1927213	2013	1	1	1	A192	2	55	#NULL!	3	3	3	3	3	3	5287.86	4673.96	5986.43	18340	#NULL!	5115.17	4760.09	26630.4	6530.22	27874.8	28559	#NULL!	#NULL!	#NULL!	#NULL!	#NULL!	#NULL!	#NULL!	612	3	4	20	1	1	1	3950	329.167	1	1	1	20	1
2020.08.31.	A192721316	A1927213	2013	1	1	1	A192	1	58	#NULL!	3	3	3	3	4	2	5287.86	6842.73	9149.18	#NULL!	#NULL!	7772.59	8439.11	#NULL!	11360.4	#NULL!	#NULL!	#NULL!	#NULL!	#NULL!	#NULL!	#NULL!	#NULL!	#NULL!	612	3	4	20	1	1	1	3950	329.167	1	1	2	20	1
2020.08.31.	A192741715	A1927417	2013	1	1	1	A192	2	60	#NULL!	1	1	1	1	2	7	5287.86	3019.8	12415.3	#NULL!	#NULL!	6395.58	7943.31	#NULL!	12726.3	#NULL!	#NULL!	#NULL!	#NULL!	#NULL!	#NULL!	#NULL!	#NULL!	#NULL!	612	2	2	20	1	1	2	20	20	1	1	2	10	2
2020.08.31.	A192741716	A1927417	2013	1	1	1	A192	1	67	#NULL!	1	1	1	1	#NULL!	#NULL!	5287.86	3256.66	#NULL!	#NULL!	#NULL!	#NULL!	#NULL!	#NULL!	#NULL!	#NULL!	#NULL!	#NULL!	#NULL!	#NULL!	#NULL!	#NULL!	#NULL!	#NULL!	612	2	2	20	1	1	2	20	20	1	1	1	10	2
2020.08.31.	A192743415	A1927434	2013	1	1	1	A192	2	65	#NULL!	2	1	2	1	#NULL!	#NULL!	5287.86	#NULL!	#NULL!	#NULL!	#NULL!	3365.6	#NULL!	#NULL!	#NULL!	#NULL!	#NULL!	#NULL!	#NULL!	#NULL!	#NULL!	#NULL!	#NULL!	#NULL!	612	2	2	20	2	1	2	85	85	1	1	1	20	1
2020.08.31.	A192743416	A1927434	2013	1	1	1	A192	1	74	#NULL!	2	1	2	1	3	7	5287.86	7072.96	11390.3	#NULL!	#NULL!	3668.72	8660.14	#NULL!	12065.4	#NULL!	#NULL!	#NULL!	#NULL!	#NULL!	#NULL!	#NULL!	#NULL!	#NULL!	612	2	2	20	2	1	2	85	85	1	1	2	20	2
2020.08.31.	A192746816	A1927468	2013	1	1	1	A192	2	73	#NULL!	1	1	1	1	2	7	5287.86	2744.36	6207.66	#NULL!	#NULL!	2928.32	3971.66	#NULL!	6363.16	#NULL!	#NULL!	#NULL!	#NULL!	#NULL!	#NULL!	#NULL!	#NULL!	#NULL!	612	1	1	20	1	1	2	23	23	1	3	1	10	1
2020.08.31.	A192751916	A1927519	2013	1	1	1	A192	1	51	#NULL!	3	4	4	5	4	1	5287.86	8003.91	8680.89	10651.7	#NULL!	9145.05	9166.23	12915.5	10846.1	11891.2	15351.7	#NULL!	#NULL!	#NULL!	#NULL!	#NULL!	#NULL!	#NULL!	612	1	1	20	1	1	2	300	300	2	88	1	10	1
2020.08.31.	A192757011	A1927570	2013	1	1	1	A192	2	46	#NULL!	3	4	4	4	3	1	5287.86	6134.84	9443.74	#NULL!	#NULL!	5927.47	5714.97	#NULL!	9372.31	#NULL!	#NULL!	#NULL!	#NULL!	#NULL!	#NULL!	#NULL!	#NULL!	#NULL!	612	6	7	20	3	1	1	8240	686.667	1	4	8	20	1
2020.08.31.	A192757012	A1927570	2013	1	1	1	A192	2	71	#NULL!	4	4	5	4	1	7	5287.86	2744.36	#NULL!	#NULL!	#NULL!	2928.32	3971.66	#NULL!	#NULL!	#NULL!	#NULL!	#NULL!	#NULL!	#NULL!	#NULL!	#NULL!	#NULL!	#NULL!	612	6	7	20	3	1	1	8240	686.667	1	3	6	20	2
2020.08.31.	A192757013	A1927570	2013	1	1	1	A192	1	18	#NULL!	4	4	4	4	3	3	5287.86	7613.1	#NULL!	11287.2	#NULL!	6051.66	8857.55	#NULL!	#NULL!	23565.8	#NULL!	#NULL!	#NULL!	#NULL!	#NULL!	#NULL!	#NULL!	#NULL!	612	6	7	20	3	1	1	8240	686.667	2	88	3	20	1	A192757016
2020.08.31.	A192757014	A1927570	2013	1	1	1	A192	1	22	#NULL!	4	4	4	4	3	7	5287.86	11018.2	#NULL!	44533.5	#NULL!	12173	14456	#NULL!	#NULL!	33674.3	#NULL!	#NULL!	#NULL!	#NULL!	#NULL!	#NULL!	#NULL!	#NULL!	612	6	7	20	3	1	1	8240	686.667	2	88	3	20	1	A192757016
2020.08.31.	A192757015	A1927570	2013	1	1	1	A192	2	51	#NULL!	3	4	4	4	1	7	5287.86	3483.57	8119.85	#NULL!	#NULL!	3883.11	4749.55	#NULL!	8148.93	#NULL!	#NULL!	#NULL!	#NULL!	#NULL!	#NULL!	#NULL!	#NULL!	#NULL!	612	6	7	20	3	1	1	8240	686.667	1	1	2	20	1
2020.08.31.	A192757016	A1927570	2013	1	1	1	A192	1	51	#NULL!	3	4	4	4	3	3	5287.86	8003.91	11574.5	#NULL!	#NULL!	9145.05	9166.23	#NULL!	14461.4	#NULL!	#NULL!	#NULL!	#NULL!	#NULL!	#NULL!	#NULL!	#NULL!	#NULL!	612	6	7	20	3	1	1	8240	686.667	1	1	1	20	1
2020.08.31.	A192758715	A1927587	2013	1	1	1	A192	1	31	#NULL!	3	3	3	4	3	7	5287.86	8371.35	#NULL!	24492	#NULL!	10530.5	12101.8	#NULL!	#NULL!	32709.3	#NULL!	#NULL!	#NULL!	#NULL!	#NULL!	#NULL!	#NULL!	#NULL!	612	2	2	20	1	1	2	340	340	1	1	1	10	1
2020.08.31.	A192758716	A1927587	2013	1	1	1	A192	2	35	#NULL!	3	3	4	4	2	3	5287.86	5341.43	#NULL!	#NULL!	#NULL!	4843.17	5229.01	#NULL!	#NULL!	#NULL!	#NULL!	#NULL!	#NULL!	#NULL!	#NULL!	#NULL!	#NULL!	#NULL!	612	2	2	20	1	1	2	340	340	1	1	2	30	2
2020.08.31.	A192760416	A1927604	2013	1	1	1	A192	2	79	#NULL!	3	1	3	1	#NULL!	#NULL!	5287.86	3319.19	6207.66	#NULL!	#NULL!	3472.77	3971.66	#NULL!	6363.16	#NULL!	#NULL!	#NULL!	#NULL!	#NULL!	#NULL!	#NULL!	#NULL!	#NULL!	612	1	1	20	1	1	2	54	54	1	3	1	10	2
2020.08.31.	A192763812	A1927638	2013	1	1	1	A192	1	16	#NULL!	2	2	3	3	#NULL!	#NULL!	5287.86	15226.2	#NULL!	#NULL!	#NULL!	10086.1	14762.6	#NULL!	#NULL!	#NULL!	#NULL!	#NULL!	#NULL!	#NULL!	#NULL!	#NULL!	#NULL!	#NULL!	612	5	7	20	2	1	1	4000	333.333	2	88	3	20	1	A192763815
2020.08.31.	A192763814	A1927638	2013	1	1	1	A192	2	46	#NULL!	2	2	2	3	#NULL!	#NULL!	5287.86	6134.84	7082.81	33155.3	#NULL!	9879.12	9524.95	44462.2	10543.8	50911.7	44605.5	#NULL!	#NULL!	#NULL!	#NULL!	#NULL!	#NULL!	#NULL!	612	5	7	20	2	1	1	4000	333.333	1	1	2	20	1
2020.08.31.	A192763815	A1927638	2013	1	1	1	A192	1	50	#NULL!	2	2	2	3	#NULL!	#NULL!	5287.86	8003.91	8680.89	#NULL!	#NULL!	#NULL!	#NULL!	#NULL!	#NULL!	#NULL!	#NULL!	#NULL!	#NULL!	#NULL!	#NULL!	#NULL!	#NULL!	#NULL!	612	5	7	20	2	1	1	4000	333.333	1	1	1	20	1
2020.08.31.	A192763816	A1927638	2013	1	1	1	A192	2	70	#NULL!	4	2	4	3	3	7	5287.86	2744.36	6207.66	#NULL!	#NULL!	4880.53	6619.43	#NULL!	9544.75	#NULL!	#NULL!	#NULL!	#NULL!	#NULL!	#NULL!	#NULL!	#NULL!	#NULL!	612	5	7	20	2	1	1	4000	333.333	1	3	6	20	2
2020.08.31.	A192779115	A1927791	2013	1	1	1	A192	2	61	#NULL!	2	2	2	2	1	7	5287.86	3019.8	6207.66	26672	#NULL!	3197.79	3971.66	38680.1	6363.16	26087.2	39861.4	#NULL!	#NULL!	#NULL!	#NULL!	#NULL!	#NULL!	#NULL!	612	2	2	20	2	1	2	130	130	1	1	2	20	1
2020.08.31.	A192779116	A1927791	2013	1	1	1	A192	1	69	#NULL!	2	2	3	2	2	7	5287.86	3256.66	5695.15	#NULL!	#NULL!	3390.77	4330.07	#NULL!	6032.71	#NULL!	#NULL!	#NULL!	#NULL!	#NULL!	#NULL!	#NULL!	#NULL!	#NULL!	612	2	2	20	2	1	2	130	130	1	1	1	20	1
2020.08.31.	A192780813	A1927808	2013	1	1	1	A192	1	5	61	4	4	5	5	1	#NULL!	5287.86	5361.11	#NULL!	#NULL!	#NULL!	5001.23	3837.99	#NULL!	#NULL!	#NULL!	#NULL!	#NULL!	#NULL!	#NULL!	#NULL!	#NULL!	#NULL!	#NULL!	612	4	4	20	2	1	1	7000	583.333	2	88	3	20	1	A192780816
2020.08.31.	A192780814	A1927808	2013	1	1	1	A192	2	6	82	4	4	5	5	1	#NULL!	5287.86	3712.5	#NULL!	#NULL!	#NULL!	3505.19	4025.75	#NULL!	#NULL!	#NULL!	#NULL!	#NULL!	#NULL!	#NULL!	#NULL!	#NULL!	#NULL!	#NULL!	612	4	4	20	2	1	1	7000	583.333	2	88	3	20	1	A192780816
2020.08.31.	A192780815	A1927808	2013	1	1	1	A192	2	38	#NULL!	4	4	5	5	3	2	5287.86	5341.43	#NULL!	8336.11	#NULL!	4843.17	5229.01	#NULL!	#NULL!	7570.3	#NULL!	#NULL!	#NULL!	#NULL!	#NULL!	#NULL!	#NULL!	#NULL!	612	4	4	20	2	1	1	7000	583.333	1	1	2	20	1
2020.08.31.	A192780816	A1927808	2013	1	1	1	A192	1	40	#NULL!	4	4	4	5	4	3	5287.86	7715.19	8657.67	9641.41	#NULL!	9799.87	9090.77	13013.5	10326.6	11722.8	16242.1	#NULL!	#NULL!	#NULL!	#NULL!	#NULL!	#NULL!	#NULL!	612	4	4	20	2	1	1	7000	583.333	1	1	1	20	1
2020.08.31.	A192782516	A1927825	2013	1	1	1	A192	2	80	#NULL!	2	1	2	1	1	7	5287.86	3319.19	#NULL!	#NULL!	#NULL!	3472.77	3971.66	#NULL!	#NULL!	#NULL!	#NULL!	#NULL!	#NULL!	#NULL!	#NULL!	#NULL!	#NULL!	#NULL!	612	1	1	10	1	1	2	36	36	1	3	1	30	2
2020.08.31.	A192785915	A1927859	2013	1	1	1	A192	2	25	#NULL!	1	2	1	2	#NULL!	#NULL!	5287.86	#NULL!	#NULL!	#NULL!	#NULL!	7401.78	#NULL!	#NULL!	#NULL!	#NULL!	#NULL!	#NULL!	#NULL!	#NULL!	#NULL!	#NULL!	#NULL!	#NULL!	612	2	2	20	1	1	1	2000	166.667	1	1	2	20	1
2020.08.31.	A192785916	A1927859	2013	1	1	1	A192	1	43	#NULL!	1	2	1	2	3	5	5287.86	15430.4	8657.67	#NULL!	#NULL!	9799.87	18181.5	#NULL!	10326.6	#NULL!	#NULL!	#NULL!	#NULL!	#NULL!	#NULL!	#NULL!	#NULL!	#NULL!	612	2	2	20	1	1	1	2000	166.667	1	1	1	20	1
2020.08.31.	A192789315	A1927893	2013	1	1	1	A192	2	58	#NULL!	1	1	1	1	3	7	5287.86	4673.96	5986.43	#NULL!	#NULL!	10230.3	9520.18	#NULL!	6530.22	#NULL!	#NULL!	#NULL!	#NULL!	#NULL!	#NULL!	#NULL!	#NULL!	#NULL!	612	2	5	20	1	1	2	85	85	1	1	6	10	1
2020.08.31.	A192789316	A1927893	2013	1	1	1	A192	2	30	#NULL!	1	1	1	1	4	7	5287.86	6599.29	#NULL!	#NULL!	#NULL!	#NULL!	#NULL!	#NULL!	#NULL!	#NULL!	#NULL!	#NULL!	#NULL!	#NULL!	#NULL!	#NULL!	#NULL!	#NULL!	612	2	5	20	1	1	2	85	85	2	88	1	10	1
2020.08.31.	A192794415	A1927944	2013	1	1	1	A192	1	24	#NULL!	1	1	1	1	3	7	5287.86	11018.2	#NULL!	17813.4	#NULL!	12173	14456	#NULL!	#NULL!	22449.5	#NULL!	#NULL!	#NULL!	#NULL!	#NULL!	#NULL!	#NULL!	#NULL!	612	2	5	20	1	1	2	49	49	2	88	3	10	2
2020.08.31.	A192794416	A1927944	2013	1	1	1	A192	2	60	#NULL!	1	1	1	1	2	7	5287.86	3019.8	6207.66	#NULL!	#NULL!	3197.79	3971.66	#NULL!	6363.16	#NULL!	#NULL!	#NULL!	#NULL!	#NULL!	#NULL!	#NULL!	#NULL!	#NULL!	612	2	5	20	1	1	2	49	49	1	3	1	10	2
2020.08.31.	A192797812	A1927978	2013	1	1	1	A192	1	3	45	1	1	1	1	1	#NULL!	5287.86	10268.1	#NULL!	#NULL!	#NULL!	3616.92	11230.5	#NULL!	#NULL!	#NULL!	#NULL!	#NULL!	#NULL!	#NULL!	#NULL!	#NULL!	#NULL!	#NULL!	612	5	4	10	1	1	1	300	25	2	88	3	10	1
2020.08.31.	A192797813	A1927978	2013	1	1	1	A192	2	6	77	1	1	1	1	#NULL!	#NULL!	5287.86	#NULL!	#NULL!	#NULL!	#NULL!	3505.19	#NULL!	#NULL!	#NULL!	#NULL!	#NULL!	#NULL!	#NULL!	#NULL!	#NULL!	#NULL!	#NULL!	#NULL!	612	5	4	10	1	1	1	300	25	2	88	3	10	1
2020.08.31.	A192797814	A1927978	2013	1	1	1	A192	2	9	#NULL!	1	1	1	1	#NULL!	#NULL!	5287.86	#NULL!	#NULL!	#NULL!	#NULL!	3505.19	#NULL!	#NULL!	#NULL!	#NULL!	#NULL!	#NULL!	#NULL!	#NULL!	#NULL!	#NULL!	#NULL!	#NULL!	612	5	4	10	1	1	1	300	25	2	88	3	10	1
2020.08.31.	A192797815	A1927978	2013	1	1	1	A192	2	37	#NULL!	1	1	1	1	4	7	5287.86	10682.9	#NULL!	16672.2	#NULL!	9686.33	13072.5	#NULL!	#NULL!	15140.6	#NULL!	#NULL!	#NULL!	#NULL!	#NULL!	#NULL!	#NULL!	#NULL!	612	5	4	10	1	1	1	300	25	1	1	2	10	1
2020.08.31.	A192802915	A1928029	2013	1	1	1	A192	2	80	#NULL!	1	1	1	1	#NULL!	#NULL!	5287.86	3319.19	#NULL!	#NULL!	#NULL!	3472.77	3971.66	#NULL!	#NULL!	#NULL!	#NULL!	#NULL!	#NULL!	#NULL!	#NULL!	#NULL!	#NULL!	#NULL!	612	2	2	20	1	1	1	396	33	1	1	1	20	2
2020.08.31.	A192802916	A1928029	2013	1	1	1	A192	1	80	#NULL!	1	1	1	1	#NULL!	#NULL!	5287.86	3279.74	#NULL!	#NULL!	#NULL!	3444.39	4330.07	#NULL!	#NULL!	#NULL!	#NULL!	#NULL!	#NULL!	#NULL!	#NULL!	#NULL!	#NULL!	#NULL!	612	2	2	20	1	1	1	396	33	1	1	2	20	2
2020.08.31.	A192804612	A1928046	2013	1	1	1	A192	1	14	#NULL!	2	2	2	2	1	#NULL!	5287.86	6605.12	#NULL!	#NULL!	#NULL!	5943.3	4464.6	#NULL!	#NULL!	#NULL!	#NULL!	#NULL!	#NULL!	#NULL!	#NULL!	#NULL!	#NULL!	#NULL!	612	5	4	20	2	1	2	280	280	2	88	3	20	1	A192804616
2020.08.31.	A192804613	A1928046	2013	1	1	1	A192	2	16	#NULL!	2	2	2	2	2	7	5287.86	5846.77	#NULL!	#NULL!	#NULL!	5555.55	7019.9	#NULL!	#NULL!	#NULL!	#NULL!	#NULL!	#NULL!	#NULL!	#NULL!	#NULL!	#NULL!	#NULL!	612	5	4	20	2	1	2	280	280	2	88	3	20	1	A192804616
2020.08.31.	A192804614	A1928046	2013	1	1	1	A192	2	17	#NULL!	2	2	2	2	2	7	5287.86	5846.77	#NULL!	#NULL!	#NULL!	5555.55	7019.9	#NULL!	#NULL!	#NULL!	#NULL!	#NULL!	#NULL!	#NULL!	#NULL!	#NULL!	#NULL!	#NULL!	612	5	4	20	2	1	2	280	280	2	88	3	20	1	A192804616
2020.08.31.	A192804615	A1928046	2013	1	1	1	A192	2	42	#NULL!	1	2	2	2	4	2	5287.86	5597.53	6910.29	#NULL!	#NULL!	5581.73	5324.7	#NULL!	6605.34	#NULL!	#NULL!	#NULL!	#NULL!	#NULL!	#NULL!	#NULL!	#NULL!	#NULL!	612	5	4	20	2	1	2	280	280	1	1	2	20	1
2020.08.31.	A192804616	A1928046	2013	1	1	1	A192	1	48	#NULL!	1	2	2	2	4	7	5287.86	9681.22	10125.6	26540.8	#NULL!	11916.9	10413.6	33369	12483.4	58804.2	39411.1	#NULL!	#NULL!	#NULL!	#NULL!	#NULL!	#NULL!	#NULL!	612	5	4	20	2	1	2	280	280	1	1	1	20	1
2020.08.31.	A193709413	A1937094	2013	1	1	1	A193	1	31	#NULL!	3	4	4	4	4	7	6598.72	10446.6	#NULL!	30563.6	#NULL!	#NULL!	#NULL!	#NULL!	#NULL!	#NULL!	#NULL!	#NULL!	#NULL!	#NULL!	#NULL!	#NULL!	#NULL!	#NULL!	612	5	7	20	3	1	2	600	600	2	88	3	10	1	A193709416
2020.08.31.	A193709414	A1937094	2013	1	1	1	A193	2	35	#NULL!	4	4	4	4	4	1	6598.72	6665.57	#NULL!	#NULL!	#NULL!	8058.38	8700.37	#NULL!	#NULL!	#NULL!	#NULL!	#NULL!	#NULL!	#NULL!	#NULL!	#NULL!	#NULL!	#NULL!	612	5	7	20	3	1	2	600	600	2	88	3	20	1	A193709416
2020.08.31.	A193709415	A1937094	2013	1	1	1	A193	2	62	#NULL!	4	4	5	4	4	1	6598.72	3768.4	7746.53	33283.9	#NULL!	5320.7	6608.3	48268.8	7940.59	57417	49743	#NULL!	#NULL!	#NULL!	#NULL!	#NULL!	#NULL!	#NULL!	612	5	7	20	3	1	2	600	600	1	1	2	20	1
2020.08.31.	A193709416	A1937094	2013	1	1	1	A193	1	67	#NULL!	4	4	5	4	4	7	6598.72	4063.98	7106.97	#NULL!	#NULL!	5641.79	7204.65	#NULL!	7528.21	#NULL!	#NULL!	#NULL!	#NULL!	#NULL!	#NULL!	#NULL!	#NULL!	#NULL!	612	5	7	20	3	1	2	600	600	1	1	1	10	1
2020.08.31.	A193714514	A1937145	2013	1	1	1	A193	2	26	#NULL!	3	3	3	4	#NULL!	#NULL!	6598.72	#NULL!	#NULL!	#NULL!	#NULL!	9236.68	#NULL!	#NULL!	#NULL!	#NULL!	#NULL!	#NULL!	#NULL!	#NULL!	#NULL!	#NULL!	#NULL!	#NULL!	612	3	5	20	1	1	1	4500	375	2	88	8	10	2
2020.08.31.	A193714515	A1937145	2013	1	1	1	A193	2	31	#NULL!	3	3	3	4	#NULL!	#NULL!	6598.72	#NULL!	#NULL!	#NULL!	#NULL!	7354.76	#NULL!	#NULL!	#NULL!	#NULL!	#NULL!	#NULL!	#NULL!	#NULL!	#NULL!	#NULL!	#NULL!	#NULL!	612	3	5	20	1	1	1	4500	375	2	88	1	20	1
2020.08.31.	A193714516	A1937145	2013	1	1	1	A193	2	60	#NULL!	4	3	5	4	3	7	6598.72	11305.2	7746.53	#NULL!	#NULL!	3990.52	14868.7	#NULL!	7940.59	#NULL!	#NULL!	#NULL!	#NULL!	#NULL!	#NULL!	#NULL!	#NULL!	#NULL!	612	3	5	20	1	1	1	4500	375	1	4	6	20	1
2020.08.31.	A193717916	A1937179	2013	1	1	1	A193	2	78	#NULL!	2	1	2	1	2	7	6598.72	4142.02	7746.53	#NULL!	#NULL!	4333.67	4956.23	#NULL!	7940.59	#NULL!	#NULL!	#NULL!	#NULL!	#NULL!	#NULL!	#NULL!	#NULL!	#NULL!	612	1	1	20	1	1	2	30	30	1	3	1	20	2
2020.08.31.	A193721312	A1937213	2013	1	1	1	A193	2	29	#NULL!	2	3	3	3	2	3	6598.72	10091.8	#NULL!	46094.7	#NULL!	#NULL!	#NULL!	#NULL!	#NULL!	#NULL!	#NULL!	#NULL!	#NULL!	#NULL!	#NULL!	#NULL!	#NULL!	#NULL!	612	4	7	20	1	1	2	340	340	2	88	3	10	1
2020.08.31.	A193721313	A1937213	2013	1	1	1	A193	1	31	#NULL!	2	3	2	3	3	2	6598.72	10446.6	#NULL!	#NULL!	#NULL!	#NULL!	#NULL!	#NULL!	#NULL!	#NULL!	#NULL!	#NULL!	#NULL!	#NULL!	#NULL!	#NULL!	#NULL!	#NULL!	612	4	7	20	1	1	2	340	340	1	2	3	20	1
2020.08.31.	A193721315	A1937213	2013	1	1	1	A193	2	58	#NULL!	3	3	3	3	2	1	6598.72	5832.63	14940.9	#NULL!	#NULL!	12766.4	11880.2	#NULL!	16298.1	#NULL!	#NULL!	#NULL!	#NULL!	#NULL!	#NULL!	#NULL!	#NULL!	#NULL!	612	4	7	20	1	1	2	340	340	1	1	1	20	1
2020.08.31.	A193721316	A1937213	2013	1	1	1	A193	2	80	#NULL!	4	3	5	3	2	7	6598.72	4142.02	#NULL!	#NULL!	#NULL!	8667.34	9912.45	#NULL!	#NULL!	#NULL!	#NULL!	#NULL!	#NULL!	#NULL!	#NULL!	#NULL!	#NULL!	#NULL!	612	4	7	20	1	1	2	340	340	1	3	6	20	2
2020.08.31.	A193731516	A1937315	2013	1	1	1	A193	1	80	#NULL!	1	1	1	1	#NULL!	#NULL!	6598.72	4092.79	#NULL!	#NULL!	#NULL!	4298.25	5403.49	#NULL!	#NULL!	#NULL!	#NULL!	#NULL!	#NULL!	#NULL!	#NULL!	#NULL!	#NULL!	#NULL!	612	1	1	20	1	1	2	28	28	1	3	1	10	2
2020.08.31.	A193743416	A1937434	2013	1	1	1	A193	2	74	#NULL!	1	1	1	1	#NULL!	#NULL!	6598.72	3424.69	#NULL!	#NULL!	#NULL!	3654.24	4956.23	#NULL!	#NULL!	#NULL!	#NULL!	#NULL!	#NULL!	#NULL!	#NULL!	#NULL!	#NULL!	#NULL!	612	1	1	20	2	1	2	17	17	1	3	1	20	2
2020.08.31.	A193751914	A1937519	2013	1	1	1	A193	1	1	12	3	3	3	3	1	#NULL!	6598.72	4271.19	#NULL!	#NULL!	#NULL!	4513.55	5605.81	#NULL!	#NULL!	#NULL!	#NULL!	#NULL!	#NULL!	#NULL!	#NULL!	#NULL!	#NULL!	#NULL!	612	3	4	20	2	1	2	300	300	2	88	3	20	1	A193751915
2020.08.31.	A193751915	A1937519	2013	1	1	1	A193	1	36	#NULL!	2	3	2	3	4	1	6598.72	8202.93	#NULL!	#NULL!	#NULL!	9790.9	11680.5	#NULL!	#NULL!	#NULL!	#NULL!	#NULL!	#NULL!	#NULL!	#NULL!	#NULL!	#NULL!	#NULL!	612	3	4	20	2	1	2	300	300	1	1	1	20	1
2020.08.31.	A193751916	A1937519	2013	1	1	1	A193	2	33	#NULL!	2	3	3	3	4	7	6598.72	8235.25	#NULL!	#NULL!	#NULL!	7354.76	8330.64	#NULL!	#NULL!	#NULL!	#NULL!	#NULL!	#NULL!	#NULL!	#NULL!	#NULL!	#NULL!	#NULL!	612	3	4	20	2	1	2	300	300	1	1	2	20	1
2020.08.31.	A193765516	A1937655	2013	1	1	1	A193	1	63	#NULL!	1	2	2	2	3	7	6598.72	14032.9	7106.97	#NULL!	#NULL!	13368.1	10807	#NULL!	7528.21	#NULL!	#NULL!	#NULL!	#NULL!	#NULL!	#NULL!	#NULL!	#NULL!	#NULL!	612	2	5	20	1	4	2	131	131	1	4	6	10	1
2020.08.31.	A193770615	A1937706	2013	1	1	1	A193	1	27	#NULL!	2	3	2	3	#NULL!	#NULL!	6598.72	#NULL!	#NULL!	#NULL!	#NULL!	13632.5	#NULL!	#NULL!	#NULL!	#NULL!	#NULL!	#NULL!	#NULL!	#NULL!	#NULL!	#NULL!	#NULL!	#NULL!	612	2	5	10	1	4	2	225	225	2	88	3	10	2	A193770616
2020.08.31.	A193770616	A1937706	2013	1	1	1	A193	1	69	#NULL!	3	3	4	3	2	7	6598.72	8127.96	7106.97	#NULL!	#NULL!	4231.34	10807	#NULL!	7528.21	#NULL!	#NULL!	#NULL!	#NULL!	#NULL!	#NULL!	#NULL!	#NULL!	#NULL!	612	2	5	10	1	4	2	225	225	1	3	1	10	2
2020.08.31.	A193780815	A1937808	2013	1	1	1	A193	2	75	#NULL!	1	1	1	1	3	7	6598.72	8284.04	15493.1	#NULL!	#NULL!	4333.67	9912.45	#NULL!	15881.2	#NULL!	#NULL!	#NULL!	#NULL!	#NULL!	#NULL!	#NULL!	#NULL!	#NULL!	612	2	2	20	1	1	2	23	23	1	1	2	10	2
2020.08.31.	A193780816	A1937808	2013	1	1	1	A193	1	78	#NULL!	1	1	1	1	#NULL!	#NULL!	6598.72	#NULL!	#NULL!	#NULL!	#NULL!	4298.25	#NULL!	#NULL!	#NULL!	#NULL!	#NULL!	#NULL!	#NULL!	#NULL!	#NULL!	#NULL!	#NULL!	#NULL!	612	2	2	20	1	1	2	23	23	1	1	1	10	2
2020.08.31.	A193789315	A1937893	2013	1	1	1	A193	2	59	#NULL!	4	4	4	4	3	3	6598.72	8748.94	7470.47	17164.9	#NULL!	9574.83	8910.17	16616	8149.06	17392.5	17819.4	#NULL!	#NULL!	#NULL!	#NULL!	#NULL!	#NULL!	#NULL!	612	3	4	20	2	1	1	5700	475	1	1	2	10	1
2020.08.31.	A193789316	A1937893	2013	1	1	1	A193	1	60	#NULL!	4	4	4	4	4	3	6598.72	10524.7	7106.97	17336.1	#NULL!	10026	8105.23	16308.7	7528.21	17780.7	17090.5	#NULL!	#NULL!	#NULL!	#NULL!	#NULL!	#NULL!	#NULL!	612	3	4	20	2	1	1	5700	475	1	1	1	10	1
2020.08.31.	A193802916	A1938029	2013	1	1	1	A193	2	79	#NULL!	1	1	1	1	1	7	6598.72	4142.02	7746.53	#NULL!	#NULL!	4333.67	4956.23	#NULL!	7940.59	#NULL!	#NULL!	#NULL!	#NULL!	#NULL!	#NULL!	#NULL!	#NULL!	#NULL!	612	1	1	20	2	1	2	17	17	1	1	1	20	2
2020.08.31.	A193804614	A1938046	2013	1	1	1	A193	2	2	32	1	2	1	2	1	#NULL!	6598.72	6650.48	#NULL!	#NULL!	#NULL!	6372.03	5358	#NULL!	#NULL!	#NULL!	#NULL!	#NULL!	#NULL!	#NULL!	#NULL!	#NULL!	#NULL!	#NULL!	612	3	4	20	1	1	1	2000	166.667	2	88	3	10	1	A193804616
2020.08.31.	A193804615	A1938046	2013	1	1	1	A193	2	41	#NULL!	1	2	1	2	4	7	6598.72	6985.16	8623.35	#NULL!	#NULL!	6965.43	6644.69	#NULL!	8242.8	#NULL!	#NULL!	#NULL!	#NULL!	#NULL!	#NULL!	#NULL!	#NULL!	#NULL!	612	3	4	20	1	1	1	2000	166.667	1	1	2	10	1
2020.08.31.	A193804616	A1938046	2013	1	1	1	A193	1	43	#NULL!	1	2	1	2	4	1	6598.72	9627.78	10803.9	#NULL!	#NULL!	12229.2	11344.4	#NULL!	12886.5	#NULL!	#NULL!	#NULL!	#NULL!	#NULL!	#NULL!	#NULL!	#NULL!	#NULL!	612	3	4	20	1	1	1	2000	166.667	1	1	1	10	1
2020.08.31.	A193806316	A1938063	2013	1	1	1	A193	2	64	#NULL!	1	1	1	1	1	6	6598.72	3768.4	7746.53	16642	#NULL!	3990.52	4956.23	24134.4	7940.59	16277.1	24871.5	#NULL!	#NULL!	#NULL!	#NULL!	#NULL!	#NULL!	#NULL!	612	1	1	20	1	1	1	585	48.75	1	4	1	20	2
2020.08.31.	A193814813	A1938148	2013	1	1	1	A193	1	6	78	2	2	2	2	1	#NULL!	6598.72	6690.12	#NULL!	#NULL!	#NULL!	6241.03	4789.42	#NULL!	#NULL!	#NULL!	#NULL!	#NULL!	#NULL!	#NULL!	#NULL!	#NULL!	#NULL!	#NULL!	612	4	4	20	1	1	1	3000	250	2	88	3	10	1	A193814816
2020.08.31.	A193814814	A1938148	2013	1	1	1	A193	2	10	#NULL!	2	2	2	2	1	#NULL!	6598.72	6356.43	#NULL!	#NULL!	#NULL!	5503.68	6310.66	#NULL!	#NULL!	#NULL!	#NULL!	#NULL!	#NULL!	#NULL!	#NULL!	#NULL!	#NULL!	#NULL!	612	4	4	20	1	1	1	3000	250	2	88	3	10	1	A193814816
2020.08.31.	A193814815	A1938148	2013	1	1	1	A193	2	36	#NULL!	1	2	2	2	4	1	6598.72	6665.57	#NULL!	#NULL!	#NULL!	6043.78	6525.28	#NULL!	#NULL!	#NULL!	#NULL!	#NULL!	#NULL!	#NULL!	#NULL!	#NULL!	#NULL!	#NULL!	612	4	4	20	1	1	1	3000	250	1	1	2	10	1
2020.08.31.	A193814816	A1938148	2013	1	1	1	A193	1	39	#NULL!	1	2	1	2	4	3	6598.72	8202.93	#NULL!	25498.7	#NULL!	9790.9	11680.5	#NULL!	#NULL!	41807	#NULL!	#NULL!	#NULL!	#NULL!	#NULL!	#NULL!	#NULL!	#NULL!	612	4	4	20	1	1	1	3000	250	1	1	1	10	1
2020.08.31.	A193819914	A1938199	2013	1	1	1	A193	2	18	#NULL!	1	2	2	2	2	7	6598.72	7296.18	#NULL!	11816.7	#NULL!	10399.1	13140.2	#NULL!	#NULL!	13705.6	#NULL!	#NULL!	#NULL!	#NULL!	#NULL!	#NULL!	#NULL!	#NULL!	612	3	4	20	3	4	2	200	200	2	88	3	20	1	A193819916
2020.08.31.	A193819916	A1938199	2013	1	1	1	A193	1	48	#NULL!	1	2	1	2	2	5	6598.72	16748.9	20210	33120.2	#NULL!	17442.3	18989.4	41641.1	24943.1	24957.6	49181.1	#NULL!	#NULL!	#NULL!	#NULL!	#NULL!	#NULL!	#NULL!	612	3	4	20	3	4	2	200	200	1	1	1	20	1
2020.08.31.	A193821615	A1938216	2013	1	1	1	A193	2	45	#NULL!	2	3	3	3	4	1	6598.72	11483.5	8838.63	41374.5	#NULL!	11095.3	10697.6	36989.6	8771.77	38119.6	37108.8	#NULL!	#NULL!	#NULL!	#NULL!	#NULL!	#NULL!	#NULL!	612	3	5	20	2	4	2	309	309	2	88	1	10	1
2020.08.31.	A193821616	A1938216	2013	1	1	1	A193	2	70	#NULL!	4	3	5	3	1	7	6598.72	5137.03	7746.53	#NULL!	#NULL!	5481.36	7434.34	#NULL!	7940.59	#NULL!	#NULL!	#NULL!	#NULL!	#NULL!	#NULL!	#NULL!	#NULL!	#NULL!	612	3	5	20	2	4	2	309	309	1	3	6	10	2
2020.08.31.	A194695815	A1946958	2013	1	1	1	A194	2	57	#NULL!	1	2	2	2	2	6	5524.08	9765.5	#NULL!	#NULL!	#NULL!	5343.68	9945.46	#NULL!	#NULL!	#NULL!	#NULL!	#NULL!	#NULL!	#NULL!	#NULL!	#NULL!	#NULL!	#NULL!	612	2	2	20	1	4	2	135	135	1	1	2	20	1
2020.08.31.	A194695816	A1946958	2013	1	1	1	A194	1	61	#NULL!	1	2	2	2	#NULL!	#NULL!	5524.08	#NULL!	#NULL!	#NULL!	#NULL!	5595.5	#NULL!	#NULL!	#NULL!	#NULL!	#NULL!	#NULL!	#NULL!	#NULL!	#NULL!	#NULL!	#NULL!	#NULL!	612	2	2	20	1	4	2	135	135	1	1	1	20	1
2020.08.31.	A194697516	A1946975	2013	1	1	1	A194	1	57	#NULL!	1	2	1	2	1	5	5524.08	7148.41	#NULL!	#NULL!	#NULL!	8119.81	8816.1	#NULL!	#NULL!	#NULL!	#NULL!	#NULL!	#NULL!	#NULL!	#NULL!	#NULL!	#NULL!	#NULL!	612	1	1	20	1	4	2	100	100	1	4	1	10	2
2020.08.31.	A194700915	A1947009	2013	1	1	1	A194	1	29	#NULL!	1	1	1	1	3	3	5524.08	11124.2	#NULL!	8412.11	#NULL!	#NULL!	#NULL!	#NULL!	#NULL!	#NULL!	#NULL!	#NULL!	#NULL!	#NULL!	#NULL!	#NULL!	#NULL!	#NULL!	612	2	5	20	1	4	1	500	41.6667	2	88	3	10	1
2020.08.31.	A194700916	A1947009	2013	1	1	1	A194	2	52	#NULL!	1	1	1	1	1	7	5524.08	3639.18	#NULL!	10424.7	#NULL!	8113.14	9923.45	#NULL!	#NULL!	20346.2	#NULL!	#NULL!	#NULL!	#NULL!	#NULL!	#NULL!	#NULL!	#NULL!	612	2	5	20	1	4	1	500	41.6667	1	4	1	10	1
2020.08.31.	A194702615	A1947026	2013	1	1	1	A194	2	67	#NULL!	1	1	1	1	1	7	5524.08	3183.24	#NULL!	#NULL!	#NULL!	3515.95	4149.08	#NULL!	#NULL!	#NULL!	#NULL!	#NULL!	#NULL!	#NULL!	#NULL!	#NULL!	#NULL!	#NULL!	612	2	2	20	1	1	2	45	45	1	1	2	10	1
2020.08.31.	A194702616	A1947026	2013	1	1	1	A194	1	65	#NULL!	1	1	1	1	1	7	5524.08	3402.14	#NULL!	#NULL!	#NULL!	3542.24	4523.5	#NULL!	#NULL!	#NULL!	#NULL!	#NULL!	#NULL!	#NULL!	#NULL!	#NULL!	#NULL!	#NULL!	612	2	2	20	1	1	2	45	45	1	1	1	10	1
2020.08.31.	A194704315	A1947043	2013	1	1	1	A194	2	64	#NULL!	4	3	5	4	2	7	5524.08	9464.09	#NULL!	41795.2	#NULL!	13362.6	16596.3	#NULL!	#NULL!	54505.1	#NULL!	#NULL!	#NULL!	#NULL!	#NULL!	#NULL!	#NULL!	#NULL!	612	4	7	20	2	1	2	464	464	1	1	1	20	1
2020.08.31.	A194716214	A1947162	2013	1	1	1	A194	2	70	#NULL!	3	2	4	2	1	7	5524.08	4300.44	#NULL!	#NULL!	#NULL!	3059.13	6223.62	#NULL!	#NULL!	#NULL!	#NULL!	#NULL!	#NULL!	#NULL!	#NULL!	#NULL!	#NULL!	#NULL!	612	3	6	20	2	1	2	200	200	1	3	1	10	1
2020.08.31.	A194716215	A1947162	2013	1	1	1	A194	2	43	#NULL!	1	2	1	2	#NULL!	#NULL!	5524.08	#NULL!	#NULL!	#NULL!	#NULL!	5831.07	#NULL!	#NULL!	#NULL!	#NULL!	#NULL!	#NULL!	#NULL!	#NULL!	#NULL!	#NULL!	#NULL!	#NULL!	612	3	6	20	2	1	2	200	200	1	1	4	10	1
2020.08.31.	A194716216	A1947162	2013	1	1	1	A194	1	49	#NULL!	1	2	1	2	3	3	5524.08	15170.5	#NULL!	41589.6	#NULL!	12449.3	16318.2	#NULL!	#NULL!	41786.2	#NULL!	#NULL!	#NULL!	#NULL!	#NULL!	#NULL!	#NULL!	#NULL!	612	3	6	20	2	1	2	200	200	1	1	3	10	1
2020.08.31.	A194733212	A1947332	2013	1	1	1	A194	1	15	#NULL!	3	3	4	3	1	7	5524.08	7953.19	#NULL!	11791.4	#NULL!	6322	12337.6	#NULL!	#NULL!	16412.3	#NULL!	#NULL!	#NULL!	#NULL!	#NULL!	#NULL!	#NULL!	#NULL!	612	4	4	20	2	4	2	400	400	2	88	3	10	1	A194733216
2020.08.31.	A194733214	A1947332	2013	1	1	1	A194	1	22	#NULL!	3	3	3	3	3	7	5524.08	17265.6	#NULL!	27913.7	#NULL!	12716.8	20135.7	#NULL!	#NULL!	23452.4	#NULL!	#NULL!	#NULL!	#NULL!	#NULL!	#NULL!	#NULL!	#NULL!	612	4	4	20	2	4	2	400	400	2	88	3	10	1	A194733216
2020.08.31.	A194733215	A1947332	2013	1	1	1	A194	2	44	#NULL!	2	3	3	3	3	3	5524.08	8771.38	#NULL!	#NULL!	#NULL!	5831.07	7416.75	#NULL!	#NULL!	#NULL!	#NULL!	#NULL!	#NULL!	#NULL!	#NULL!	#NULL!	#NULL!	#NULL!	612	4	4	20	2	4	2	400	400	1	1	2	10	1
2020.08.31.	A194733216	A1947332	2013	1	1	1	A194	1	51	#NULL!	2	3	3	3	#NULL!	#NULL!	5524.08	#NULL!	#NULL!	#NULL!	#NULL!	9553.58	#NULL!	#NULL!	#NULL!	#NULL!	#NULL!	#NULL!	#NULL!	#NULL!	#NULL!	#NULL!	#NULL!	#NULL!	612	4	4	20	2	4	2	400	400	1	1	1	10	1
2020.08.31.	A194740016	A1947400	2013	1	1	1	A194	2	63	#NULL!	3	2	3	2	1	7	5524.08	6309.39	#NULL!	#NULL!	#NULL!	6681.29	8298.15	#NULL!	#NULL!	#NULL!	#NULL!	#NULL!	#NULL!	#NULL!	#NULL!	#NULL!	#NULL!	#NULL!	612	2	5	20	2	4	2	190	190	1	3	6	20	1
2020.08.31.	A194765515	A1947655	2013	1	1	1	A194	2	15	#NULL!	1	1	1	1	1	7	5524.08	6107.96	#NULL!	9892.29	#NULL!	5803.73	7333.5	#NULL!	#NULL!	15298.1	#NULL!	#NULL!	#NULL!	#NULL!	#NULL!	#NULL!	#NULL!	#NULL!	612	2	5	10	1	4	1	1143	95.25	2	88	3	30	1
2020.08.31.	A194765516	A1947655	2013	1	1	1	A194	2	52	#NULL!	1	1	1	1	1	3	5524.08	3639.18	#NULL!	#NULL!	#NULL!	4056.57	4961.73	#NULL!	#NULL!	#NULL!	#NULL!	#NULL!	#NULL!	#NULL!	#NULL!	#NULL!	#NULL!	#NULL!	612	2	5	10	1	4	1	1143	95.25	1	4	1	30	1
2020.08.31.	A194770616	A1947706	2013	1	1	1	A194	1	67	#NULL!	4	3	4	3	#NULL!	#NULL!	5524.08	3402.14	#NULL!	9675.2	#NULL!	3542.24	4523.5	#NULL!	#NULL!	9923.33	#NULL!	#NULL!	#NULL!	#NULL!	#NULL!	#NULL!	#NULL!	#NULL!	612	1	1	20	1	4	2	180	180	1	1	1	20	1
2020.08.31.	A194779113	A1947791	2013	1	1	1	A194	2	3	45	2	3	3	3	1	#NULL!	5524.08	5567.42	#NULL!	#NULL!	#NULL!	5334.31	4485.42	#NULL!	#NULL!	#NULL!	#NULL!	#NULL!	#NULL!	#NULL!	#NULL!	#NULL!	#NULL!	#NULL!	612	4	7	20	2	4	1	4000	333.333	2	88	3	20	1	A194779114
2020.08.31.	A194779114	A1947791	2013	1	1	1	A194	1	31	#NULL!	2	3	2	3	3	6	5524.08	8745.31	#NULL!	38379.2	#NULL!	11000.9	12642.4	#NULL!	#NULL!	51255.8	#NULL!	#NULL!	#NULL!	#NULL!	#NULL!	#NULL!	#NULL!	#NULL!	612	4	7	20	2	4	1	4000	333.333	1	1	1	20	1
2020.08.31.	A194779115	A1947791	2013	1	1	1	A194	2	31	#NULL!	2	3	2	3	3	2	5524.08	6894.09	#NULL!	#NULL!	#NULL!	6157	6973.95	#NULL!	#NULL!	#NULL!	#NULL!	#NULL!	#NULL!	#NULL!	#NULL!	#NULL!	#NULL!	#NULL!	612	4	7	20	2	4	1	4000	333.333	1	1	2	20	1
2020.08.31.	A194779116	A1947791	2013	1	1	1	A194	2	53	#NULL!	2	3	2	3	2	7	5524.08	3639.18	#NULL!	#NULL!	#NULL!	4056.57	4961.73	#NULL!	#NULL!	#NULL!	#NULL!	#NULL!	#NULL!	#NULL!	#NULL!	#NULL!	#NULL!	#NULL!	612	4	7	20	2	4	1	4000	333.333	1	3	6	20	1
2020.08.31.	A194791016	A1947910	2013	1	1	1	A194	1	46	#NULL!	1	1	1	1	3	7	5524.08	10113.7	#NULL!	13863.2	#NULL!	#NULL!	#NULL!	#NULL!	#NULL!	#NULL!	#NULL!	#NULL!	#NULL!	#NULL!	#NULL!	#NULL!	#NULL!	#NULL!	612	1	1	20	1	4	1	500	41.6667	1	4	1	20	2
2020.08.31.	A194799514	A1947995	2013	1	1	1	A194	2	26	#NULL!	2	3	3	3	4	3	5524.08	12672.4	#NULL!	14470.5	#NULL!	11598.7	13352.2	#NULL!	#NULL!	17524.9	#NULL!	#NULL!	#NULL!	#NULL!	#NULL!	#NULL!	#NULL!	#NULL!	612	3	5	20	2	4	2	280	280	2	88	3	20	1
2020.08.31.	A194799516	A1947995	2013	1	1	1	A194	2	54	#NULL!	2	3	2	3	1	3	5524.08	5458.78	#NULL!	15637.1	#NULL!	6084.86	7442.59	#NULL!	#NULL!	15259.6	#NULL!	#NULL!	#NULL!	#NULL!	#NULL!	#NULL!	#NULL!	#NULL!	612	3	5	20	2	4	2	280	280	1	3	1	20	1
2020.08.31.	A194801216	A1948012	2013	1	1	1	A194	1	64	#NULL!	1	2	2	2	1	7	5524.08	11747.6	#NULL!	19350.4	#NULL!	16786.5	13570.5	#NULL!	#NULL!	29770	#NULL!	#NULL!	#NULL!	#NULL!	#NULL!	#NULL!	#NULL!	#NULL!	612	3	7	20	1	4	2	150	150	1	1	6	10	2
2020.08.31.	A194811413	A1948114	2013	1	1	1	A194	1	3	46	4	4	5	5	1	#NULL!	5524.08	7151.2	#NULL!	#NULL!	#NULL!	3778.49	6257.16	#NULL!	#NULL!	#NULL!	#NULL!	#NULL!	#NULL!	#NULL!	#NULL!	#NULL!	#NULL!	#NULL!	612	4	4	20	1	4	1	7500	625	2	88	3	20	1	A194811416
2020.08.31.	A194811414	A1948114	2013	1	1	1	A194	2	5	67	4	4	5	5	#NULL!	#NULL!	5524.08	#NULL!	#NULL!	#NULL!	#NULL!	3661.78	#NULL!	#NULL!	#NULL!	#NULL!	#NULL!	#NULL!	#NULL!	#NULL!	#NULL!	#NULL!	#NULL!	#NULL!	612	4	4	20	1	4	1	7500	625	2	88	3	20	1	A194811416
2020.08.31.	A194811415	A1948114	2013	1	1	1	A194	2	32	#NULL!	4	4	5	5	4	7	5524.08	6894.09	#NULL!	12780.3	#NULL!	6157	9298.6	#NULL!	#NULL!	13746.2	#NULL!	#NULL!	#NULL!	#NULL!	#NULL!	#NULL!	#NULL!	#NULL!	612	4	4	20	1	4	1	7500	625	1	1	2	20	1
2020.08.31.	A194811416	A1948114	2013	1	1	1	A194	1	36	#NULL!	4	4	5	5	4	2	5524.08	6867.04	#NULL!	10673.1	#NULL!	8196.4	13037.6	#NULL!	#NULL!	11666.2	#NULL!	#NULL!	#NULL!	#NULL!	#NULL!	#NULL!	#NULL!	#NULL!	612	4	4	20	1	4	1	7500	625	1	1	1	20	1
2020.08.31.	A194819915	A1948199	2013	1	1	1	A194	2	54	#NULL!	1	1	1	1	2	5	5524.08	3639.18	#NULL!	#NULL!	#NULL!	4056.57	4961.73	#NULL!	#NULL!	#NULL!	#NULL!	#NULL!	#NULL!	#NULL!	#NULL!	#NULL!	#NULL!	#NULL!	612	2	2	20	2	4	2	100	100	1	1	1	20	1
2020.08.31.	A194819916	A1948199	2013	1	1	1	A194	1	58	#NULL!	1	1	1	1	1	7	5524.08	7148.41	#NULL!	18192.7	#NULL!	8119.81	8816.1	#NULL!	#NULL!	21045.8	#NULL!	#NULL!	#NULL!	#NULL!	#NULL!	#NULL!	#NULL!	#NULL!	612	2	2	20	2	4	2	100	100	1	1	2	20	2
2020.08.31.	A195723015	A1957230	2013	1	1	2	A195	1	31	#NULL!	1	2	1	2	#NULL!	#NULL!	5268.06	#NULL!	#NULL!	#NULL!	#NULL!	10491.1	#NULL!	#NULL!	#NULL!	#NULL!	#NULL!	#NULL!	#NULL!	#NULL!	#NULL!	#NULL!	#NULL!	#NULL!	601	2	5	20	1	2	2	150	150	2	88	3	10	1
2020.08.31.	A195723016	A1957230	2013	1	1	2	A195	2	56	#NULL!	2	2	2	2	3	3	5268.06	9312.91	#NULL!	18271.3	#NULL!	5096.02	9484.53	#NULL!	#NULL!	18513.6	#NULL!	#NULL!	#NULL!	#NULL!	#NULL!	#NULL!	#NULL!	#NULL!	601	2	5	20	1	2	2	150	150	1	4	1	10	1
2020.08.31.	A195726414	A1957264	2013	1	1	2	A195	2	21	#NULL!	4	4	5	5	4	2	5268.06	6431.68	#NULL!	#NULL!	#NULL!	7023.25	8604.03	#NULL!	#NULL!	#NULL!	#NULL!	#NULL!	#NULL!	#NULL!	#NULL!	#NULL!	#NULL!	#NULL!	601	3	5	20	1	2	1	6600	550	2	88	3	20	1
2020.08.31.	A195726415	A1957264	2013	1	1	2	A195	2	30	#NULL!	4	4	5	5	4	2	5268.06	6574.58	#NULL!	18282	#NULL!	5871.64	6650.74	#NULL!	#NULL!	19663.6	#NULL!	#NULL!	#NULL!	#NULL!	#NULL!	#NULL!	#NULL!	#NULL!	601	3	5	20	1	2	1	6600	550	2	88	3	20	1
2020.08.31.	A195726416	A1957264	2013	1	1	2	A195	2	54	#NULL!	4	4	4	5	2	6	5268.06	3470.52	#NULL!	14912.4	#NULL!	3868.56	4731.77	#NULL!	#NULL!	14552.4	#NULL!	#NULL!	#NULL!	#NULL!	#NULL!	#NULL!	#NULL!	#NULL!	601	3	5	20	1	2	1	6600	550	1	1	1	20	1
2020.08.31.	A195733215	A1957332	2013	1	1	2	A195	2	67	#NULL!	3	2	3	2	1	6	5268.06	3035.71	#NULL!	#NULL!	#NULL!	3353	3956.78	#NULL!	#NULL!	#NULL!	#NULL!	#NULL!	#NULL!	#NULL!	#NULL!	#NULL!	#NULL!	#NULL!	601	2	2	20	1	2	2	120	120	1	1	2	20	1
2020.08.31.	A195733216	A1957332	2013	1	1	2	A195	1	67	#NULL!	2	2	2	2	2	7	5268.06	3244.46	#NULL!	#NULL!	#NULL!	3378.07	4313.85	#NULL!	#NULL!	#NULL!	#NULL!	#NULL!	#NULL!	#NULL!	#NULL!	#NULL!	#NULL!	#NULL!	601	2	2	20	1	2	2	120	120	1	1	1	20	1
2020.08.31.	A195738314	A1957383	2013	1	1	2	A195	1	25	#NULL!	2	2	2	2	3	7	5268.06	17991.5	#NULL!	16044.5	#NULL!	17718.3	21119.9	#NULL!	#NULL!	19569.6	#NULL!	#NULL!	#NULL!	#NULL!	#NULL!	#NULL!	#NULL!	#NULL!	601	2	5	20	1	2	2	200	200	2	88	3	20	9
2020.08.31.	A195751915	A1957519	2013	1	1	2	A195	2	50	#NULL!	1	2	1	2	4	2	5268.06	3470.52	#NULL!	#NULL!	#NULL!	3868.56	4731.77	#NULL!	#NULL!	#NULL!	#NULL!	#NULL!	#NULL!	#NULL!	#NULL!	#NULL!	#NULL!	#NULL!	601	2	2	20	1	2	2	120	120	1	1	1	20	1
2020.08.31.	A195751916	A1957519	2013	1	1	2	A195	1	56	#NULL!	1	2	1	2	2	7	5268.06	6817.11	#NULL!	17349.6	#NULL!	7743.49	8407.51	#NULL!	#NULL!	20070.4	#NULL!	#NULL!	#NULL!	#NULL!	#NULL!	#NULL!	#NULL!	#NULL!	601	2	2	20	1	2	2	120	120	1	1	2	20	1
2020.08.31.	A195753616	A1957536	2013	1	1	2	A195	2	80	#NULL!	1	1	1	1	1	7	5268.06	3306.77	#NULL!	#NULL!	#NULL!	3459.77	3956.78	#NULL!	#NULL!	#NULL!	#NULL!	#NULL!	#NULL!	#NULL!	#NULL!	#NULL!	#NULL!	#NULL!	601	1	1	20	1	2	1	200	17	1	3	1	99	2
2020.08.31.	A195758714	A1957587	2013	1	1	2	A195	1	13	#NULL!	1	1	1	1	1	#NULL!	5268.06	6580.38	#NULL!	#NULL!	#NULL!	8881.56	6671.83	#NULL!	#NULL!	#NULL!	#NULL!	#NULL!	#NULL!	#NULL!	#NULL!	#NULL!	#NULL!	#NULL!	601	3	5	20	1	2	1	400	33.3333	2	88	3	10	1
2020.08.31.	A195758715	A1957587	2013	1	1	2	A195	2	15	#NULL!	1	1	1	1	1	7	5268.06	5824.88	#NULL!	18867.6	#NULL!	#NULL!	#NULL!	#NULL!	#NULL!	#NULL!	#NULL!	#NULL!	#NULL!	#NULL!	#NULL!	#NULL!	#NULL!	#NULL!	601	3	5	20	1	2	1	400	33.3333	2	88	3	10	1
2020.08.31.	A195758716	A1957587	2013	1	1	2	A195	2	39	#NULL!	1	1	1	1	3	7	5268.06	5321.43	#NULL!	8304.9	#NULL!	7237.55	7814.14	#NULL!	#NULL!	22625.8	#NULL!	#NULL!	#NULL!	#NULL!	#NULL!	#NULL!	#NULL!	#NULL!	601	3	5	20	1	2	1	400	33.3333	1	4	1	30	1
2020.08.31.	A195762116	A1957621	2013	1	1	2	A195	2	64	#NULL!	3	2	3	2	1	6	5268.06	12033.9	#NULL!	#NULL!	#NULL!	12743.3	15827.1	#NULL!	#NULL!	#NULL!	#NULL!	#NULL!	#NULL!	#NULL!	#NULL!	#NULL!	#NULL!	#NULL!	601	4	5	20	1	2	1	3108	259	1	4	1	20	1
2020.08.31.	A195768914	A1957689	2013	1	1	2	A195	2	1	16	3	3	3	3	1	#NULL!	5268.06	5309.39	#NULL!	#NULL!	#NULL!	5087.08	4277.53	#NULL!	#NULL!	#NULL!	#NULL!	#NULL!	#NULL!	#NULL!	#NULL!	#NULL!	#NULL!	#NULL!	601	3	4	20	2	2	1	3800	316.667	2	88	3	20	1	A195768916
2020.08.31.	A195768915	A1957689	2013	1	1	2	A195	2	33	#NULL!	2	3	3	3	4	7	5268.06	6574.58	#NULL!	#NULL!	#NULL!	5871.64	6650.74	#NULL!	#NULL!	#NULL!	#NULL!	#NULL!	#NULL!	#NULL!	#NULL!	#NULL!	#NULL!	#NULL!	601	3	4	20	2	2	1	3800	316.667	1	1	2	20	1
2020.08.31.	A195768916	A1957689	2013	1	1	2	A195	1	37	#NULL!	2	3	3	3	4	1	5268.06	6548.78	#NULL!	20356.8	#NULL!	7816.53	9325.04	#NULL!	#NULL!	22251	#NULL!	#NULL!	#NULL!	#NULL!	#NULL!	#NULL!	#NULL!	#NULL!	601	3	4	20	2	2	1	3800	316.667	1	1	1	20	1
2020.08.31.	A195777415	A1957774	2013	1	1	2	A195	2	61	#NULL!	3	2	3	3	3	7	5268.06	3008.49	#NULL!	#NULL!	#NULL!	3185.82	3956.78	#NULL!	#NULL!	#NULL!	#NULL!	#NULL!	#NULL!	#NULL!	#NULL!	#NULL!	#NULL!	#NULL!	601	2	2	20	1	2	2	210	210	1	1	1	20	1
2020.08.31.	A195777416	A1957774	2013	1	1	2	A195	1	57	#NULL!	2	2	2	3	3	6	5268.06	6817.11	#NULL!	#NULL!	#NULL!	7743.49	8407.51	#NULL!	#NULL!	#NULL!	#NULL!	#NULL!	#NULL!	#NULL!	#NULL!	#NULL!	#NULL!	#NULL!	601	2	2	20	1	2	2	210	210	1	1	2	20	1
2020.08.31.	A195779116	A1957791	2013	1	1	2	A195	1	68	#NULL!	1	1	1	1	1	7	5268.06	3244.46	#NULL!	9226.79	#NULL!	3378.07	4313.85	#NULL!	#NULL!	9463.42	#NULL!	#NULL!	#NULL!	#NULL!	#NULL!	#NULL!	#NULL!	#NULL!	601	1	1	10	1	2	2	53	53	1	4	1	30	2
2020.08.31.	A195785913	A1957859	2013	1	1	2	A195	1	21	#NULL!	2	3	3	3	3	7	5268.06	10977	#NULL!	17746.7	#NULL!	12127.4	14401.9	#NULL!	#NULL!	22365.4	#NULL!	#NULL!	#NULL!	#NULL!	#NULL!	#NULL!	#NULL!	#NULL!	601	4	4	20	1	2	1	3620	301.667	2	88	3	20	2	A195785916
2020.08.31.	A195785914	A1957859	2013	1	1	2	A195	1	26	#NULL!	2	3	2	3	3	3	5268.06	10608.6	#NULL!	16044.5	#NULL!	10883.4	14545.8	#NULL!	#NULL!	19569.6	#NULL!	#NULL!	#NULL!	#NULL!	#NULL!	#NULL!	#NULL!	#NULL!	601	4	4	20	1	2	1	3620	301.667	2	88	3	20	2	A195785916
2020.08.31.	A195785915	A1957859	2013	1	1	2	A195	2	52	#NULL!	2	3	2	3	1	6	5268.06	3470.52	#NULL!	#NULL!	#NULL!	3868.56	4731.77	#NULL!	#NULL!	#NULL!	#NULL!	#NULL!	#NULL!	#NULL!	#NULL!	#NULL!	#NULL!	#NULL!	601	4	4	20	1	2	1	3620	301.667	1	1	2	20	1
2020.08.31.	A195785916	A1957859	2013	1	1	2	A195	1	59	#NULL!	2	3	2	3	2	5	5268.06	6817.11	#NULL!	#NULL!	#NULL!	7743.49	8407.51	#NULL!	#NULL!	#NULL!	#NULL!	#NULL!	#NULL!	#NULL!	#NULL!	#NULL!	#NULL!	#NULL!	601	4	4	20	1	2	1	3620	301.667	1	1	1	20	1
2020.08.31.	A195787614	A1957876	2013	1	1	2	A195	2	24	#NULL!	2	2	2	2	#NULL!	#NULL!	5268.06	#NULL!	#NULL!	#NULL!	#NULL!	7023.25	#NULL!	#NULL!	#NULL!	#NULL!	#NULL!	#NULL!	#NULL!	#NULL!	#NULL!	#NULL!	#NULL!	#NULL!	601	2	5	10	1	2	2	190	190	2	88	3	20	1	A195787616
2020.08.31.	A195787616	A1957876	2013	1	1	2	A195	1	57	#NULL!	2	2	2	2	3	6	5268.06	13634.2	#NULL!	17349.6	#NULL!	7743.49	16815	#NULL!	#NULL!	20070.4	#NULL!	#NULL!	#NULL!	#NULL!	#NULL!	#NULL!	#NULL!	#NULL!	601	2	5	10	1	2	2	190	190	1	1	1	10	1
2020.08.31.	A195797816	A1957978	2013	1	1	2	A195	1	59	#NULL!	1	2	1	2	4	6	5268.06	6817.11	#NULL!	#NULL!	#NULL!	7743.49	8407.51	#NULL!	#NULL!	#NULL!	#NULL!	#NULL!	#NULL!	#NULL!	#NULL!	#NULL!	#NULL!	#NULL!	601	1	1	10	1	2	2	100	100	1	4	1	10	1
2020.08.31.	A195813115	A1958131	2013	1	1	2	A195	2	73	#NULL!	1	1	1	1	1	7	5268.06	2734.09	#NULL!	#NULL!	#NULL!	2917.35	3956.78	#NULL!	#NULL!	#NULL!	#NULL!	#NULL!	#NULL!	#NULL!	#NULL!	#NULL!	#NULL!	#NULL!	601	2	2	10	1	2	2	40	40	1	1	2	20	2
2020.08.31.	A195813116	A1958131	2013	1	1	2	A195	1	78	#NULL!	1	1	1	1	1	7	5268.06	3267.46	#NULL!	#NULL!	#NULL!	3431.49	4313.85	#NULL!	#NULL!	#NULL!	#NULL!	#NULL!	#NULL!	#NULL!	#NULL!	#NULL!	#NULL!	#NULL!	601	2	2	10	1	2	2	40	40	1	1	1	20	2
2020.08.31.	A195814816	A1958148	2013	1	1	2	A195	2	62	#NULL!	1	1	1	1	2	7	5268.06	3008.49	#NULL!	13286	#NULL!	3185.82	3956.78	#NULL!	#NULL!	12994.7	#NULL!	#NULL!	#NULL!	#NULL!	#NULL!	#NULL!	#NULL!	#NULL!	601	1	1	20	1	2	2	50	50	1	3	1	20	1
2020.08.31.	A196689013	A1966890	2013	1	1	2	A196	2	27	#NULL!	2	2	2	2	4	7	5137.72	7857.37	#NULL!	26916.8	#NULL!	7191.62	8278.9	#NULL!	#NULL!	32598.3	#NULL!	#NULL!	#NULL!	#NULL!	#NULL!	#NULL!	#NULL!	#NULL!	601	3	4	20	2	2	1	2840	236.667	2	88	3	10	1	A196689016
2020.08.31.	A196689015	A1966890	2013	1	1	2	A196	2	61	#NULL!	3	2	3	2	1	6	5137.72	2934.05	6031.4	#NULL!	#NULL!	3106.99	3858.88	#NULL!	6182.49	#NULL!	#NULL!	#NULL!	#NULL!	#NULL!	#NULL!	#NULL!	#NULL!	#NULL!	601	3	4	20	2	2	1	2840	236.667	1	1	1	20	1
2020.08.31.	A196689016	A1966890	2013	1	1	2	A196	1	62	#NULL!	2	2	2	2	1	6	5137.72	5462.96	5533.44	#NULL!	#NULL!	5204.14	4207.12	#NULL!	5861.41	#NULL!	#NULL!	#NULL!	#NULL!	#NULL!	#NULL!	#NULL!	#NULL!	#NULL!	601	3	4	20	2	2	1	2840	236.667	1	1	2	20	1
2020.08.31.	A196697512	A1966975	2013	1	1	2	A196	1	30	#NULL!	2	3	3	3	#NULL!	#NULL!	5137.72	10167.1	#NULL!	#NULL!	#NULL!	#NULL!	#NULL!	#NULL!	#NULL!	#NULL!	#NULL!	#NULL!	#NULL!	#NULL!	#NULL!	#NULL!	#NULL!	#NULL!	601	5	4	20	2	2	1	4900	408.333	2	88	3	20	2	A196697516
2020.08.31.	A196697513	A1966975	2013	1	1	2	A196	2	34	#NULL!	2	3	3	3	4	3	5137.72	8014.89	#NULL!	#NULL!	#NULL!	7157.96	10810.3	#NULL!	#NULL!	#NULL!	#NULL!	#NULL!	#NULL!	#NULL!	#NULL!	#NULL!	#NULL!	#NULL!	601	5	4	20	2	2	1	4900	408.333	2	88	3	20	1	A196697516
2020.08.31.	A196697514	A1966975	2013	1	1	2	A196	2	41	#NULL!	2	3	3	3	4	1	5137.72	6798.25	10071.1	#NULL!	#NULL!	6779.05	8622.52	#NULL!	9626.68	#NULL!	#NULL!	#NULL!	#NULL!	#NULL!	#NULL!	#NULL!	#NULL!	#NULL!	601	5	4	20	2	2	1	4900	408.333	2	88	3	20	1	A196697516
2020.08.31.	A196697515	A1966975	2013	1	1	2	A196	2	64	#NULL!	3	3	4	3	1	5	5137.72	3667.56	9047.1	#NULL!	#NULL!	3883.74	6431.47	#NULL!	9273.73	#NULL!	#NULL!	#NULL!	#NULL!	#NULL!	#NULL!	#NULL!	#NULL!	#NULL!	601	5	4	20	2	2	1	4900	408.333	1	1	2	20	2
2020.08.31.	A196697516	A1966975	2013	1	1	2	A196	1	66	#NULL!	4	3	4	3	#NULL!	#NULL!	5137.72	#NULL!	#NULL!	#NULL!	#NULL!	4118.12	#NULL!	#NULL!	#NULL!	#NULL!	#NULL!	#NULL!	#NULL!	#NULL!	#NULL!	#NULL!	#NULL!	#NULL!	601	5	4	20	2	2	1	4900	408.333	1	1	1	20	1
2020.08.31.	A196704314	A1967043	2013	1	1	2	A196	1	1	12	2	2	3	3	1	#NULL!	5137.72	3325.52	#NULL!	#NULL!	#NULL!	3514.22	4364.64	#NULL!	#NULL!	#NULL!	#NULL!	#NULL!	#NULL!	#NULL!	#NULL!	#NULL!	#NULL!	#NULL!	601	3	4	20	1	2	1	3060	255	2	88	3	20	1	A196704316
2020.08.31.	A196704315	A1967043	2013	1	1	2	A196	2	35	#NULL!	2	2	2	3	4	1	5137.72	5189.76	#NULL!	#NULL!	#NULL!	4705.65	5080.54	#NULL!	#NULL!	#NULL!	#NULL!	#NULL!	#NULL!	#NULL!	#NULL!	#NULL!	#NULL!	#NULL!	601	3	4	20	1	2	1	3060	255	1	1	2	20	1
2020.08.31.	A196704316	A1967043	2013	1	1	2	A196	1	37	#NULL!	2	2	2	3	4	7	5137.72	6386.75	#NULL!	#NULL!	#NULL!	7623.13	9094.32	#NULL!	#NULL!	#NULL!	#NULL!	#NULL!	#NULL!	#NULL!	#NULL!	#NULL!	#NULL!	#NULL!	601	3	4	20	1	2	1	3060	255	1	1	1	20	1
2020.08.31.	A196706015	A1967060	2013	1	1	2	A196	2	64	#NULL!	2	1	2	1	1	6	5137.72	2934.05	12062.8	25914.6	#NULL!	3106.99	3858.88	37581.8	12365	25346.5	38729.6	#NULL!	#NULL!	#NULL!	#NULL!	#NULL!	#NULL!	#NULL!	601	2	2	10	1	2	2	100	100	1	1	2	20	1
2020.08.31.	A196706016	A1967060	2013	1	1	2	A196	1	74	#NULL!	2	1	3	1	1	7	5137.72	3436.07	#NULL!	#NULL!	#NULL!	3564.55	4207.12	#NULL!	#NULL!	#NULL!	#NULL!	#NULL!	#NULL!	#NULL!	#NULL!	#NULL!	#NULL!	#NULL!	601	2	2	10	1	2	2	100	100	1	1	1	20	2
2020.08.31.	A196712814	A1967128	2013	1	1	2	A196	2	80	#NULL!	4	3	5	3	#NULL!	#NULL!	5137.72	3224.95	#NULL!	#NULL!	#NULL!	3374.17	3858.88	#NULL!	#NULL!	#NULL!	#NULL!	#NULL!	#NULL!	#NULL!	#NULL!	#NULL!	#NULL!	#NULL!	601	3	6	20	3	2	2	300	300	1	3	6	20	2
2020.08.31.	A196712815	A1967128	2013	1	1	2	A196	2	60	#NULL!	3	3	4	3	4	7	5137.72	2934.05	9047.1	#NULL!	#NULL!	3106.99	3858.88	#NULL!	9273.73	#NULL!	#NULL!	#NULL!	#NULL!	#NULL!	#NULL!	#NULL!	#NULL!	#NULL!	601	3	6	20	3	2	2	300	300	1	1	2	20	1
2020.08.31.	A196712816	A1967128	2013	1	1	2	A196	1	61	#NULL!	2	3	3	3	4	7	5137.72	5462.96	8300.16	26995.5	#NULL!	5204.14	4207.12	38093.6	8792.12	27687.8	39919.6	#NULL!	#NULL!	#NULL!	#NULL!	#NULL!	#NULL!	#NULL!	601	3	6	20	3	2	2	300	300	1	1	1	20	1
2020.08.31.	A196717913	A1967179	2013	1	1	2	A196	2	19	#NULL!	2	3	3	3	3	1	5137.72	5680.76	#NULL!	#NULL!	#NULL!	5397.8	6820.58	#NULL!	#NULL!	#NULL!	#NULL!	#NULL!	#NULL!	#NULL!	#NULL!	#NULL!	#NULL!	#NULL!	601	4	4	20	3	2	1	4000	333.333	2	88	3	10	2	A196717916
2020.08.31.	A196717914	A1967179	2013	1	1	2	A196	1	22	#NULL!	2	3	3	3	3	3	5137.72	10705.4	#NULL!	17307.6	#NULL!	11827.3	14045.6	#NULL!	#NULL!	21812.1	#NULL!	#NULL!	#NULL!	#NULL!	#NULL!	#NULL!	#NULL!	#NULL!	601	4	4	20	3	2	1	4000	333.333	2	88	3	10	2	A196717916
2020.08.31.	A196717915	A1967179	2013	1	1	2	A196	2	52	#NULL!	2	3	2	3	3	3	5137.72	3384.65	5916.97	#NULL!	#NULL!	3772.85	4614.69	#NULL!	5938.16	#NULL!	#NULL!	#NULL!	#NULL!	#NULL!	#NULL!	#NULL!	#NULL!	#NULL!	601	4	4	20	3	2	1	4000	333.333	1	1	2	10	1
2020.08.31.	A196717916	A1967179	2013	1	1	2	A196	1	51	#NULL!	2	3	2	3	4	3	5137.72	7776.65	8434.4	20698.6	#NULL!	8885.38	8905.96	25097.5	10538.1	23107.2	29831.6	#NULL!	#NULL!	#NULL!	#NULL!	#NULL!	#NULL!	#NULL!	601	4	4	20	3	2	1	4000	333.333	1	1	1	10	1
2020.08.31.	A196724713	A1967247	2013	1	1	2	A196	2	27	#NULL!	4	4	5	5	4	1	5137.72	7857.37	#NULL!	#NULL!	#NULL!	#NULL!	#NULL!	#NULL!	#NULL!	#NULL!	#NULL!	#NULL!	#NULL!	#NULL!	#NULL!	#NULL!	#NULL!	#NULL!	601	4	4	20	3	2	2	680	680	2	88	3	10	2	A196724716
2020.08.31.	A196724714	A1967247	2013	1	1	2	A196	1	31	#NULL!	4	4	5	5	3	2	5137.72	8133.65	#NULL!	#NULL!	#NULL!	13642	15677.6	#NULL!	#NULL!	#NULL!	#NULL!	#NULL!	#NULL!	#NULL!	#NULL!	#NULL!	#NULL!	#NULL!	601	4	4	20	3	2	2	680	680	2	88	3	20	2	A196724716
2020.08.31.	A196724715	A1967247	2013	1	1	2	A196	2	58	#NULL!	4	4	5	5	1	3	5137.72	4541.24	5816.45	17819.3	#NULL!	6626.58	6166.57	12937.1	6344.8	18055.6	13874.1	#NULL!	#NULL!	#NULL!	#NULL!	#NULL!	#NULL!	#NULL!	601	4	4	20	3	2	2	680	680	1	1	1	10	2
2020.08.31.	A196724716	A1967247	2013	1	1	2	A196	1	63	#NULL!	4	4	5	5	2	5	5137.72	5462.96	5533.44	17997	#NULL!	6938.85	5609.49	12697.9	5861.41	18458.5	13306.5	#NULL!	#NULL!	#NULL!	#NULL!	#NULL!	#NULL!	#NULL!	601	4	4	20	3	2	2	680	680	1	1	2	10	2
2020.08.31.	A196729814	A1967298	2013	1	1	2	A196	2	22	#NULL!	#NULL!	#NULL!	#NULL!	#NULL!	3	7	5137.72	6272.54	#NULL!	20950	#NULL!	6849.48	8391.15	#NULL!	#NULL!	21716.5	#NULL!	#NULL!	#NULL!	#NULL!	#NULL!	#NULL!	#NULL!	#NULL!	601	3	5	20	2	2	9	999999	#NULL!	2	88	3	10	1	A196729816
2020.08.31.	A196729815	A1967298	2013	1	1	2	A196	1	25	#NULL!	#NULL!	#NULL!	#NULL!	#NULL!	3	7	5137.72	10346.2	#NULL!	#NULL!	#NULL!	10614.1	14185.9	#NULL!	#NULL!	#NULL!	#NULL!	#NULL!	#NULL!	#NULL!	#NULL!	#NULL!	#NULL!	#NULL!	601	3	5	20	2	2	9	999999	#NULL!	2	88	3	10	2	A196729816
2020.08.31.	A196729816	A1967298	2013	1	1	2	A196	1	55	#NULL!	#NULL!	#NULL!	#NULL!	#NULL!	#NULL!	#NULL!	5137.72	6648.44	8889.39	#NULL!	#NULL!	7551.9	8199.49	#NULL!	11037.9	#NULL!	#NULL!	#NULL!	#NULL!	#NULL!	#NULL!	#NULL!	#NULL!	#NULL!	601	3	5	20	2	2	9	999999	#NULL!	1	3	1	10	1
2020.08.31.	A196741713	A1967417	2013	1	1	2	A196	2	1	21	1	2	1	2	1	#NULL!	5137.72	5178.02	#NULL!	#NULL!	#NULL!	4961.22	4171.7	#NULL!	#NULL!	#NULL!	#NULL!	#NULL!	#NULL!	#NULL!	#NULL!	#NULL!	#NULL!	#NULL!	601	4	4	20	1	2	1	2500	208.333	2	88	3	10	1	A196741716
2020.08.31.	A196741714	A1967417	2013	1	1	2	A196	1	9	#NULL!	1	2	1	2	1	#NULL!	5137.72	5208.88	#NULL!	#NULL!	#NULL!	4859.23	3729.01	#NULL!	#NULL!	#NULL!	#NULL!	#NULL!	#NULL!	#NULL!	#NULL!	#NULL!	#NULL!	#NULL!	601	4	4	20	1	2	1	2500	208.333	2	88	3	10	1	A196741716
2020.08.31.	A196741715	A1967417	2013	1	1	2	A196	2	37	#NULL!	1	2	1	2	4	7	5137.72	5189.76	#NULL!	#NULL!	#NULL!	4705.65	5080.54	#NULL!	#NULL!	#NULL!	#NULL!	#NULL!	#NULL!	#NULL!	#NULL!	#NULL!	#NULL!	#NULL!	601	4	4	20	1	2	1	2500	208.333	1	1	2	10	1
2020.08.31.	A196741716	A1967417	2013	1	1	2	A196	1	36	#NULL!	1	2	1	2	#NULL!	#NULL!	5137.72	6386.75	#NULL!	19853.1	#NULL!	7623.13	9094.32	#NULL!	#NULL!	21700.4	#NULL!	#NULL!	#NULL!	#NULL!	#NULL!	#NULL!	#NULL!	#NULL!	601	4	4	20	1	2	1	2500	208.333	1	1	1	10	1
2020.08.31.	A196746811	A1967468	2013	1	1	2	A196	1	80	#NULL!	4	2	5	2	#NULL!	#NULL!	5137.72	4779.92	#NULL!	#NULL!	#NULL!	3346.59	8414.24	#NULL!	#NULL!	#NULL!	#NULL!	#NULL!	#NULL!	#NULL!	#NULL!	#NULL!	#NULL!	#NULL!	601	6	7	20	2	2	2	350	350	1	3	6	10	2
2020.08.31.	A196746812	A1967468	2013	1	1	2	A196	1	14	#NULL!	2	2	2	2	#NULL!	#NULL!	5137.72	#NULL!	#NULL!	#NULL!	#NULL!	5774.54	#NULL!	#NULL!	#NULL!	#NULL!	#NULL!	#NULL!	#NULL!	#NULL!	#NULL!	#NULL!	#NULL!	#NULL!	601	6	7	20	2	2	2	350	350	2	88	3	10	2	A196746816
2020.08.31.	A196746813	A1967468	2013	1	1	2	A196	2	15	#NULL!	2	2	2	2	1	7	5137.72	16162.7	#NULL!	#NULL!	#NULL!	5397.8	13641.2	#NULL!	#NULL!	#NULL!	#NULL!	#NULL!	#NULL!	#NULL!	#NULL!	#NULL!	#NULL!	#NULL!	601	6	7	20	2	2	2	350	350	2	88	3	10	2	A196746816
2020.08.31.	A196746814	A1967468	2013	1	1	2	A196	1	17	#NULL!	2	2	3	2	#NULL!	#NULL!	5137.72	#NULL!	#NULL!	#NULL!	#NULL!	5879.83	#NULL!	#NULL!	#NULL!	#NULL!	#NULL!	#NULL!	#NULL!	#NULL!	#NULL!	#NULL!	#NULL!	#NULL!	601	6	7	20	2	2	2	350	350	2	88	3	10	2	A196746816
2020.08.31.	A196746815	A1967468	2013	1	1	2	A196	2	42	#NULL!	2	2	2	2	3	7	5137.72	8157.9	19591.7	#NULL!	#NULL!	5423.24	10347	#NULL!	19253.4	#NULL!	#NULL!	#NULL!	#NULL!	#NULL!	#NULL!	#NULL!	#NULL!	#NULL!	601	6	7	20	2	2	2	350	350	1	1	2	10	1
2020.08.31.	A196746816	A1967468	2013	1	1	2	A196	1	48	#NULL!	2	2	2	2	#NULL!	#NULL!	5137.72	#NULL!	#NULL!	#NULL!	#NULL!	11578.6	#NULL!	#NULL!	#NULL!	#NULL!	#NULL!	#NULL!	#NULL!	#NULL!	#NULL!	#NULL!	#NULL!	#NULL!	601	6	7	20	2	2	2	350	350	1	1	1	10	1	A196746811
2020.08.31.	A196753613	A1967536	2013	1	1	2	A196	1	20	#NULL!	3	4	4	4	3	1	5137.72	10705.4	#NULL!	17307.6	#NULL!	11827.3	14045.6	#NULL!	#NULL!	21812.1	#NULL!	#NULL!	#NULL!	#NULL!	#NULL!	#NULL!	#NULL!	#NULL!	601	4	4	20	3	2	1	6500	541.667	2	88	3	20	1	A196753616
2020.08.31.	A196753614	A1967536	2013	1	1	2	A196	2	23	#NULL!	3	4	4	4	3	7	5137.72	6272.54	#NULL!	#NULL!	#NULL!	6849.48	8391.15	#NULL!	#NULL!	#NULL!	#NULL!	#NULL!	#NULL!	#NULL!	#NULL!	#NULL!	#NULL!	#NULL!	601	4	4	20	3	2	1	6500	541.667	2	88	3	20	1	A196753616
2020.08.31.	A196753615	A1967536	2013	1	1	2	A196	2	49	#NULL!	3	4	4	4	3	7	5137.72	5960.65	6881.7	#NULL!	#NULL!	5759.17	5552.7	#NULL!	6829.64	#NULL!	#NULL!	#NULL!	#NULL!	#NULL!	#NULL!	#NULL!	#NULL!	#NULL!	601	4	4	20	3	2	1	6500	541.667	1	1	2	20	1
2020.08.31.	A196753616	A1967536	2013	1	1	2	A196	1	52	#NULL!	3	4	4	4	4	2	5137.72	7776.65	8434.4	20698.6	#NULL!	8885.38	8905.96	25097.5	10538.1	23107.2	29831.6	#NULL!	#NULL!	#NULL!	#NULL!	#NULL!	#NULL!	#NULL!	601	4	4	20	3	2	1	6500	541.667	1	1	1	20	1
2020.08.31.	A196758715	A1967587	2013	1	1	2	A196	1	49	#NULL!	4	4	5	5	3	2	5137.72	9406.33	9838.13	25787.2	#NULL!	11578.6	10117.9	32421.5	12128.9	25909.1	38292	#NULL!	#NULL!	#NULL!	#NULL!	#NULL!	#NULL!	#NULL!	601	2	2	20	2	2	2	500	500	1	1	1	20	1
2020.08.31.	A196758716	A1967587	2013	1	1	2	A196	2	47	#NULL!	4	4	5	5	3	6	5137.72	5960.65	6881.7	#NULL!	#NULL!	5759.17	5552.7	#NULL!	6829.64	#NULL!	#NULL!	#NULL!	#NULL!	#NULL!	#NULL!	#NULL!	#NULL!	#NULL!	601	2	2	20	2	2	2	500	500	1	1	2	20	1
2020.08.31.	A196763814	A1967638	2013	1	1	2	A196	2	47	#NULL!	1	2	1	2	#NULL!	#NULL!	5137.72	#NULL!	#NULL!	#NULL!	#NULL!	9598.61	#NULL!	#NULL!	#NULL!	#NULL!	#NULL!	#NULL!	#NULL!	#NULL!	#NULL!	#NULL!	#NULL!	#NULL!	601	5	7	20	3	2	2	200	200	1	1	3	20	1	A196763816
2020.08.31.	A196763815	A1967638	2013	1	1	2	A196	2	69	#NULL!	3	2	3	2	2	7	5137.72	5921.2	9047.1	#NULL!	#NULL!	5450.07	9647.21	#NULL!	9273.73	#NULL!	#NULL!	#NULL!	#NULL!	#NULL!	#NULL!	#NULL!	#NULL!	#NULL!	601	5	7	20	3	2	2	200	200	1	1	2	20	1
2020.08.31.	A196763816	A1967638	2013	1	1	2	A196	1	72	#NULL!	3	2	3	2	2	7	5137.72	6872.13	8300.16	#NULL!	#NULL!	5940.92	10517.8	#NULL!	8792.12	#NULL!	#NULL!	#NULL!	#NULL!	#NULL!	#NULL!	#NULL!	#NULL!	#NULL!	601	5	7	20	3	2	2	200	200	1	1	1	20	2
2020.08.31.	A196770615	A1967706	2013	1	1	2	A196	2	64	#NULL!	2	2	2	2	2	7	5137.72	4401.08	6031.4	#NULL!	#NULL!	4660.49	5788.33	#NULL!	6182.49	#NULL!	#NULL!	#NULL!	#NULL!	#NULL!	#NULL!	#NULL!	#NULL!	#NULL!	601	3	4	20	1	2	2	151	151	1	1	2	20	1
2020.08.31.	A196770616	A1967706	2013	1	1	2	A196	1	71	#NULL!	3	2	3	2	3	7	5137.72	5154.1	5533.44	#NULL!	#NULL!	5346.83	6310.68	#NULL!	5861.41	#NULL!	#NULL!	#NULL!	#NULL!	#NULL!	#NULL!	#NULL!	#NULL!	#NULL!	601	3	4	20	1	2	2	151	151	1	1	1	20	1
2020.08.31.	A196775715	A1967757	2013	1	1	2	A196	2	65	#NULL!	4	4	5	5	3	6	5137.72	5921.2	18094.2	#NULL!	#NULL!	6540.08	7717.77	#NULL!	18547.5	#NULL!	#NULL!	#NULL!	#NULL!	#NULL!	#NULL!	#NULL!	#NULL!	#NULL!	601	4	4	20	1	2	1	13138	1094.83	1	1	2	20	1
2020.08.31.	A196775716	A1967757	2013	1	1	2	A196	1	67	#NULL!	4	4	5	5	4	7	5137.72	6328.38	#NULL!	#NULL!	#NULL!	6588.99	8414.24	#NULL!	#NULL!	#NULL!	#NULL!	#NULL!	#NULL!	#NULL!	#NULL!	#NULL!	#NULL!	#NULL!	601	4	4	20	1	2	1	13138	1094.83	1	1	1	20	1
2020.08.31.	A196785914	A1967859	2013	1	1	2	A196	2	1	17	3	3	4	4	1	#NULL!	5137.72	5178.02	#NULL!	#NULL!	#NULL!	4961.22	4171.7	#NULL!	#NULL!	#NULL!	#NULL!	#NULL!	#NULL!	#NULL!	#NULL!	#NULL!	#NULL!	#NULL!	601	3	4	20	1	2	1	5000	416.667	2	88	3	20	1	A196785916
2020.08.31.	A196785915	A1967859	2013	1	1	2	A196	2	38	#NULL!	3	3	4	4	3	2	5137.72	5189.76	#NULL!	16198.8	#NULL!	4705.65	5080.54	#NULL!	#NULL!	14710.7	#NULL!	#NULL!	#NULL!	#NULL!	#NULL!	#NULL!	#NULL!	#NULL!	601	3	4	20	1	2	1	5000	416.667	1	1	1	20	1
2020.08.31.	A196785916	A1967859	2013	1	1	2	A196	1	37	#NULL!	3	3	4	4	3	3	5137.72	6386.75	#NULL!	#NULL!	#NULL!	7623.13	9094.32	#NULL!	#NULL!	#NULL!	#NULL!	#NULL!	#NULL!	#NULL!	#NULL!	#NULL!	#NULL!	#NULL!	601	3	4	20	1	2	1	5000	416.667	1	1	2	20	1
2020.08.31.	A196794412	A1967944	2013	1	1	2	A196	2	3	46	1	2	2	2	1	#NULL!	5137.72	5178.02	#NULL!	#NULL!	#NULL!	4961.22	4171.7	#NULL!	#NULL!	#NULL!	#NULL!	#NULL!	#NULL!	#NULL!	#NULL!	#NULL!	#NULL!	#NULL!	601	4	5	20	1	2	1	3000	250	2	88	3	10	2
2020.08.31.	A196794413	A1967944	2013	1	1	2	A196	2	11	#NULL!	2	2	2	2	1	#NULL!	5137.72	4949.07	#NULL!	9290.45	#NULL!	4285.13	4913.44	#NULL!	#NULL!	6044	#NULL!	#NULL!	#NULL!	#NULL!	#NULL!	#NULL!	#NULL!	#NULL!	601	4	5	20	1	2	1	3000	250	2	88	3	10	2
2020.08.31.	A196794416	A1967944	2013	1	1	2	A196	2	41	#NULL!	1	2	2	2	4	7	5137.72	5438.6	6714.08	11378.8	#NULL!	5423.24	5173.51	14298.1	6417.79	10183	14919.4	#NULL!	#NULL!	#NULL!	#NULL!	#NULL!	#NULL!	#NULL!	601	4	5	20	1	2	1	3000	250	1	1	1	10	2
2020.08.31.	A196799514	A1967995	2013	1	1	2	A196	1	34	#NULL!	4	4	5	5	#NULL!	#NULL!	5137.72	8133.65	#NULL!	35694.9	#NULL!	10231.5	11758.2	#NULL!	#NULL!	47670.9	#NULL!	#NULL!	#NULL!	#NULL!	#NULL!	#NULL!	#NULL!	#NULL!	601	3	4	20	3	2	1	10000	833.333	2	88	3	20	1	A196799516
2020.08.31.	A196799515	A1967995	2013	1	1	2	A196	2	65	#NULL!	4	4	5	5	4	7	5137.72	2960.6	6031.4	#NULL!	#NULL!	3270.04	3858.88	#NULL!	6182.49	#NULL!	#NULL!	#NULL!	#NULL!	#NULL!	#NULL!	#NULL!	#NULL!	#NULL!	601	3	4	20	3	2	1	10000	833.333	1	1	2	20	1
2020.08.31.	A196799516	A1967995	2013	1	1	2	A196	1	67	#NULL!	4	4	5	5	3	1	5137.72	3164.19	5533.44	#NULL!	#NULL!	3294.49	4207.12	#NULL!	5861.41	#NULL!	#NULL!	#NULL!	#NULL!	#NULL!	#NULL!	#NULL!	#NULL!	#NULL!	601	3	4	20	3	2	1	10000	833.333	1	1	1	20	1
2020.08.31.	A196806313	A1968063	2013	1	1	2	A196	2	23	#NULL!	4	4	5	5	4	7	5137.72	12545.1	#NULL!	#NULL!	#NULL!	#NULL!	#NULL!	#NULL!	#NULL!	#NULL!	#NULL!	#NULL!	#NULL!	#NULL!	#NULL!	#NULL!	#NULL!	#NULL!	601	2	5	20	2	2	1	6520	543.333	2	88	3	20	2
2020.08.31.	A196813113	A1968131	2013	1	1	2	A196	2	13	#NULL!	3	4	4	4	1	#NULL!	5137.72	4949.07	#NULL!	#NULL!	#NULL!	4285.13	4913.44	#NULL!	#NULL!	#NULL!	#NULL!	#NULL!	#NULL!	#NULL!	#NULL!	#NULL!	#NULL!	#NULL!	601	4	4	20	3	2	1	6500	541.667	2	88	3	20	1	A196813116
2020.08.31.	A196813114	A1968131	2013	1	1	2	A196	2	16	#NULL!	3	4	4	4	2	7	5137.72	5680.76	#NULL!	18400.8	#NULL!	5397.8	6820.58	#NULL!	#NULL!	28456.2	#NULL!	#NULL!	#NULL!	#NULL!	#NULL!	#NULL!	#NULL!	#NULL!	601	4	4	20	3	2	1	6500	541.667	2	88	3	20	1	A196813116
2020.08.31.	A196813115	A1968131	2013	1	1	2	A196	2	42	#NULL!	3	4	4	4	4	6	5137.72	5438.6	6714.08	#NULL!	#NULL!	5423.24	5173.51	#NULL!	6417.79	#NULL!	#NULL!	#NULL!	#NULL!	#NULL!	#NULL!	#NULL!	#NULL!	#NULL!	601	4	4	20	3	2	1	6500	541.667	1	1	2	20	1
2020.08.31.	A196813116	A1968131	2013	1	1	2	A196	1	47	#NULL!	3	4	4	4	4	2	5137.72	9406.33	9838.13	#NULL!	#NULL!	11578.6	10117.9	#NULL!	12128.9	#NULL!	#NULL!	#NULL!	#NULL!	#NULL!	#NULL!	#NULL!	#NULL!	#NULL!	601	4	4	20	3	2	1	6500	541.667	1	1	1	20	1
2020.08.31.	B185724715	B1857247	2013	2	1	2	B185	2	61	#NULL!	3	3	4	3	3	7	5981.64	2658.88	13381	28746.5	17126.4	3044.04	4280.57	41688.7	13716.2	28116.3	42961.8	28210.9	58429.5	17922	82125.3	29376.9	59683.9	84137.6	602	2	2	20	2	2	1	3000	250	1	1	2	20	1
2020.08.31.	B185724716	B1857247	2013	2	1	2	B185	1	69	#NULL!	3	3	4	3	3	7	5981.64	2769.73	#NULL!	#NULL!	#NULL!	2892.11	4666.86	#NULL!	#NULL!	#NULL!	#NULL!	#NULL!	#NULL!	#NULL!	#NULL!	#NULL!	#NULL!	#NULL!	602	2	2	20	2	2	1	3000	250	1	1	1	20	1
2020.08.31.	B185728115	B1857281	2013	2	1	2	B185	2	69	#NULL!	1	1	2	1	1	7	5981.64	3442	6690.5	28746.5	8563.22	3441.76	4280.57	41688.7	6858.1	28116.3	42961.8	14105.4	58429.5	8960.98	82125.3	14688.5	59683.9	84137.6	602	2	2	20	2	2	2	64	64	1	1	2	20	2
2020.08.31.	B185728116	B1857281	2013	2	1	2	B185	1	71	#NULL!	2	1	2	1	3	7	5981.64	2653.11	6138.12	#NULL!	9699.65	2707.44	4666.86	#NULL!	6501.94	#NULL!	#NULL!	13273.2	#NULL!	10117.2	#NULL!	13909.7	#NULL!	#NULL!	602	2	2	20	2	2	2	64	64	1	1	1	20	2
2020.08.31.	B185731513	B1857315	2013	2	1	2	B185	2	29	#NULL!	2	3	3	3	4	7	5981.64	15845.3	#NULL!	#NULL!	#NULL!	9837.05	18367.2	#NULL!	#NULL!	#NULL!	#NULL!	#NULL!	#NULL!	#NULL!	#NULL!	#NULL!	#NULL!	#NULL!	602	5	7	20	2	2	1	4480	373.333	1	1	3	20	1
2020.08.31.	B185731514	B1857315	2013	2	1	2	B185	2	31	#NULL!	2	3	3	3	#NULL!	#NULL!	5981.64	#NULL!	#NULL!	#NULL!	#NULL!	7327.37	#NULL!	#NULL!	#NULL!	#NULL!	#NULL!	#NULL!	#NULL!	#NULL!	#NULL!	#NULL!	#NULL!	#NULL!	602	5	7	20	2	2	1	4480	373.333	1	1	3	20	1
2020.08.31.	B185731515	B1857315	2013	2	1	2	B185	2	56	#NULL!	2	3	3	3	1	7	5981.64	7879.56	12904.1	#NULL!	36204.2	6524.91	10260.7	#NULL!	14076.3	#NULL!	#NULL!	25739.7	#NULL!	42760.7	#NULL!	28847.9	#NULL!	#NULL!	602	5	7	20	2	2	1	4480	373.333	1	1	2	20	1
2020.08.31.	B185734913	B1857349	2013	2	1	2	B185	2	14	#NULL!	1	1	1	1	#NULL!	#NULL!	5981.64	#NULL!	#NULL!	#NULL!	#NULL!	6160.19	#NULL!	#NULL!	#NULL!	#NULL!	#NULL!	#NULL!	#NULL!	#NULL!	#NULL!	#NULL!	#NULL!	#NULL!	602	4	7	20	2	2	2	90	90	2	88	5	20	1
2020.08.31.	B185734914	B1857349	2013	2	1	2	B185	2	43	#NULL!	1	1	1	1	3	2	5981.64	7962.95	7447.78	#NULL!	#NULL!	7230.31	7651.81	#NULL!	7119.11	#NULL!	#NULL!	#NULL!	#NULL!	#NULL!	#NULL!	#NULL!	#NULL!	#NULL!	602	4	7	20	2	2	2	90	90	1	4	3	20	1	B185734916
2020.08.31.	B185734915	B1857349	2013	2	1	2	B185	2	64	#NULL!	1	1	1	1	1	7	5981.64	2658.88	6690.5	#NULL!	12844.8	3044.04	5707.43	#NULL!	6858.1	#NULL!	#NULL!	21158.2	#NULL!	13441.5	#NULL!	22032.7	#NULL!	#NULL!	602	4	7	20	2	2	2	90	90	1	1	2	20	1
2020.08.31.	B185734916	B1857349	2013	2	1	2	B185	1	64	#NULL!	1	1	1	1	3	6	5981.64	3335.74	6138.12	29945.5	14549.5	3437.25	6222.49	42256.4	6501.94	40951.3	44281.9	19909.9	58381.3	15175.7	85726.7	20864.6	59537.9	89585.4	602	4	7	20	2	2	2	90	90	1	1	1	20	1
2020.08.31.	B185740015	B1857400	2013	2	1	2	B185	2	65	#NULL!	3	2	4	2	2	3	5981.64	3442	#NULL!	#NULL!	8563.22	3441.76	4280.57	#NULL!	#NULL!	#NULL!	#NULL!	#NULL!	#NULL!	8960.98	#NULL!	#NULL!	#NULL!	#NULL!	602	3	6	20	2	2	2	209	209	1	1	2	10	1
2020.08.31.	B185740016	B1857400	2013	2	1	2	B185	1	70	#NULL!	3	2	4	2	3	3	5981.64	2653.11	#NULL!	#NULL!	9699.65	2707.44	4666.86	#NULL!	#NULL!	#NULL!	#NULL!	#NULL!	#NULL!	10117.2	#NULL!	#NULL!	#NULL!	#NULL!	602	3	6	20	2	2	2	209	209	1	1	1	10	1
2020.08.31.	B185748516	B1857485	2013	2	1	2	B185	1	73	#NULL!	2	1	2	1	2	7	5981.64	2653.11	6138.12	#NULL!	9699.65	2707.44	4666.86	#NULL!	6501.94	#NULL!	#NULL!	13273.2	#NULL!	10117.2	#NULL!	13909.7	#NULL!	#NULL!	602	1	1	20	2	2	1	624	52	1	1	1	20	2
2020.08.31.	B185750214	B1857502	2013	2	1	2	B185	1	11	#NULL!	4	4	5	5	1	#NULL!	5981.64	10675.8	#NULL!	10224.4	#NULL!	8621.38	4811.86	#NULL!	#NULL!	9955.34	#NULL!	#NULL!	#NULL!	#NULL!	#NULL!	#NULL!	#NULL!	#NULL!	602	3	4	20	2	2	1	6020	501.667	2	88	3	10	1	B185750216
2020.08.31.	B185750215	B1857502	2013	2	1	2	B185	2	40	#NULL!	3	4	4	5	4	1	5981.64	7962.95	7447.78	25244.5	10972	7230.31	5738.86	31721.1	7119.11	16943.7	33099.6	12942	47637.6	10179.7	68415	12613.4	49472.9	72235.7	602	3	4	20	2	2	1	6020	501.667	1	1	1	10	2
2020.08.31.	B185750216	B1857502	2013	2	1	2	B185	1	43	#NULL!	3	4	4	5	3	5	5981.64	13778.1	9331.07	#NULL!	14406.4	13343.4	9797.86	#NULL!	11129.8	#NULL!	#NULL!	16711.9	#NULL!	18241.5	#NULL!	20836.6	#NULL!	#NULL!	602	3	4	20	2	2	1	6020	501.667	1	1	2	10	1
2020.08.31.	B185757013	B1857570	2013	2	1	2	B185	2	6	74	1	2	1	1	1	#NULL!	5981.64	3595.1	#NULL!	#NULL!	#NULL!	3830.41	5785.17	#NULL!	#NULL!	#NULL!	#NULL!	#NULL!	#NULL!	#NULL!	#NULL!	#NULL!	#NULL!	#NULL!	602	4	7	10	2	2	1	1900	158.333	2	88	5	20	1
2020.08.31.	B185757014	B1857570	2013	2	1	2	B185	2	33	#NULL!	1	2	1	1	#NULL!	#NULL!	5981.64	#NULL!	#NULL!	#NULL!	#NULL!	5495.52	#NULL!	#NULL!	#NULL!	#NULL!	#NULL!	#NULL!	#NULL!	#NULL!	#NULL!	#NULL!	#NULL!	#NULL!	602	4	7	10	2	2	1	1900	158.333	1	1	3	20	1	B185757016
2020.08.31.	B185757015	B1857570	2013	2	1	2	B185	2	59	#NULL!	1	2	1	1	2	3	5981.64	5909.67	12904.1	#NULL!	15119	4893.68	6840.44	#NULL!	14076.3	#NULL!	#NULL!	25739.7	#NULL!	16035.3	#NULL!	28847.9	#NULL!	#NULL!	602	4	7	10	2	2	1	1900	158.333	1	1	1	20	1
2020.08.31.	B185757016	B1857570	2013	2	1	2	B185	1	62	#NULL!	1	2	1	1	3	5	5981.64	5003.61	#NULL!	29945.5	14549.5	3437.25	6222.49	#NULL!	#NULL!	30713.5	#NULL!	#NULL!	58381.3	15175.7	#NULL!	#NULL!	59537.9	#NULL!	602	4	7	10	2	2	1	1900	158.333	1	1	2	20	1
2020.08.31.	B185758715	B1857587	2013	2	1	2	B185	2	56	#NULL!	3	4	4	4	1	3	5981.64	3939.78	12904.1	#NULL!	10079.3	4893.68	5130.33	#NULL!	14076.3	#NULL!	#NULL!	25739.7	#NULL!	10690.2	#NULL!	28847.9	#NULL!	#NULL!	602	2	2	20	2	2	2	369	369	1	1	2	20	1
2020.08.31.	B185758716	B1857587	2013	2	1	2	B185	1	63	#NULL!	4	4	4	4	2	6	5981.64	3335.74	#NULL!	#NULL!	9699.65	3437.25	4666.86	#NULL!	#NULL!	#NULL!	#NULL!	#NULL!	#NULL!	10117.2	#NULL!	#NULL!	#NULL!	#NULL!	602	2	2	20	2	2	2	369	369	1	1	1	20	1
2020.08.31.	B185772316	B1857723	2013	2	1	2	B185	2	50	#NULL!	1	1	1	1	3	7	5981.64	7350.95	6563.56	10755.1	11233.8	7524.27	5118.98	15337.3	6587.07	10495.5	16175.6	12951.8	24059.9	11083.9	33267.4	12826.5	24555.2	35499.7	602	1	1	10	1	2	2	75	75	1	4	1	30	1
2020.08.31.	B185779116	B1857791	2013	2	1	2	B185	1	63	#NULL!	1	1	1	1	2	6	5981.64	3335.74	6138.12	#NULL!	9699.65	3437.25	4666.86	#NULL!	6501.94	#NULL!	#NULL!	13273.2	#NULL!	10117.2	#NULL!	13909.7	#NULL!	#NULL!	602	1	1	20	1	2	2	60	60	1	4	1	20	1
2020.08.31.	B185780815	B1857808	2013	2	1	2	B185	2	31	#NULL!	2	3	3	3	3	7	5981.64	5216.13	#NULL!	26370.8	15786.3	5495.52	7194.98	#NULL!	#NULL!	28363.6	#NULL!	#NULL!	54677.6	16211.5	#NULL!	#NULL!	58910.1	#NULL!	602	2	2	20	1	2	1	2900	241.667	1	1	2	20	1
2020.08.31.	B185780816	B1857808	2013	2	1	2	B185	1	31	#NULL!	2	3	2	3	3	5	5981.64	25591.4	#NULL!	#NULL!	18218.9	31989.2	13043.1	#NULL!	#NULL!	#NULL!	#NULL!	#NULL!	#NULL!	21127.2	#NULL!	#NULL!	#NULL!	#NULL!	602	2	2	20	1	2	1	2900	241.667	1	1	1	20	1
2020.08.31.	B185784215	B1857842	2013	2	1	2	B185	1	56	#NULL!	1	1	1	1	#NULL!	#NULL!	5981.64	#NULL!	#NULL!	#NULL!	#NULL!	14298.4	#NULL!	#NULL!	#NULL!	#NULL!	#NULL!	#NULL!	#NULL!	#NULL!	#NULL!	#NULL!	#NULL!	#NULL!	602	2	5	10	1	2	2	27	27	2	88	1	30	2
2020.08.31.	B185784216	B1857842	2013	2	1	2	B185	2	80	#NULL!	1	1	1	1	#NULL!	#NULL!	5981.64	10662.6	#NULL!	#NULL!	#NULL!	5283.45	8561.15	#NULL!	#NULL!	#NULL!	#NULL!	#NULL!	#NULL!	#NULL!	#NULL!	#NULL!	#NULL!	#NULL!	602	2	5	10	1	2	2	27	27	1	3	6	30	2
2020.08.31.	B185789315	B1857893	2013	2	1	2	B185	2	64	#NULL!	1	1	1	1	1	7	5981.64	2658.88	6690.5	#NULL!	8563.22	3044.04	4280.57	#NULL!	6858.1	#NULL!	#NULL!	14105.4	#NULL!	8960.98	#NULL!	14688.5	#NULL!	#NULL!	602	2	2	20	1	2	2	49	49	1	1	2	20	2
2020.08.31.	B185789316	B1857893	2013	2	1	2	B185	1	66	#NULL!	1	1	1	1	3	6	5981.64	2769.73	6138.12	#NULL!	9699.65	2892.11	4666.86	#NULL!	6501.94	#NULL!	#NULL!	13273.2	#NULL!	10117.2	#NULL!	13909.7	#NULL!	#NULL!	602	2	2	20	1	2	2	49	49	1	1	1	20	2
2020.08.31.	B185813116	B1858131	2013	2	1	2	B185	2	58	#NULL!	3	3	4	4	1	7	5981.64	3939.78	6452.06	9883.25	10079.3	4893.68	5130.33	14350.9	7038.15	10014.3	15390.2	12869.9	19229.9	10690.2	27565.6	14424	19442.1	28995	602	1	1	20	2	2	2	220	220	1	1	1	20	1
2020.08.31.	B185818213	B1858182	2013	2	1	2	B185	1	8	#NULL!	3	3	4	4	1	#NULL!	5981.64	4883.4	#NULL!	#NULL!	#NULL!	4883.4	4136.51	#NULL!	#NULL!	#NULL!	#NULL!	#NULL!	#NULL!	#NULL!	#NULL!	#NULL!	#NULL!	#NULL!	602	4	4	20	2	2	1	5200	433.333	2	88	3	20	1	B185818216
2020.08.31.	B185818214	B1858182	2013	2	1	2	B185	2	7	#NULL!	3	3	4	4	1	#NULL!	5981.64	3595.1	#NULL!	#NULL!	#NULL!	3830.41	4338.88	#NULL!	#NULL!	#NULL!	#NULL!	#NULL!	#NULL!	#NULL!	#NULL!	#NULL!	#NULL!	#NULL!	602	4	4	20	2	2	1	5200	433.333	2	88	3	20	1	B185818216
2020.08.31.	B185818215	B1858182	2013	2	1	2	B185	2	36	#NULL!	3	3	3	4	3	7	5981.64	8437.69	#NULL!	#NULL!	12148	9833.18	5635.73	#NULL!	#NULL!	#NULL!	#NULL!	#NULL!	#NULL!	11222.4	#NULL!	#NULL!	#NULL!	#NULL!	602	4	4	20	2	2	1	5200	433.333	1	1	2	20	1
2020.08.31.	B185818216	B1858182	2013	2	1	2	B185	1	44	#NULL!	3	3	3	4	#NULL!	#NULL!	5981.64	13778.1	9331.07	20782.6	14406.4	13343.4	9797.86	14025.7	11129.8	25269.2	17505.4	16711.9	41130.9	18241.5	28735.5	20836.6	55457.1	39335.3	602	4	4	20	2	2	1	5200	433.333	1	1	1	20	1
2020.08.31.	B186706016	B1867060	2013	2	1	1	B186	1	48	#NULL!	1	1	1	1	4	7	7732.39	15854.9	14107.4	#NULL!	22201	14226.9	14508.6	#NULL!	17392.3	#NULL!	#NULL!	26369	#NULL!	25958.9	#NULL!	31098.7	#NULL!	#NULL!	613	1	1	10	1	1	2	50	50	2	88	1	30	2
[truncated: 6,408 more rows]
[truncated: 697 more columns]
