# Supplementary material for: Subclinical thyroid dysfunction and chronic kidney disease: a nationwide population-based study
Source: BMC Nephrol. 2023 Mar 22;24:64. doi: 10.1186/s12882-023-03111-7 (PMC10031940; doi:10.1186/s12882-023-03111-7)
Supplement: Supplementary file 2 — Supplementary Material 2 Supporting information files_data set2 [file 12882_2023_3111_MOESM2_ESM.xlsx]

## Sheet: supplemntary file_code2
mod_d	ID	ID_fam	year	region	town_t	apt_t	psu	sex	age	age_month	incm	ho_incm	incm5	ho_incm5	edu	occp	wt_hs	wt_itvex	wt_pft	wt_tr	wt_ntr	wt_tot	wt_pftr	wt_pfnt	wt_trnt	wt_pftrnt	kstrata	cfam	genertn	allownc	house	live_t	ainc_unit1	ainc_1	ainc	marri_1	marri_2	fam_rela	tins	npins	id_f	id_m	D_1_1	D_2_1	D_2_wk	DI1_dg	DI1_ag	DI1_pr	DI1_pt
2020.08.31.	A209716213	A2097162	2014	1	1	1	A209	2	30	#NULL!	2	3	3	3	4	7	5591.03	7260.84	#NULL!	15560.5	7269.34	8778.8	#NULL!	#NULL!	16686.3	#NULL!	612	4	4	20	3	4	1	4270	355.833	2	88	3	10	1		A209716214	3	2	88	0	888	8	8
2020.08.31.	A209716214	A2097162	2014	1	1	1	A209	2	56	#NULL!	3	3	3	3	1	7	5591.03	6165.32	#NULL!	#NULL!	6251.76	6382.22	#NULL!	#NULL!	#NULL!	#NULL!	612	4	4	20	3	4	1	4270	355.833	1	1	2	10	2			4	1	14	1	53	1	1
2020.08.31.	A209716216	A2097162	2014	1	1	1	A209	1	29	#NULL!	2	3	2	3	4	7	5591.03	16301.2	#NULL!	25949.2	21695	22923.4	#NULL!	#NULL!	28842.5	#NULL!	612	4	4	20	3	4	1	4270	355.833	2	88	3	10	1		A209716214	3	2	88	0	888	8	8
2020.08.31.	A209724716	A2097247	2014	1	1	1	A209	1	65	#NULL!	1	1	1	1	1	3	5591.03	3606.42	#NULL!	#NULL!	3669.08	4071.15	#NULL!	#NULL!	#NULL!	#NULL!	612	2	2	20	2	4	2	78	78	1	1	1	20	2			3	2	88	1	65	1	1
2020.08.31.	A209731515	A2097315	2014	1	1	1	A209	2	57	#NULL!	2	2	2	2	2	7	5591.03	4623.99	6035.66	6720.7	#NULL!	#NULL!	9063.8	#NULL!	#NULL!	#NULL!	612	2	2	20	1	4	2	130	130	1	1	1	20	1			4	2	88	0	888	8	8
2020.08.31.	A209731516	A2097315	2014	1	1	1	A209	1	66	#NULL!	2	2	2	2	4	7	5591.03	3606.42	5671.52	6163.06	7338.16	8142.3	8410.97	12064.6	12961.3	18069.1	612	2	2	20	1	4	2	130	130	1	1	2	20	1			2	2	88	0	888	8	8
2020.08.31.	A209736613	A2097366	2014	1	1	1	A209	1	11	#NULL!	3	3	4	4	#NULL!	#NULL!	5591.03	#NULL!	#NULL!	#NULL!	7089.3	#NULL!	#NULL!	#NULL!	#NULL!	#NULL!	612	4	4	20	2	4	2	500	500	2	88	3	10	1	A209736616	A209736615	#NULL!	#NULL!	#NULL!	#NULL!	#NULL!	#NULL!	#NULL!
2020.08.31.	A209736614	A2097366	2014	1	1	1	A209	2	15	#NULL!	3	3	4	4	2	7	5591.03	6729.05	#NULL!	20969	6662.85	13314.2	#NULL!	#NULL!	20151.3	#NULL!	612	4	4	20	2	4	2	500	500	2	88	3	10	1	A209736616	A209736615	2	2	88	8	888	8	8
2020.08.31.	A209736615	A2097366	2014	1	1	1	A209	2	41	#NULL!	3	3	4	4	3	7	5591.03	5890.58	#NULL!	16388.8	6083.63	8025.92	#NULL!	#NULL!	16396.6	#NULL!	612	4	4	20	2	4	2	500	500	1	1	2	10	1			3	1	14	0	888	8	8
2020.08.31.	A209736616	A2097366	2014	1	1	1	A209	1	47	#NULL!	3	3	4	4	4	3	5591.03	10148.5	22471.9	#NULL!	12017.7	17011.8	#NULL!	25849.3	#NULL!	#NULL!	612	4	4	20	2	4	2	500	500	1	1	1	10	1			3	2	88	0	888	8	8
2020.08.31.	A209738313	A2097383	2014	1	1	1	A209	2	76	#NULL!	4	2	5	2	1	7	5591.03	5639.65	5789.52	#NULL!	5383.45	4954.65	#NULL!	5981.29	#NULL!	#NULL!	612	4	7	10	2	4	2	260	260	1	3	6	20	2			3	1	2	1	62	1	1
2020.08.31.	A209738314	A2097383	2014	1	1	1	A209	2	17	#NULL!	2	2	2	2	2	7	5591.03	6729.05	#NULL!	#NULL!	8883.8	13314.2	#NULL!	#NULL!	#NULL!	#NULL!	612	4	7	10	2	4	2	260	260	2	88	3	20	1		A209738316	2	2	88	8	888	8	8
2020.08.31.	A209738316	A2097383	2014	1	1	1	A209	2	53	#NULL!	2	2	2	2	3	3	5591.03	9261.79	6284.39	#NULL!	8609.53	7094.43	#NULL!	6451.23	#NULL!	#NULL!	612	4	7	10	2	4	2	260	260	1	3	1	20	1			2	2	88	0	888	8	8
2020.08.31.	A209745116	A2097451	2014	1	1	1	A209	1	40	#NULL!	1	2	1	2	3	3	5591.03	8004.45	10572.4	#NULL!	10234.2	11362	#NULL!	13074.8	#NULL!	#NULL!	612	1	1	20	1	4	2	100	100	2	88	1	10	2			3	2	88	0	888	8	8
2020.08.31.	A209758714	A2097587	2014	1	1	1	A209	1	2	28	2	3	3	3	1	#NULL!	5591.03	4212.71	#NULL!	#NULL!	4237.86	4028.88	#NULL!	#NULL!	#NULL!	#NULL!	612	3	4	20	2	1	1	3600	300	2	88	3	20	1	A209758716	A209758715	2	2	88	8	888	8	8
2020.08.31.	A209758715	A2097587	2014	1	1	1	A209	2	35	#NULL!	2	3	2	3	4	7	5591.03	5298.68	#NULL!	#NULL!	5139.23	5816.96	#NULL!	#NULL!	#NULL!	#NULL!	612	3	4	20	2	1	1	3600	300	1	1	2	20	1			2	2	88	0	888	8	8
2020.08.31.	A209758716	A2097587	2014	1	1	1	A209	1	36	#NULL!	2	3	2	3	3	1	5591.03	6269.49	#NULL!	16915.8	7760.31	10000	#NULL!	#NULL!	19736.5	#NULL!	612	3	4	20	2	1	1	3600	300	1	1	1	20	1			2	2	88	0	888	8	8
2020.08.31.	A209765513	A2097655	2014	1	1	1	A209	1	17	#NULL!	3	3	4	4	2	7	5591.03	6170.81	#NULL!	10307.1	6181.73	8961.99	#NULL!	#NULL!	17213.2	#NULL!	612	4	4	20	3	1	2	500	500	2	88	3	20	1	A209765516	A209765515	1	2	88	8	888	8	8
2020.08.31.	A209765514	A2097655	2014	1	1	1	A209	1	19	#NULL!	3	3	4	4	3	6	5591.03	6170.81	#NULL!	#NULL!	6181.73	8961.99	#NULL!	#NULL!	#NULL!	#NULL!	612	4	4	20	3	1	2	500	500	2	88	3	20	1	A209765516	A209765515	2	2	88	0	888	8	8
2020.08.31.	A209765515	A2097655	2014	1	1	1	A209	2	44	#NULL!	3	3	4	4	3	6	5591.03	5890.58	7091.74	#NULL!	6083.63	6019.44	#NULL!	7358.1	#NULL!	#NULL!	612	4	4	20	3	1	2	500	500	1	1	2	20	1			3	2	88	0	888	8	8
2020.08.31.	A209765516	A2097655	2014	1	1	1	A209	1	49	#NULL!	3	3	4	4	4	6	5591.03	10148.5	11235.9	31010.5	12017.7	12758.8	25792.1	12924.6	26663	30112.4	612	4	4	20	3	1	2	500	500	1	1	1	20	1			3	1	2	0	888	8	8
2020.08.31.	A209775713	A2097757	2014	1	1	1	A209	1	13	#NULL!	2	3	3	3	1	#NULL!	5591.03	8064.26	#NULL!	#NULL!	7089.3	6219.66	#NULL!	#NULL!	#NULL!	#NULL!	612	4	4	20	1	1	2	400	400	2	88	3	20	1	A209775716	A209775715	1	2	88	8	888	8	8
2020.08.31.	A209775714	A2097757	2014	1	1	1	A209	1	16	#NULL!	3	3	3	3	2	7	5591.03	6170.81	#NULL!	#NULL!	6181.73	8961.99	#NULL!	#NULL!	#NULL!	#NULL!	612	4	4	20	1	1	2	400	400	2	88	3	20	1	A209775716	A209775715	2	1	2	8	888	8	8
2020.08.31.	A209775715	A2097757	2014	1	1	1	A209	2	45	#NULL!	2	3	3	3	3	6	5591.03	5860.56	7140.54	#NULL!	6232.86	6046.98	#NULL!	7582.06	#NULL!	#NULL!	612	4	4	20	1	1	2	400	400	1	1	2	20	1			3	2	88	0	888	8	8
2020.08.31.	A209775716	A2097757	2014	1	1	1	A209	1	41	#NULL!	2	3	3	3	3	1	5591.03	8004.45	10572.4	#NULL!	10234.2	11362	#NULL!	13074.8	#NULL!	#NULL!	612	4	4	20	1	1	2	400	400	1	1	1	20	1			2	2	88	0	888	8	8
2020.08.31.	A209780813	A2097808	2014	1	1	1	A209	2	27	#NULL!	3	4	4	5	4	1	5591.03	8382.39	#NULL!	#NULL!	7265.33	12381	#NULL!	#NULL!	#NULL!	#NULL!	612	4	4	20	1	1	2	650	650	2	88	3	20	1	A209780816	A209780815	3	2	88	0	888	8	8
2020.08.31.	A209780814	A2097808	2014	1	1	1	A209	1	31	#NULL!	4	4	4	5	4	2	5591.03	12258.3	#NULL!	#NULL!	8245.4	14005.8	#NULL!	#NULL!	#NULL!	#NULL!	612	4	4	20	1	1	2	650	650	2	88	3	20	1	A209780816	A209780815	3	1	11	0	888	8	8
2020.08.31.	A209780815	A2097808	2014	1	1	1	A209	2	56	#NULL!	4	4	5	5	#NULL!	#NULL!	5591.03	#NULL!	#NULL!	#NULL!	4688.82	#NULL!	#NULL!	#NULL!	#NULL!	#NULL!	612	4	4	20	1	1	2	650	650	1	1	2	20	1			#NULL!	#NULL!	#NULL!	#NULL!	#NULL!	#NULL!	#NULL!
2020.08.31.	A209780816	A2097808	2014	1	1	1	A209	1	62	#NULL!	4	4	5	5	4	5	5591.03	7093.45	11343	#NULL!	6956	5428.2	#NULL!	12064.6	#NULL!	#NULL!	612	4	4	20	1	1	2	650	650	1	1	1	20	1			2	2	88	1	62	1	1
2020.08.31.	A209782513	A2097825	2014	1	1	1	A209	1	17	#NULL!	2	2	2	2	2	7	5591.03	6170.81	#NULL!	#NULL!	6181.73	8961.99	#NULL!	#NULL!	#NULL!	#NULL!	612	4	6	20	1	4	1	2600	216.667	2	88	8	20	1			2	2	88	8	888	8	8
2020.08.31.	A209782515	A2097825	2014	1	1	1	A209	2	29	#NULL!	1	2	1	2	4	7	5591.03	6286.8	#NULL!	9060.03	7265.33	9285.72	#NULL!	#NULL!	15124.4	#NULL!	612	4	6	20	1	4	1	2600	216.667	1	1	2	20	1			3	2	88	0	888	8	8
2020.08.31.	A209782516	A2097825	2014	1	1	1	A209	1	31	#NULL!	1	2	1	2	3	1	5591.03	9193.72	#NULL!	9232.62	8245.4	10504.3	#NULL!	#NULL!	16351.6	#NULL!	612	4	6	20	1	4	1	2600	216.667	1	1	1	20	1			2	2	88	0	888	8	8
2020.08.31.	A209787616	A2097876	2014	1	1	1	A209	2	39	#NULL!	3	3	4	4	4	1	5591.03	5298.68	#NULL!	#NULL!	5139.23	5816.96	#NULL!	#NULL!	#NULL!	#NULL!	612	1	1	20	2	4	2	250	250	2	88	1	10	1			3	2	88	0	888	8	8
2020.08.31.	A209794414	A2097944	2014	1	1	1	A209	1	1	12	1	2	1	2	1	#NULL!	5591.03	4212.71	#NULL!	#NULL!	4237.86	6043.32	#NULL!	#NULL!	#NULL!	#NULL!	612	3	4	20	2	4	2	150	150	2	88	3	20	1	A209794415	A209794416	3	1	3	8	888	8	8
2020.08.31.	A209794415	A2097944	2014	1	1	1	A209	1	36	#NULL!	1	2	1	2	#NULL!	#NULL!	5591.03	#NULL!	#NULL!	#NULL!	7760.31	#NULL!	#NULL!	#NULL!	#NULL!	#NULL!	612	3	4	20	2	4	2	150	150	1	1	2	20	1			#NULL!	#NULL!	#NULL!	#NULL!	#NULL!	#NULL!	#NULL!
2020.08.31.	A209794416	A2097944	2014	1	1	1	A209	2	32	#NULL!	1	2	1	2	3	7	5591.03	10891.3	#NULL!	#NULL!	5452	9876.15	#NULL!	#NULL!	#NULL!	#NULL!	612	3	4	20	2	4	2	150	150	1	1	1	20	1			3	1	3	0	888	8	8
2020.08.31.	A209797813	A2097978	2014	1	1	1	A209	1	3	39	3	3	4	4	1	#NULL!	5591.03	4212.71	#NULL!	#NULL!	4237.86	4028.88	#NULL!	#NULL!	#NULL!	#NULL!	612	4	7	20	3	1	2	500	500	2	88	5	20	1			1	2	88	8	888	8	8
2020.08.31.	A209797814	A2097978	2014	1	1	1	A209	1	30	#NULL!	3	3	4	4	4	1	5591.03	9193.72	#NULL!	#NULL!	8245.4	10504.3	#NULL!	#NULL!	#NULL!	#NULL!	612	4	7	20	3	1	2	500	500	2	88	3	20	1	A209797816	A209797815	3	2	88	0	888	8	8
2020.08.31.	A209797815	A2097978	2014	1	1	1	A209	2	56	#NULL!	3	3	4	4	3	7	5591.03	4623.99	12071.3	#NULL!	4688.82	4786.67	#NULL!	12292.8	#NULL!	#NULL!	612	4	7	20	3	1	2	500	500	1	1	2	20	1			3	2	88	0	888	8	8
2020.08.31.	A209797816	A2097978	2014	1	1	1	A209	1	60	#NULL!	4	3	4	4	4	1	5591.03	5320.09	#NULL!	#NULL!	6956	4071.15	#NULL!	#NULL!	#NULL!	#NULL!	612	4	7	20	3	1	2	500	500	1	1	1	20	1			2	2	88	0	888	8	8
2020.08.31.	A209799515	A2097995	2014	1	1	1	A209	2	64	#NULL!	3	3	4	3	3	1	5591.03	6439.06	#NULL!	18199.4	6613.31	5573.99	#NULL!	#NULL!	18606	#NULL!	612	3	4	20	2	1	2	300	300	1	1	2	10	1			3	2	88	1	53	1	1
2020.08.31.	A209799516	A2097995	2014	1	1	1	A209	1	69	#NULL!	3	3	4	3	3	7	5591.03	5409.63	#NULL!	#NULL!	5503.62	6106.72	#NULL!	#NULL!	#NULL!	#NULL!	612	3	4	20	2	1	2	300	300	1	1	1	10	1			3	1	14	0	888	8	8
2020.08.31.	A210724713	A2107247	2014	1	1	1	A210	2	7	#NULL!	2	2	2	3	1	#NULL!	7971.37	5886.92	#NULL!	#NULL!	5932.04	8926.72	#NULL!	#NULL!	#NULL!	#NULL!	612	4	4	20	1	1	1	3500	291.667	2	88	3	20	1	A210724716	A210724715	3	2	88	8	888	8	8
2020.08.31.	A210724714	A2107247	2014	1	1	1	A210	2	9	#NULL!	2	2	2	3	1	#NULL!	7971.37	5886.92	#NULL!	#NULL!	5932.04	8926.72	#NULL!	#NULL!	#NULL!	#NULL!	612	4	4	20	1	1	1	3500	291.667	2	88	3	20	1	A210724716	A210724715	3	2	88	8	888	8	8
2020.08.31.	A210724715	A2107247	2014	1	1	1	A210	2	38	#NULL!	2	2	2	3	4	7	7971.37	15109.1	#NULL!	#NULL!	7327.22	11058	#NULL!	#NULL!	#NULL!	#NULL!	612	4	4	20	1	1	1	3500	291.667	1	1	1	20	1			3	2	88	0	888	8	8
2020.08.31.	A210724716	A2107247	2014	1	1	1	A210	1	39	#NULL!	1	2	2	3	#NULL!	#NULL!	7971.37	#NULL!	#NULL!	#NULL!	11064.2	#NULL!	#NULL!	#NULL!	#NULL!	#NULL!	612	4	4	20	1	1	1	3500	291.667	1	1	2	20	1			#NULL!	#NULL!	#NULL!	#NULL!	#NULL!	#NULL!	#NULL!
2020.08.31.	A210729816	A2107298	2014	1	1	1	A210	2	64	#NULL!	1	1	1	1	1	7	7971.37	6120.29	#NULL!	#NULL!	6285.91	5298.04	#NULL!	#NULL!	#NULL!	#NULL!	612	1	1	20	1	1	1	293	24.4167	1	3	1	10	2			5	1	14	1	49	1	1
2020.08.31.	A210738313	A2107383	2014	1	1	1	A210	1	26	#NULL!	4	4	5	5	4	3	7971.37	19245.6	#NULL!	#NULL!	#NULL!	#NULL!	#NULL!	#NULL!	#NULL!	#NULL!	612	4	4	20	2	1	2	750	750	2	88	3	20	1	A210738316		2	2	88	0	888	8	8
2020.08.31.	A210738314	A2107383	2014	1	1	1	A210	2	29	#NULL!	4	4	5	5	4	3	7971.37	11951.1	#NULL!	#NULL!	#NULL!	#NULL!	#NULL!	#NULL!	#NULL!	#NULL!	612	4	4	20	2	1	2	750	750	2	88	3	20	1	A210738316		3	2	88	0	888	8	8
2020.08.31.	A210738316	A2107383	2014	1	1	1	A210	1	58	#NULL!	4	4	5	5	3	2	7971.37	14713	21894	29935.7	#NULL!	#NULL!	26774	#NULL!	#NULL!	#NULL!	612	4	4	20	2	1	2	750	750	1	1	1	20	1			2	2	88	0	888	8	8
2020.08.31.	A210741715	A2107417	2014	1	1	1	A210	2	73	#NULL!	2	1	2	1	1	6	7971.37	8009.33	#NULL!	#NULL!	8861.65	10596.1	#NULL!	#NULL!	#NULL!	#NULL!	612	2	2	20	1	1	1	652	54.3333	1	1	2	20	2			4	1	14	1	70	1	1
2020.08.31.	A210762114	A2107621	2014	1	1	1	A210	2	41	#NULL!	1	2	1	2	3	7	7971.37	8398.45	#NULL!	30289.3	8673.68	8582.17	#NULL!	#NULL!	35066	#NULL!	612	3	4	20	2	1	2	170	170	2	88	3	10	2	A210762116	A210762115	3	1	3	0	888	8	8
2020.08.31.	A210762115	A2107621	2014	1	1	1	A210	2	64	#NULL!	2	2	2	2	1	7	7971.37	6120.29	#NULL!	#NULL!	6285.91	5298.04	#NULL!	#NULL!	#NULL!	#NULL!	612	3	4	20	2	1	2	170	170	1	1	2	10	2			4	1	14	1	49	1	1
2020.08.31.	A210762116	A2107621	2014	1	1	1	A210	1	70	#NULL!	3	2	3	2	2	5	7971.37	4988.4	22404.2	#NULL!	4791.74	5804.41	#NULL!	25480.2	#NULL!	#NULL!	612	3	4	20	2	1	2	170	170	1	1	1	10	2			3	2	88	1	67	1	1
2020.08.31.	A210768915	A2107689	2014	1	1	1	A210	2	20	#NULL!	3	3	3	4	3	7	7971.37	10798.1	#NULL!	20755.8	11876.1	12424	#NULL!	#NULL!	24597.1	#NULL!	612	2	5	20	2	1	1	3500	291.667	2	88	3	10	1		A210768916	3	2	88	0	888	8	8
2020.08.31.	A210768916	A2107689	2014	1	1	1	A210	2	46	#NULL!	3	3	3	4	3	7	7971.37	8355.65	10180.6	#NULL!	8886.44	8621.43	#NULL!	10810.1	#NULL!	#NULL!	612	2	5	20	2	1	1	3500	291.667	1	3	1	10	1			3	2	88	0	888	8	8
2020.08.31.	A210770614	A2107706	2014	1	1	1	A210	2	80	#NULL!	3	1	4	1	#NULL!	#NULL!	7971.37	5360.46	#NULL!	#NULL!	5756.55	5298.04	#NULL!	#NULL!	#NULL!	#NULL!	612	3	6	20	3	1	2	104	104	1	3	6	10	2			#NULL!	#NULL!	#NULL!	#NULL!	#NULL!	#NULL!	#NULL!
2020.08.31.	A210770615	A2107706	2014	1	1	1	A210	2	62	#NULL!	1	1	1	1	2	3	7971.37	6120.29	12381.5	25947.7	6285.91	5298.04	36494.2	12791.7	26527.4	38805.1	612	3	6	20	3	1	2	104	104	1	1	2	10	1			3	1	1	1	57	1	1
2020.08.31.	A210770616	A2107706	2014	1	1	1	A210	1	67	#NULL!	1	1	2	1	1	3	7971.37	5141.82	12129.2	#NULL!	5231.16	5804.41	#NULL!	12900.8	#NULL!	#NULL!	612	3	6	20	3	1	2	104	104	1	1	1	10	1			2	2	88	1	66	1	1
2020.08.31.	A210792716	A2107927	2014	1	1	1	A210	1	48	#NULL!	2	3	2	3	3	5	7971.37	14469.2	16019.6	16140.5	17134.2	18190.8	18386.4	18427.2	19007.3	21466.3	612	1	1	20	1	1	2	150	150	2	88	1	10	2			3	2	88	0	888	8	8
2020.08.31.	A210794411	A2107944	2014	1	1	1	A210	2	24	#NULL!	2	3	3	3	#NULL!	#NULL!	7971.37	10798.1	#NULL!	#NULL!	#NULL!	#NULL!	#NULL!	#NULL!	#NULL!	#NULL!	612	5	4	20	2	1	2	350	350	2	88	3	20	1	A210794416	A210794415	#NULL!	#NULL!	#NULL!	#NULL!	#NULL!	#NULL!	#NULL!
2020.08.31.	A210794412	A2107944	2014	1	1	1	A210	2	27	#NULL!	2	3	2	3	#NULL!	#NULL!	7971.37	8963.35	#NULL!	#NULL!	#NULL!	#NULL!	#NULL!	#NULL!	#NULL!	#NULL!	612	5	4	20	2	1	2	350	350	2	88	3	20	1	A210794416	A210794415	#NULL!	#NULL!	#NULL!	#NULL!	#NULL!	#NULL!	#NULL!
2020.08.31.	A210794413	A2107944	2014	1	1	1	A210	2	30	#NULL!	2	3	2	3	#NULL!	#NULL!	7971.37	7764.06	#NULL!	27731.6	#NULL!	#NULL!	#NULL!	#NULL!	#NULL!	#NULL!	612	5	4	20	2	1	2	350	350	2	88	3	20	1	A210794416	A210794415	#NULL!	#NULL!	#NULL!	#NULL!	#NULL!	#NULL!	#NULL!
2020.08.31.	A210794415	A2107944	2014	1	1	1	A210	2	55	#NULL!	3	3	3	3	2	7	7971.37	6592.61	8605.29	23954.9	#NULL!	#NULL!	25845.3	#NULL!	#NULL!	#NULL!	612	5	4	20	2	1	2	350	350	1	1	2	20	1			2	2	88	1	49	0	0
2020.08.31.	A210794416	A2107944	2014	1	1	1	A210	1	59	#NULL!	2	3	2	3	2	5	7971.37	11034.8	10947	#NULL!	#NULL!	#NULL!	#NULL!	#NULL!	#NULL!	#NULL!	612	5	4	20	2	1	2	350	350	1	1	1	20	1			2	2	88	0	888	8	8
2020.08.31.	A210801215	A2108012	2014	1	1	1	A210	2	64	#NULL!	1	1	1	1	1	7	7971.37	6120.29	8254.36	#NULL!	12571.8	10596.1	#NULL!	17055.6	#NULL!	#NULL!	612	2	5	20	2	1	2	63	63	1	4	6	10	2			2	2	88	0	888	8	8
2020.08.31.	A210801216	A2108012	2014	1	1	1	A210	1	41	#NULL!	1	1	1	1	4	1	7971.37	11412.3	15073.6	#NULL!	#NULL!	#NULL!	#NULL!	#NULL!	#NULL!	#NULL!	612	2	5	20	2	1	2	63	63	2	88	1	10	2		A210801215	3	2	88	0	888	8	8
2020.08.31.	A210818212	A2108182	2014	1	1	1	A210	2	10	#NULL!	1	2	1	2	1	#NULL!	7971.37	9611.7	#NULL!	#NULL!	8894.06	11223.1	#NULL!	#NULL!	#NULL!	#NULL!	612	5	7	20	2	1	1	2842	236.833	2	88	5	20	1			3	2	88	8	888	8	8
2020.08.31.	A210818213	A2108182	2014	1	1	1	A210	2	37	#NULL!	1	2	1	2	4	2	7971.37	10072.7	#NULL!	#NULL!	9769.62	10366.8	#NULL!	#NULL!	#NULL!	#NULL!	612	5	7	20	2	1	1	2842	236.833	1	4	3	20	1	A210818216	A210818215	3	2	88	0	888	8	8
2020.08.31.	A210818215	A2108182	2014	1	1	1	A210	2	66	#NULL!	3	2	3	2	1	7	7971.37	7554.4	12381.5	#NULL!	8507.87	6622.55	#NULL!	12791.7	#NULL!	#NULL!	612	5	7	20	2	1	1	2842	236.833	1	1	2	20	1			3	2	88	0	888	8	8
2020.08.31.	A210818216	A2108182	2014	1	1	1	A210	1	70	#NULL!	3	2	3	2	1	7	7971.37	6651.2	12129.2	#NULL!	6388.98	7255.51	#NULL!	12900.8	#NULL!	#NULL!	612	5	7	20	2	1	1	2842	236.833	1	1	1	20	1			3	2	88	0	888	8	8
2020.08.31.	A210821613	A2108216	2014	1	1	1	A210	2	6	74	1	2	1	2	1	#NULL!	7971.37	5886.92	#NULL!	#NULL!	5932.04	8926.72	#NULL!	#NULL!	#NULL!	#NULL!	612	4	4	20	1	1	2	179	179	2	88	3	10	1		A210821615	3	1	5	8	888	8	8
2020.08.31.	A210821614	A2108216	2014	1	1	1	A210	2	8	#NULL!	1	2	1	2	1	#NULL!	7971.37	5886.92	#NULL!	#NULL!	5932.04	8926.72	#NULL!	#NULL!	#NULL!	#NULL!	612	4	4	20	1	1	2	179	179	2	88	3	10	1		A210821615	3	2	88	8	888	8	8
2020.08.31.	A210821615	A2108216	2014	1	1	1	A210	2	42	#NULL!	1	2	1	2	3	7	7971.37	16796.9	20222	#NULL!	17347.4	11442.9	#NULL!	20981.5	#NULL!	#NULL!	612	4	4	20	1	1	2	179	179	1	1	2	10	1			3	2	88	0	888	8	8
2020.08.31.	A211714513	A2117145	2014	1	1	2	A211	1	1	18	4	4	5	5	1	#NULL!	5161.67	3889.2	#NULL!	#NULL!	3912.42	3719.49	#NULL!	#NULL!	#NULL!	#NULL!	601	4	4	20	2	2	1	8500	708.333	2	88	3	20	1	A211714516	A211714515	1	2	88	8	888	8	8
2020.08.31.	A211714514	A2117145	2014	1	1	2	A211	2	10	#NULL!	4	4	5	5	1	#NULL!	5161.67	6223.83	#NULL!	#NULL!	5759.14	5813.81	#NULL!	#NULL!	#NULL!	#NULL!	601	4	4	20	2	2	1	8500	708.333	2	88	3	20	1	A211714516	A211714515	1	2	88	8	888	8	8
2020.08.31.	A211714515	A2117145	2014	1	1	2	A211	2	38	#NULL!	4	4	5	5	4	7	5161.67	4891.78	#NULL!	#NULL!	4744.57	5370.25	#NULL!	#NULL!	#NULL!	#NULL!	601	4	4	20	2	2	1	8500	708.333	1	1	2	20	1			1	2	88	0	888	8	8
2020.08.31.	A211714516	A2117145	2014	1	1	2	A211	1	43	#NULL!	4	4	5	5	4	1	5161.67	7389.76	9760.54	20384.7	9448.26	10489.5	13126.5	12070.8	36236.3	16113.4	601	4	4	20	2	2	1	8500	708.333	1	1	1	20	1			3	2	88	0	888	8	8
2020.08.31.	A211726413	A2117264	2014	1	1	2	A211	2	79	#NULL!	4	3	5	4	1	7	5161.67	3471.04	#NULL!	#NULL!	3727.52	3430.63	#NULL!	#NULL!	#NULL!	#NULL!	601	4	7	20	1	2	2	420	420	1	3	6	20	2			2	2	88	1	73	0	0
2020.08.31.	A211726414	A2117264	2014	1	1	2	A211	2	10	#NULL!	3	3	3	4	1	#NULL!	5161.67	6223.83	#NULL!	#NULL!	5759.14	5813.81	#NULL!	#NULL!	#NULL!	#NULL!	601	4	7	20	1	2	2	420	420	2	88	3	10	2	A211726416	A211726415	1	1	2	8	888	8	8
2020.08.31.	A211726415	A2117264	2014	1	1	2	A211	2	41	#NULL!	2	3	3	4	3	2	5161.67	5438.22	9820.71	#NULL!	5616.44	5557.19	#NULL!	10189.6	#NULL!	#NULL!	601	4	7	20	1	2	2	420	420	1	1	1	10	1			2	1	14	0	888	8	8
2020.08.31.	A211726416	A2117264	2014	1	1	2	A211	1	47	#NULL!	3	3	3	4	4	1	5161.67	9369.19	15559.6	#NULL!	11094.8	11779	#NULL!	17898.2	#NULL!	#NULL!	601	4	7	20	1	2	2	420	420	1	1	2	10	1			3	2	88	0	888	8	8
2020.08.31.	A211731511	A2117315	2014	1	1	2	A211	2	74	#NULL!	4	4	5	4	1	7	5161.67	3889.69	16034.8	#NULL!	#NULL!	#NULL!	#NULL!	#NULL!	#NULL!	#NULL!	601	6	7	20	3	2	1	7500	625	1	3	6	10	1			3	1	7	1	65	1	1
2020.08.31.	A211731512	A2117315	2014	1	1	2	A211	1	6	82	4	4	5	4	1	#NULL!	5161.67	5084.74	#NULL!	#NULL!	4547.28	6312.72	#NULL!	#NULL!	#NULL!	#NULL!	601	6	7	20	3	2	1	7500	625	2	88	3	10	1		A211731515	3	2	88	8	888	8	8
2020.08.31.	A211731513	A2117315	2014	1	1	2	A211	1	12	#NULL!	3	4	4	4	1	#NULL!	5161.67	7444.98	#NULL!	#NULL!	10908.1	8613.04	#NULL!	#NULL!	#NULL!	#NULL!	601	6	7	20	3	2	1	7500	625	2	88	3	10	1		A211731515	1	2	88	8	888	8	8
2020.08.31.	A211731514	A2117315	2014	1	1	2	A211	1	13	#NULL!	3	4	4	4	1	#NULL!	5161.67	7444.98	#NULL!	#NULL!	10908.1	8613.04	#NULL!	#NULL!	#NULL!	#NULL!	601	6	7	20	3	2	1	7500	625	2	88	3	10	1		A211731515	3	2	88	8	888	8	8
2020.08.31.	A211731515	A2117315	2014	1	1	2	A211	2	41	#NULL!	3	4	4	4	#NULL!	#NULL!	5161.67	8157.33	#NULL!	#NULL!	9360.74	8335.78	#NULL!	#NULL!	#NULL!	#NULL!	601	6	7	20	3	2	1	7500	625	1	1	1	10	1			9	9	99	9	999	9	9
2020.08.31.	A211733215	A2117332	2014	1	1	2	A211	2	55	#NULL!	2	2	2	2	#NULL!	#NULL!	5161.67	#NULL!	#NULL!	#NULL!	6493.12	#NULL!	#NULL!	#NULL!	#NULL!	#NULL!	601	3	4	20	2	2	1	1900	158.333	1	1	2	10	1			#NULL!	#NULL!	#NULL!	#NULL!	#NULL!	#NULL!	#NULL!
2020.08.31.	A211733216	A2117332	2014	1	1	2	A211	1	55	#NULL!	1	2	1	2	1	5	5161.67	18724.9	14177	#NULL!	15453.3	19850.1	#NULL!	16994.6	#NULL!	#NULL!	601	3	4	20	2	2	1	1900	158.333	1	1	1	10	1			3	2	88	0	888	8	8
2020.08.31.	A211741715	A2117417	2014	1	1	2	A211	2	53	#NULL!	4	4	5	5	#NULL!	#NULL!	5161.67	17101.1	17405.4	#NULL!	#NULL!	#NULL!	#NULL!	#NULL!	#NULL!	#NULL!	601	3	6	20	3	2	1	10000	833.333	1	1	1	20	1			9	9	99	9	999	9	9
2020.08.31.	A211746813	A2117468	2014	1	1	2	A211	1	22	#NULL!	3	3	4	4	3	7	5161.67	21945.7	#NULL!	#NULL!	#NULL!	#NULL!	#NULL!	#NULL!	#NULL!	#NULL!	601	4	4	20	3	2	1	6000	500	2	88	3	20	1	A211746816	A211746815	2	2	88	0	888	8	8
2020.08.31.	A211746815	A2117468	2014	1	1	2	A211	2	52	#NULL!	3	3	3	4	3	7	5161.67	7600.49	5801.78	27629.7	#NULL!	#NULL!	17215.4	#NULL!	#NULL!	#NULL!	601	4	4	20	3	2	1	6000	500	1	1	2	20	1			3	2	88	0	888	8	8
2020.08.31.	A211746816	A2117468	2014	1	1	2	A211	1	51	#NULL!	3	3	4	4	4	1	5161.67	10035.7	11118.6	#NULL!	#NULL!	#NULL!	#NULL!	#NULL!	#NULL!	#NULL!	601	4	4	20	3	2	1	6000	500	1	1	1	20	1			3	2	88	0	888	8	8
2020.08.31.	A211751914	A2117519	2014	1	1	2	A211	1	7	#NULL!	2	2	2	2	1	#NULL!	5161.67	5084.74	#NULL!	#NULL!	4547.28	4208.48	#NULL!	#NULL!	#NULL!	#NULL!	601	3	4	20	2	2	2	225	225	2	88	3	10	1	A211751916	A211751915	3	2	88	8	888	8	8
2020.08.31.	A211751915	A2117519	2014	1	1	2	A211	2	38	#NULL!	1	2	2	2	4	7	5161.67	4891.78	#NULL!	13174.8	4744.57	5370.25	#NULL!	#NULL!	12943.6	#NULL!	601	3	4	20	2	2	2	225	225	1	1	2	10	1			3	1	7	0	888	8	8
2020.08.31.	A211751916	A2117519	2014	1	1	2	A211	1	38	#NULL!	1	2	1	2	4	1	5161.67	5788.03	#NULL!	#NULL!	7164.36	9232.08	#NULL!	#NULL!	#NULL!	#NULL!	601	3	4	20	2	2	2	225	225	1	1	1	10	1			3	2	88	0	888	8	8
2020.08.31.	A211758715	A2117587	2014	1	1	2	A211	2	80	#NULL!	4	3	5	4	4	7	5161.67	3471.04	#NULL!	#NULL!	3727.52	3430.63	#NULL!	#NULL!	#NULL!	#NULL!	601	2	2	20	2	2	2	300	300	1	1	1	20	2			3	1	10	0	888	8	8
2020.08.31.	A211758716	A2117587	2014	1	1	2	A211	1	80	#NULL!	4	3	5	4	#NULL!	#NULL!	5161.67	3100.98	#NULL!	#NULL!	3128.6	3758.51	#NULL!	#NULL!	#NULL!	#NULL!	601	2	2	20	2	2	2	300	300	1	1	2	20	2			#NULL!	#NULL!	#NULL!	#NULL!	#NULL!	#NULL!	#NULL!
2020.08.31.	A211763811	A2117638	2014	1	1	2	A211	2	68	#NULL!	4	4	5	4	1	7	5161.67	3668.76	7126.56	22402.4	4131.81	3430.63	32224.6	7362.62	17177.2	33503.2	601	6	7	20	3	2	1	7500	625	1	1	2	20	1			2	2	88	1	61	1	1
2020.08.31.	A211763812	A2117638	2014	1	1	2	A211	1	73	#NULL!	4	4	5	4	1	6	5161.67	3230.12	6981.3	#NULL!	3102.78	3758.51	#NULL!	7425.44	#NULL!	#NULL!	601	6	7	20	3	2	1	7500	625	1	1	1	20	1			4	2	88	0	888	8	8
2020.08.31.	A211763813	A2117638	2014	1	1	2	A211	2	13	#NULL!	3	4	4	4	1	#NULL!	5161.67	6223.83	#NULL!	#NULL!	5759.14	5813.81	#NULL!	#NULL!	#NULL!	#NULL!	601	6	7	20	3	2	1	7500	625	2	88	5	20	1	A211763816	A211763815	4	2	88	8	888	8	8
2020.08.31.	A211763814	A2117638	2014	1	1	2	A211	1	15	#NULL!	4	4	4	4	1	7	5161.67	5696.93	#NULL!	19031.2	5707.01	8273.76	#NULL!	#NULL!	23836.9	#NULL!	601	6	7	20	3	2	1	7500	625	2	88	5	20	1	A211763816	A211763815	2	2	88	8	888	8	8
2020.08.31.	A211763815	A2117638	2014	1	1	2	A211	2	44	#NULL!	3	4	4	4	#NULL!	#NULL!	5161.67	5438.22	#NULL!	#NULL!	5616.44	5557.19	#NULL!	#NULL!	#NULL!	#NULL!	601	6	7	20	3	2	1	7500	625	1	1	4	20	1			#NULL!	#NULL!	#NULL!	#NULL!	#NULL!	#NULL!	#NULL!
2020.08.31.	A211763816	A2117638	2014	1	1	2	A211	1	47	#NULL!	3	4	4	4	4	3	5161.67	9369.19	13830.8	#NULL!	11094.8	11779	#NULL!	15909.5	#NULL!	#NULL!	601	6	7	20	3	2	1	7500	625	1	1	3	10	1	A211763812	A211763811	3	2	88	0	888	8	8
2020.08.31.	A211767213	A2117672	2014	1	1	2	A211	2	2	32	4	4	5	5	1	#NULL!	5161.67	4207.59	#NULL!	#NULL!	3805.31	3836.63	#NULL!	#NULL!	#NULL!	#NULL!	601	4	4	20	2	2	1	10000	833.333	2	88	3	10	1	A211767216	A211767215	2	2	88	8	888	8	8
2020.08.31.	A211767214	A2117672	2014	1	1	2	A211	1	3	47	4	4	5	5	1	#NULL!	5161.67	3889.2	#NULL!	#NULL!	3912.42	3719.49	#NULL!	#NULL!	#NULL!	#NULL!	601	4	4	20	2	2	1	10000	833.333	2	88	3	10	1	A211767216	A211767215	1	2	88	8	888	8	8
2020.08.31.	A211767215	A2117672	2014	1	1	2	A211	2	36	#NULL!	4	4	5	5	4	7	5161.67	4891.78	#NULL!	#NULL!	4744.57	5370.25	#NULL!	#NULL!	#NULL!	#NULL!	601	4	4	20	2	2	1	10000	833.333	1	1	2	10	1			3	2	88	0	888	8	8
2020.08.31.	A211767216	A2117672	2014	1	1	2	A211	1	43	#NULL!	4	4	5	5	4	1	5161.67	7389.76	9760.54	#NULL!	9448.26	10489.5	#NULL!	12070.8	#NULL!	#NULL!	601	4	4	20	2	2	1	10000	833.333	1	1	1	10	1			3	1	10	0	888	8	8
2020.08.31.	A211777414	A2117774	2014	1	1	2	A211	1	2	33	1	2	1	2	1	#NULL!	5161.67	3889.2	#NULL!	#NULL!	3912.42	3719.49	#NULL!	#NULL!	#NULL!	#NULL!	601	3	4	20	2	2	2	200	200	2	88	3	20	1	A211777416	A211777415	2	1	14	8	888	8	8
2020.08.31.	A211777415	A2117774	2014	1	1	2	A211	2	35	#NULL!	1	2	1	2	4	3	5161.67	4891.78	#NULL!	#NULL!	4744.57	5370.25	#NULL!	#NULL!	#NULL!	#NULL!	601	3	4	20	2	2	2	200	200	1	1	2	20	1			2	2	88	0	888	8	8
2020.08.31.	A211777416	A2117774	2014	1	1	2	A211	1	36	#NULL!	1	2	1	2	3	3	5161.67	5788.03	#NULL!	#NULL!	7164.36	9232.08	#NULL!	#NULL!	#NULL!	#NULL!	601	3	4	20	2	2	2	200	200	1	1	1	20	1			2	1	14	0	888	8	8
2020.08.31.	A211779113	A2117791	2014	1	1	2	A211	1	27	#NULL!	2	2	2	3	3	7	5161.67	11287	#NULL!	17967.3	#NULL!	#NULL!	#NULL!	#NULL!	#NULL!	#NULL!	601	3	4	20	3	2	1	3000	250	2	88	3	20	1	A211779116	A211779115	3	1	14	0	888	8	8
2020.08.31.	A211779115	A2117791	2014	1	1	2	A211	2	55	#NULL!	2	2	3	3	4	1	5161.67	4268.9	5572.16	#NULL!	#NULL!	#NULL!	#NULL!	#NULL!	#NULL!	#NULL!	601	3	4	20	3	2	1	3000	250	1	1	2	20	1			2	2	88	1	45	1	1
2020.08.31.	A211779116	A2117791	2014	1	1	2	A211	1	59	#NULL!	2	2	2	3	4	2	5161.67	7145.3	7088.49	10233.8	#NULL!	#NULL!	17336.9	#NULL!	#NULL!	#NULL!	601	3	4	20	3	2	1	3000	250	1	1	1	20	1			3	2	88	0	888	8	8
2020.08.31.	A211785913	A2117859	2014	1	1	2	A211	2	12	#NULL!	4	4	5	5	1	#NULL!	5161.67	12447.7	#NULL!	15458.8	11518.3	11627.6	#NULL!	#NULL!	24276.7	#NULL!	601	4	4	20	2	2	1	12200	1016.67	2	88	3	10	1		A211785915	2	2	88	8	888	8	8
2020.08.31.	A211785915	A2117859	2014	1	1	2	A211	2	45	#NULL!	4	4	5	5	3	7	5161.67	10821	13184.4	#NULL!	11508.4	11165.2	#NULL!	13999.6	#NULL!	#NULL!	601	4	4	20	2	2	1	12200	1016.67	1	1	2	10	1			4	1	3	0	888	8	8
2020.08.31.	A211791010	A2117910	2014	1	1	2	A211	2	42	#NULL!	4	4	5	5	#NULL!	#NULL!	5161.67	5438.22	6547.14	#NULL!	5616.44	5557.19	#NULL!	6793.04	#NULL!	#NULL!	601	5	6	20	3	2	1	10000	833.333	2	88	8	20	1			#NULL!	#NULL!	#NULL!	#NULL!	#NULL!	#NULL!	#NULL!
2020.08.31.	A211791013	A2117910	2014	1	1	2	A211	2	4	50	4	4	5	5	#NULL!	#NULL!	5161.67	4207.59	#NULL!	#NULL!	3805.31	3836.63	#NULL!	#NULL!	#NULL!	#NULL!	601	5	6	20	3	2	1	10000	833.333	2	88	3	10	1	A211791016		#NULL!	#NULL!	#NULL!	#NULL!	#NULL!	#NULL!	#NULL!
2020.08.31.	A211791014	A2117910	2014	1	1	2	A211	1	5	68	4	4	5	5	#NULL!	#NULL!	5161.67	5084.74	#NULL!	#NULL!	4547.28	4208.48	#NULL!	#NULL!	#NULL!	#NULL!	601	5	6	20	3	2	1	10000	833.333	2	88	3	10	1	A211791016		#NULL!	#NULL!	#NULL!	#NULL!	#NULL!	#NULL!	#NULL!
2020.08.31.	A211791015	A2117910	2014	1	1	2	A211	1	8	#NULL!	4	4	5	5	#NULL!	#NULL!	5161.67	5084.74	#NULL!	#NULL!	4547.28	4208.48	#NULL!	#NULL!	#NULL!	#NULL!	601	5	6	20	3	2	1	10000	833.333	2	88	3	10	1	A211791016		#NULL!	#NULL!	#NULL!	#NULL!	#NULL!	#NULL!	#NULL!
2020.08.31.	A211791016	A2117910	2014	1	1	2	A211	1	41	#NULL!	4	4	5	5	#NULL!	#NULL!	5161.67	7389.76	9760.54	#NULL!	9448.26	10489.5	#NULL!	12070.8	#NULL!	#NULL!	601	5	6	20	3	2	1	10000	833.333	1	3	1	10	1			9	9	99	9	999	9	9
2020.08.31.	A211799514	A2117995	2014	1	1	2	A211	1	4	48	4	4	5	5	1	#NULL!	5161.67	3889.2	#NULL!	#NULL!	3912.42	3719.49	#NULL!	#NULL!	#NULL!	#NULL!	601	4	4	20	2	2	1	8000	666.667	2	88	3	20	1	A211799516	A211799515	3	2	88	8	888	8	8
2020.08.31.	A211799515	A2117995	2014	1	1	2	A211	2	35	#NULL!	4	4	5	5	4	7	5161.67	4891.78	#NULL!	#NULL!	4744.57	5370.25	#NULL!	#NULL!	#NULL!	#NULL!	601	4	4	20	2	2	1	8000	666.667	1	1	2	20	1			3	2	88	0	888	8	8
2020.08.31.	A211799516	A2117995	2014	1	1	2	A211	1	36	#NULL!	4	4	4	5	4	2	5161.67	5788.03	#NULL!	15616.8	7164.36	9232.08	#NULL!	#NULL!	18220.8	#NULL!	601	4	4	20	2	2	1	8000	666.667	1	1	1	20	1			2	2	88	0	888	8	8
2020.08.31.	A211802914	A2118029	2014	1	1	2	A211	2	20	#NULL!	4	4	5	5	#NULL!	#NULL!	5161.67	#NULL!	#NULL!	#NULL!	7690.1	#NULL!	#NULL!	#NULL!	#NULL!	#NULL!	601	3	4	20	3	2	1	10000	833.333	2	88	3	10	1	A211802916	A211802915	#NULL!	#NULL!	#NULL!	#NULL!	#NULL!	#NULL!	#NULL!
2020.08.31.	A211802915	A2118029	2014	1	1	2	A211	2	48	#NULL!	4	4	5	5	4	1	5161.67	8115.76	6592.19	#NULL!	5754.21	8373.91	#NULL!	6999.8	#NULL!	#NULL!	601	3	4	20	3	2	1	10000	833.333	1	1	2	10	1			3	1	1	0	888	8	8
2020.08.31.	A211802916	A2118029	2014	1	1	2	A211	1	51	#NULL!	4	4	5	5	3	2	5161.67	11290.2	11118.6	#NULL!	11690.8	18108.9	#NULL!	14443.6	#NULL!	#NULL!	601	3	4	20	3	2	1	10000	833.333	1	1	1	10	1			2	2	88	0	888	8	8
2020.08.31.	A211809713	A2118097	2014	1	1	2	A211	1	3	43	4	4	4	4	1	#NULL!	5161.67	3889.2	#NULL!	#NULL!	3912.42	3719.49	#NULL!	#NULL!	#NULL!	#NULL!	601	4	4	20	2	2	1	7000	583.333	2	88	3	20	1	A211809716	A211809715	4	2	88	8	888	8	8
2020.08.31.	A211809714	A2118097	2014	1	1	2	A211	1	5	68	4	4	5	4	1	#NULL!	5161.67	5084.74	#NULL!	#NULL!	4547.28	4208.48	#NULL!	#NULL!	#NULL!	#NULL!	601	4	4	20	2	2	1	7000	583.333	2	88	3	20	1	A211809716	A211809715	3	2	88	8	888	8	8
2020.08.31.	A211809715	A2118097	2014	1	1	2	A211	2	43	#NULL!	3	4	4	4	4	7	5161.67	5438.22	6547.14	15130.3	5616.44	5557.19	19636.4	6793.04	15137.4	20691.8	601	4	4	20	2	2	1	7000	583.333	1	1	2	20	1			4	1	14	0	888	8	8
2020.08.31.	A211809716	A2118097	2014	1	1	2	A211	1	45	#NULL!	3	4	4	4	4	2	5161.67	9369.19	10373.1	#NULL!	11094.8	11779	#NULL!	11932.1	#NULL!	#NULL!	601	4	4	20	2	2	1	7000	583.333	1	1	1	20	1			2	2	88	0	888	8	8
2020.08.31.	A211819913	A2118199	2014	1	1	2	A211	1	3	46	4	4	5	5	1	#NULL!	5161.67	3889.2	#NULL!	#NULL!	3912.42	3719.49	#NULL!	#NULL!	#NULL!	#NULL!	601	4	4	20	1	2	1	7500	625	2	88	3	20	1	A211819916	A211819915	2	2	88	8	888	8	8
2020.08.31.	A211819914	A2118199	2014	1	1	2	A211	2	6	83	4	4	5	5	1	#NULL!	5161.67	3811.94	#NULL!	#NULL!	3841.16	4335.22	#NULL!	#NULL!	#NULL!	#NULL!	601	4	4	20	1	2	1	7500	625	2	88	3	20	1	A211819916	A211819915	1	2	88	8	888	8	8
2020.08.31.	A211819915	A2118199	2014	1	1	2	A211	2	37	#NULL!	4	4	5	5	4	7	5161.67	4891.78	#NULL!	#NULL!	4744.57	5370.25	#NULL!	#NULL!	#NULL!	#NULL!	601	4	4	20	1	2	1	7500	625	1	1	2	20	1			2	2	88	0	888	8	8
2020.08.31.	A211819916	A2118199	2014	1	1	2	A211	1	40	#NULL!	4	4	4	5	4	1	5161.67	7389.76	9760.54	#NULL!	9448.26	10489.5	#NULL!	12070.8	#NULL!	#NULL!	601	4	4	20	1	2	1	7500	625	1	1	1	20	1			3	2	88	0	888	8	8
2020.08.31.	A212729816	A2127298	2014	1	1	2	A212	1	71	#NULL!	3	2	4	2	1	7	4899.15	6131.68	#NULL!	#NULL!	5889.95	7134.71	#NULL!	#NULL!	#NULL!	#NULL!	601	2	5	20	1	2	1	2020	168.333	1	4	1	10	1			3	2	88	1	70	1	1
2020.08.31.	A212736614	A2127366	2014	1	1	2	A212	2	14	#NULL!	1	1	1	1	1	#NULL!	4899.15	5907.29	#NULL!	14672.6	5466.23	5518.13	#NULL!	#NULL!	17281.5	#NULL!	601	3	6	10	1	2	2	79	79	2	88	5	99	2			2	2	88	8	888	8	8
2020.08.31.	A212736615	A2127366	2014	1	1	2	A212	2	18	#NULL!	1	1	1	1	2	2	4899.15	5896.34	#NULL!	#NULL!	5838.34	8749.97	#NULL!	#NULL!	#NULL!	#NULL!	601	3	6	10	1	2	2	79	79	2	88	5	99	2			3	2	88	8	888	8	8
2020.08.31.	A212736616	A2127366	2014	1	1	2	A212	2	80	#NULL!	3	1	3	1	1	7	4899.15	3294.5	#NULL!	#NULL!	3537.94	3256.14	#NULL!	#NULL!	#NULL!	#NULL!	601	3	6	10	1	2	2	79	79	1	3	1	10	2			5	1	14	1	71	1	1
2020.08.31.	A212741714	A2127417	2014	1	1	2	A212	1	3	38	2	3	3	3	1	#NULL!	4899.15	3691.4	#NULL!	#NULL!	3713.43	3530.32	#NULL!	#NULL!	#NULL!	#NULL!	601	3	4	20	1	2	2	300	300	2	88	3	20	1	A212741716	A212741715	1	1	14	8	888	8	8
2020.08.31.	A212741715	A2127417	2014	1	1	2	A212	2	33	#NULL!	2	3	2	3	3	2	4899.15	4771.74	#NULL!	#NULL!	4777.33	5769.33	#NULL!	#NULL!	#NULL!	#NULL!	601	3	4	20	1	2	2	300	300	1	1	2	20	1			1	2	88	0	888	8	8
2020.08.31.	A212741716	A2127417	2014	1	1	2	A212	1	32	#NULL!	2	3	2	3	1	3	4899.15	8056.02	#NULL!	16180.2	7225.05	9204.44	#NULL!	#NULL!	19104.2	#NULL!	601	3	4	20	1	2	2	300	300	1	1	1	20	2			3	2	88	0	888	8	8
2020.08.31.	A212748516	A2127485	2014	1	1	2	A212	2	75	#NULL!	3	1	3	1	1	7	4899.15	6589.01	#NULL!	#NULL!	7075.89	6512.29	#NULL!	#NULL!	#NULL!	#NULL!	601	2	5	10	2	2	2	79	79	1	3	6	10	2			2	2	88	0	888	8	8
2020.08.31.	A212753616	A2127536	2014	1	1	2	A212	2	60	#NULL!	1	1	1	1	4	7	4899.15	3761.49	#NULL!	5315.77	3863.28	3256.14	#NULL!	#NULL!	5434.52	#NULL!	601	1	1	20	1	2	2	40	40	2	88	1	10	1			3	1	7	1	57	1	1
2020.08.31.	A212758715	A2127587	2014	1	1	2	A212	2	69	#NULL!	2	1	2	1	1	7	4899.15	6964.33	10146.2	#NULL!	7843.33	6512.29	#NULL!	10482.2	#NULL!	#NULL!	601	4	4	20	1	2	2	118	118	1	1	2	10	2			3	2	88	0	888	8	8
2020.08.31.	A212758716	A2127587	2014	1	1	2	A212	1	67	#NULL!	1	1	2	1	1	6	4899.15	6320.27	#NULL!	21601.6	6430.08	7134.71	#NULL!	#NULL!	22714.7	#NULL!	601	4	4	20	1	2	2	118	118	1	1	1	10	2			3	2	88	1	58	1	1
2020.08.31.	A212760413	A2127604	2014	1	1	2	A212	1	19	#NULL!	4	4	5	5	3	7	4899.15	5407.18	#NULL!	12042.2	5416.76	7852.96	#NULL!	#NULL!	10055.4	#NULL!	601	4	4	20	1	2	2	610	610	2	88	3	20	1	A212760416	A212760415	2	2	88	0	888	8	8
2020.08.31.	A212760414	A2127604	2014	1	1	2	A212	1	23	#NULL!	4	4	4	5	3	3	4899.15	17825.3	#NULL!	16549.3	20657.5	14861.5	#NULL!	#NULL!	17365.3	#NULL!	601	4	4	20	1	2	2	610	610	2	88	3	20	1	A212760416	A212760415	1	2	88	0	888	8	8
2020.08.31.	A212760415	A2127604	2014	1	1	2	A212	2	50	#NULL!	3	4	4	5	2	3	4899.15	5410.44	11013.4	8741.5	5658.09	4662.38	16339.8	11305.8	9060.28	16508.3	601	4	4	20	1	2	2	610	610	1	1	2	20	1			2	2	88	0	888	8	8
2020.08.31.	A212760416	A2127604	2014	1	1	2	A212	1	55	#NULL!	3	4	4	5	1	5	4899.15	6781.89	#NULL!	#NULL!	9778.26	6280.16	#NULL!	#NULL!	#NULL!	#NULL!	601	4	4	20	1	2	2	610	610	1	1	1	20	1			3	1	3	1	50	0	0
2020.08.31.	A212762115	A2127621	2014	1	1	2	A212	2	70	#NULL!	1	1	2	1	1	7	4899.15	2461.24	#NULL!	#NULL!	2723.16	3256.14	#NULL!	#NULL!	#NULL!	#NULL!	601	2	2	20	1	2	1	540	45	1	1	2	20	2			1	1	14	0	888	8	8
2020.08.31.	A212762116	A2127621	2014	1	1	2	A212	1	76	#NULL!	2	1	2	1	1	7	4899.15	2943.27	#NULL!	#NULL!	2969.48	3567.35	#NULL!	#NULL!	#NULL!	#NULL!	601	2	2	20	1	2	1	540	45	1	1	1	20	2			3	2	88	0	888	8	8
2020.08.31.	A212765514	A2127655	2014	1	1	2	A212	2	79	#NULL!	3	1	3	1	1	7	4899.15	3294.5	#NULL!	#NULL!	3537.94	3256.14	#NULL!	#NULL!	#NULL!	#NULL!	601	1	1	20	1	2	2	52	52	1	3	1	20	2			2	2	88	1	63	1	1
2020.08.31.	A212772312	A2127723	2014	1	1	2	A212	2	19	#NULL!	2	2	2	2	2	3	4899.15	5896.34	#NULL!	#NULL!	#NULL!	#NULL!	#NULL!	#NULL!	#NULL!	#NULL!	601	5	4	20	1	2	2	280	280	2	88	3	10	1	A212772316	A212772315	3	2	88	0	888	8	8
2020.08.31.	A212772313	A2127723	2014	1	1	2	A212	2	23	#NULL!	2	2	2	2	4	7	4899.15	6636.44	#NULL!	#NULL!	#NULL!	#NULL!	#NULL!	#NULL!	#NULL!	#NULL!	601	5	4	20	1	2	2	280	280	2	88	3	10	1	A212772316	A212772315	2	2	88	0	888	8	8
2020.08.31.	A212772314	A2127723	2014	1	1	2	A212	2	24	#NULL!	2	2	2	2	4	7	4899.15	6636.44	#NULL!	29606.8	#NULL!	#NULL!	#NULL!	#NULL!	#NULL!	#NULL!	601	5	4	20	1	2	2	280	280	2	88	3	10	1	A212772316	A212772315	3	2	88	0	888	8	8
2020.08.31.	A212772315	A2127723	2014	1	1	2	A212	2	54	#NULL!	2	2	2	2	2	6	4899.15	5410.44	11013.4	#NULL!	19666.3	20632.9	#NULL!	11305.8	#NULL!	#NULL!	601	5	4	20	1	2	2	280	280	1	1	1	10	1			3	2	88	0	888	8	8
2020.08.31.	A212772316	A2127723	2014	1	1	2	A212	1	54	#NULL!	1	2	2	2	2	5	4899.15	7143.96	#NULL!	#NULL!	#NULL!	#NULL!	#NULL!	#NULL!	#NULL!	#NULL!	601	5	4	20	1	2	2	280	280	1	1	2	10	1			3	2	88	0	888	8	8
2020.08.31.	A212774016	A2127740	2014	1	1	2	A212	2	73	#NULL!	2	1	2	1	1	7	4899.15	2461.24	#NULL!	#NULL!	#NULL!	#NULL!	#NULL!	#NULL!	#NULL!	#NULL!	601	1	1	10	1	2	2	42	42	1	3	1	30	1			4	1	14	0	888	8	8
2020.08.31.	A212779115	A2127791	2014	1	1	2	A212	1	55	#NULL!	2	2	2	3	3	6	4899.15	13563.8	#NULL!	12951.1	#NULL!	#NULL!	#NULL!	#NULL!	#NULL!	#NULL!	601	4	4	20	1	2	1	3500	291.667	1	1	2	10	1			4	1	4	0	888	8	8
2020.08.31.	A212779116	A2127791	2014	1	1	2	A212	2	49	#NULL!	2	2	2	3	3	3	4899.15	10270.7	#NULL!	13660.5	#NULL!	#NULL!	#NULL!	#NULL!	#NULL!	#NULL!	601	4	4	20	1	2	1	3500	291.667	1	1	1	20	1			2	2	88	0	888	8	8
2020.08.31.	A212780816	A2127808	2014	1	1	2	A212	2	51	#NULL!	3	3	3	4	4	2	4899.15	10820.9	5506.71	#NULL!	11316.2	9324.77	#NULL!	5652.9	#NULL!	#NULL!	601	2	5	20	1	2	1	3900	325	1	2	1	20	1			1	2	88	0	888	8	8
2020.08.31.	A212787612	A2127876	2014	1	1	2	A212	2	3	37	2	2	2	3	1	#NULL!	4899.15	3993.6	#NULL!	#NULL!	3611.77	3641.5	#NULL!	#NULL!	#NULL!	#NULL!	601	5	4	20	1	2	1	3810	317.5	2	88	3	20	1	A212787616	A212787615	2	1	3	8	888	8	8
2020.08.31.	A212787613	A2127876	2014	1	1	2	A212	1	5	60	2	2	2	3	1	#NULL!	4899.15	4826.13	#NULL!	#NULL!	4316.01	3994.44	#NULL!	#NULL!	#NULL!	#NULL!	601	5	4	20	1	2	1	3810	317.5	2	88	3	20	1	A212787616	A212787615	2	2	88	8	888	8	8
2020.08.31.	A212787614	A2127876	2014	1	1	2	A212	2	8	#NULL!	2	2	2	3	1	#NULL!	4899.15	3618.06	#NULL!	#NULL!	3645.8	4114.73	#NULL!	#NULL!	#NULL!	#NULL!	601	5	4	20	1	2	1	3810	317.5	2	88	3	20	1	A212787616	A212787615	1	2	88	8	888	8	8
2020.08.31.	A212787615	A2127876	2014	1	1	2	A212	2	35	#NULL!	2	2	2	3	4	1	4899.15	4642.98	#NULL!	6252.38	4503.26	5097.12	#NULL!	#NULL!	6142.66	#NULL!	601	5	4	20	1	2	1	3810	317.5	1	1	2	20	1			1	2	88	0	888	8	8
2020.08.31.	A212787616	A2127876	2014	1	1	2	A212	1	44	#NULL!	1	2	2	3	3	5	4899.15	7013.91	#NULL!	9673.95	8967.73	9956.01	#NULL!	#NULL!	11464.4	#NULL!	601	5	4	20	1	2	1	3810	317.5	1	1	1	20	1			3	1	8	0	888	8	8
2020.08.31.	A212789315	A2127893	2014	1	1	2	A212	2	71	#NULL!	2	1	2	1	1	7	4899.15	2461.24	#NULL!	#NULL!	2723.16	3256.14	#NULL!	#NULL!	#NULL!	#NULL!	601	2	2	10	1	2	2	50	50	1	1	2	10	2			3	2	88	1	61	1	1
2020.08.31.	A212789316	A2127893	2014	1	1	2	A212	1	76	#NULL!	2	1	2	1	1	7	4899.15	2943.27	#NULL!	#NULL!	2969.48	3567.35	#NULL!	#NULL!	#NULL!	#NULL!	601	2	2	10	1	2	2	50	50	1	1	1	10	2			5	1	14	0	888	8	8
2020.08.31.	A212796115	A2127961	2014	1	1	2	A212	1	41	#NULL!	1	2	1	2	3	3	4899.15	7013.91	18528.2	19347.9	#NULL!	#NULL!	24917.8	#NULL!	#NULL!	#NULL!	601	2	5	20	1	2	2	169	169	2	88	3	10	1		A212796116	3	2	88	0	888	8	8
2020.08.31.	A212796116	A2127961	2014	1	1	2	A212	2	71	#NULL!	3	2	4	2	1	3	4899.15	2461.24	#NULL!	#NULL!	#NULL!	#NULL!	#NULL!	#NULL!	#NULL!	#NULL!	601	2	5	20	1	2	2	169	169	1	3	1	10	2			5	2	88	1	66	1	1
2020.08.31.	A212797816	A2127978	2014	1	1	2	A212	1	76	#NULL!	1	1	2	1	3	7	4899.15	2943.27	#NULL!	#NULL!	#NULL!	#NULL!	#NULL!	#NULL!	#NULL!	#NULL!	601	1	1	10	1	2	2	30	30	1	3	1	99	1			3	1	4	1	71	1	1
2020.08.31.	A212799514	A2127995	2014	1	1	2	A212	1	44	#NULL!	1	1	1	1	3	3	4899.15	7013.91	23354.1	#NULL!	#NULL!	#NULL!	#NULL!	#NULL!	#NULL!	#NULL!	601	3	4	20	1	2	2	70	70	2	88	3	20	2	A212799516	A212799515	3	2	88	0	888	8	8
2020.08.31.	A212799515	A2127995	2014	1	1	2	A212	2	71	#NULL!	2	1	2	1	1	7	4899.15	2461.24	#NULL!	#NULL!	4084.74	4884.22	#NULL!	#NULL!	#NULL!	#NULL!	601	3	4	20	1	2	2	70	70	1	1	2	20	2			3	1	3	1	62	1	1
2020.08.31.	A212799516	A2127995	2014	1	1	2	A212	1	74	#NULL!	1	1	2	1	3	6	4899.15	3065.84	#NULL!	#NULL!	4417.46	5351.03	#NULL!	#NULL!	#NULL!	#NULL!	601	3	4	20	1	2	2	70	70	1	1	1	20	2			4	1	5	1	43	1	1
2020.08.31.	A213726414	A2137264	2014	1	1	1	A213	1	51	#NULL!	2	3	2	3	3	6	7641.19	11142.4	#NULL!	30365	17306.7	17871.9	#NULL!	#NULL!	35287.6	#NULL!	612	2	6	20	1	1	1	2979	248.25	1	4	3	20	1		A213726415	3	2	88	0	888	8	8
2020.08.31.	A213726415	A2137264	2014	1	1	1	A213	2	74	#NULL!	4	3	5	3	1	7	7641.19	3838.79	#NULL!	#NULL!	4247.3	5078.6	#NULL!	#NULL!	#NULL!	#NULL!	612	2	6	20	1	1	1	2979	248.25	1	1	1	20	2			4	1	14	0	888	8	8
2020.08.31.	A213729816	A2137298	2014	1	1	1	A213	1	56	#NULL!	1	1	1	1	#NULL!	#NULL!	7641.19	18724.9	#NULL!	#NULL!	#NULL!	#NULL!	#NULL!	#NULL!	#NULL!	#NULL!	612	2	2	10	1	1	2	30	30	1	1	1	99	9			9	9	99	9	999	9	9
2020.08.31.	A213733212	A2137332	2014	1	1	1	A213	2	74	#NULL!	3	2	3	1	#NULL!	#NULL!	7641.19	5758.19	#NULL!	#NULL!	#NULL!	#NULL!	#NULL!	#NULL!	#NULL!	#NULL!	612	5	7	20	2	1	1	2000	166.667	1	3	1	10	2			#NULL!	#NULL!	#NULL!	#NULL!	#NULL!	#NULL!	#NULL!
2020.08.31.	A213733214	A2137332	2014	1	1	1	A213	1	18	#NULL!	1	2	1	1	3	7	7641.19	16867.1	#NULL!	#NULL!	#NULL!	#NULL!	#NULL!	#NULL!	#NULL!	#NULL!	612	5	7	20	2	1	1	2000	166.667	2	88	5	20	1		A213733215	1	2	88	8	888	8	8
2020.08.31.	A213733215	A2137332	2014	1	1	1	A213	2	46	#NULL!	1	2	1	1	1	7	7641.19	12014.3	22752.6	29436.8	20190.6	21037.2	36702	25766.4	34681.7	41060.7	612	5	7	20	2	1	1	2000	166.667	1	1	3	20	1		A213733212	2	2	88	0	888	8	8
2020.08.31.	A213738316	A2137383	2014	1	1	1	A213	2	76	#NULL!	2	1	3	1	1	7	7641.19	5138.42	#NULL!	8290.98	5518.12	5078.6	#NULL!	#NULL!	8476.2	#NULL!	612	1	1	10	1	1	2	44	44	1	4	1	30	2			3	1	14	1	76	1	1
2020.08.31.	A213746816	A2137468	2014	1	1	1	A213	1	53	#NULL!	1	2	1	2	2	5	7641.19	11142.4	16459.7	#NULL!	17306.7	17871.9	#NULL!	21381.9	#NULL!	#NULL!	612	1	1	10	1	1	2	97	97	2	88	1	30	2			4	2	88	0	888	8	8
2020.08.31.	A213767214	A2137672	2014	1	1	1	A213	2	22	#NULL!	4	4	5	5	#NULL!	#NULL!	7641.19	10350.8	#NULL!	14922.1	11384.2	11909.4	#NULL!	#NULL!	17683.7	#NULL!	612	3	4	20	2	1	2	600	600	2	88	3	20	1	A213767216	A213767215	#NULL!	#NULL!	#NULL!	#NULL!	#NULL!	#NULL!	#NULL!
2020.08.31.	A213767215	A2137672	2014	1	1	1	A213	2	50	#NULL!	3	4	4	5	3	7	7641.19	8438.65	8588.79	15338.3	8824.9	7271.9	25485.2	8816.81	15897.7	25747.9	612	3	4	20	2	1	2	600	600	1	1	2	20	1			2	2	88	0	888	8	8
2020.08.31.	A213767216	A2137672	2014	1	1	1	A213	1	51	#NULL!	4	4	4	5	#NULL!	#NULL!	7641.19	11142.4	16459.7	#NULL!	17306.7	17871.9	#NULL!	21381.9	#NULL!	#NULL!	612	3	4	20	2	1	2	600	600	1	1	1	20	1			#NULL!	#NULL!	#NULL!	#NULL!	#NULL!	#NULL!	#NULL!
2020.08.31.	A213768916	A2137689	2014	1	1	1	A213	2	74	#NULL!	2	1	2	1	1	7	7641.19	3838.79	7912.46	#NULL!	4247.3	5078.6	#NULL!	8174.56	#NULL!	#NULL!	612	1	1	10	1	1	2	35	35	1	4	1	99	2			5	1	14	0	888	8	8
2020.08.31.	A213772315	A2137723	2014	1	1	1	A213	2	73	#NULL!	2	1	2	1	1	7	7641.19	3838.79	7912.46	#NULL!	4247.3	5078.6	#NULL!	8174.56	#NULL!	#NULL!	612	2	2	20	2	1	2	64	64	1	1	2	20	2			3	2	88	1	72	1	1
2020.08.31.	A213772316	A2137723	2014	1	1	1	A213	1	74	#NULL!	2	1	2	1	1	7	7641.19	4781.78	7751.19	#NULL!	4593.26	5563.99	#NULL!	8244.3	#NULL!	#NULL!	612	2	2	20	2	1	2	64	64	1	1	1	20	2			2	2	88	0	888	8	8
2020.08.31.	A213792716	A2137927	2014	1	1	1	A213	1	80	#NULL!	2	1	2	1	3	7	7641.19	4590.6	#NULL!	#NULL!	4631.49	5563.99	#NULL!	#NULL!	#NULL!	#NULL!	612	1	1	20	2	1	2	40	40	1	3	1	10	2			3	2	88	0	888	8	8
2020.08.31.	A213794416	A2137944	2014	1	1	1	A213	2	73	#NULL!	3	2	4	2	1	7	7641.19	3838.79	#NULL!	#NULL!	4247.3	5078.6	#NULL!	#NULL!	#NULL!	#NULL!	612	1	1	20	1	1	2	76	76	1	3	1	20	2			3	1	4	0	888	8	8
2020.08.31.	A213801215	A2138012	2014	1	1	1	A213	2	57	#NULL!	1	2	2	2	1	5	7641.19	6319.55	8248.85	#NULL!	6408.15	6541.87	#NULL!	8400.24	#NULL!	#NULL!	612	1	1	20	1	1	2	90	90	1	2	1	10	1			4	1	14	0	888	8	8
2020.08.31.	A213808014	A2138080	2014	1	1	1	A213	1	31	#NULL!	3	4	4	4	#NULL!	#NULL!	7641.19	#NULL!	#NULL!	#NULL!	16903.3	#NULL!	#NULL!	#NULL!	#NULL!	#NULL!	612	3	4	20	2	1	2	500	500	2	88	3	20	9	A213808016		#NULL!	#NULL!	#NULL!	#NULL!	#NULL!	#NULL!	#NULL!
2020.08.31.	A213808016	A2138080	2014	1	1	1	A213	1	57	#NULL!	3	4	4	4	#NULL!	#NULL!	7641.19	18724.9	20987.2	29935.7	19649.5	20627.7	25665.1	25158.2	34092.1	30299.3	612	3	4	20	2	1	2	500	500	1	1	2	20	9			9	9	99	9	999	9	9
2020.08.31.	A213809715	A2138097	2014	1	1	1	A213	1	33	#NULL!	1	2	1	1	#NULL!	#NULL!	7641.19	#NULL!	#NULL!	#NULL!	11268.9	#NULL!	#NULL!	#NULL!	#NULL!	#NULL!	612	2	5	20	1	1	2	100	100	2	88	1	10	2		A213809716	#NULL!	#NULL!	#NULL!	#NULL!	#NULL!	#NULL!	#NULL!
2020.08.31.	A213809716	A2138097	2014	1	1	1	A213	2	65	#NULL!	2	2	2	1	1	7	7641.19	10862.2	#NULL!	#NULL!	6116.61	10157.2	#NULL!	#NULL!	#NULL!	#NULL!	612	2	5	20	1	1	2	100	100	1	3	6	10	2			4	1	14	0	888	8	8
2020.08.31.	A214717916	A2147179	2014	1	1	1	A214	2	77	#NULL!	1	1	2	1	1	6	4877.59	3280	5050.75	#NULL!	3522.37	3241.81	#NULL!	5218.06	#NULL!	#NULL!	612	1	1	20	1	1	1	251	20.9167	1	3	1	20	2			3	2	88	1	53	1	1
2020.08.31.	A214723016	A2147230	2014	1	1	1	A214	2	76	#NULL!	2	1	3	1	1	7	4877.59	3280	5050.75	#NULL!	3522.37	3241.81	#NULL!	5218.06	#NULL!	#NULL!	612	1	1	10	1	1	2	39	39	1	3	1	20	2			3	1	14	1	71	1	1
2020.08.31.	A214729815	A2147298	2014	1	1	1	A214	2	62	#NULL!	2	2	3	2	1	7	4877.59	7489.88	#NULL!	#NULL!	7692.56	6483.63	#NULL!	#NULL!	#NULL!	#NULL!	612	2	2	20	2	4	1	1968	164	1	1	2	20	1			3	2	88	1	62	0	0
2020.08.31.	A214731515	A2147315	2014	1	1	1	A214	2	67	#NULL!	1	1	1	1	1	7	4877.59	3466.84	5050.75	10584.7	3904.41	3241.81	15225.5	5218.06	10821.2	15829.6	612	2	2	20	2	4	1	210	17.5	1	1	2	20	1			4	1	14	0	888	8	8
2020.08.31.	A214731516	A2147315	2014	1	1	1	A214	1	72	#NULL!	1	1	1	1	1	4	4877.59	3052.35	4947.81	#NULL!	2932.01	3551.65	#NULL!	5262.57	#NULL!	#NULL!	612	2	2	20	2	4	1	210	17.5	1	1	1	20	2			3	1	13	0	888	8	8
2020.08.31.	A214733214	A2147332	2014	1	1	1	A214	1	23	#NULL!	3	3	3	3	3	7	4877.59	17746.8	#NULL!	18536	20566.6	14796.1	#NULL!	#NULL!	19450	#NULL!	612	3	4	20	2	4	1	4080	340	2	88	3	20	1	A214733216	A214733215	2	1	7	0	888	8	8
2020.08.31.	A214733215	A2147332	2014	1	1	1	A214	2	52	#NULL!	2	3	3	3	1	7	4877.59	5386.63	5482.47	#NULL!	5633.19	4641.87	#NULL!	5628.02	#NULL!	#NULL!	612	3	4	20	2	4	1	4080	340	1	1	2	20	1			4	2	88	0	888	8	8
2020.08.31.	A214733216	A2147332	2014	1	1	1	A214	1	58	#NULL!	3	3	3	3	1	5	4877.59	6752.05	6698.36	9670.6	9735.23	6252.52	16382.7	8029.61	11204.8	19340.9	612	3	4	20	2	4	1	4080	340	1	1	1	20	1			4	2	88	0	888	8	8
2020.08.31.	A214741713	A2147417	2014	1	1	1	A214	1	20	#NULL!	1	2	1	2	3	7	4877.59	21945.7	#NULL!	#NULL!	27525.9	25601.6	#NULL!	#NULL!	#NULL!	#NULL!	612	4	4	20	3	4	2	200	200	2	88	3	10	2		A214741716	2	2	88	0	888	8	8
2020.08.31.	A214741716	A2147417	2014	1	1	1	A214	2	51	#NULL!	1	2	1	2	1	6	4877.59	10773.3	10964.9	#NULL!	#NULL!	#NULL!	#NULL!	#NULL!	#NULL!	#NULL!	612	4	4	20	3	4	2	200	200	1	1	2	10	1			3	2	88	0	888	8	8
2020.08.31.	A214746815	A2147468	2014	1	1	1	A214	2	50	#NULL!	1	2	1	2	1	3	4877.59	16159.9	10964.9	#NULL!	16899.6	13925.6	#NULL!	11256	#NULL!	#NULL!	612	3	4	20	2	4	2	140	140	1	1	1	20	1			3	2	88	0	888	8	8
2020.08.31.	A214748516	A2147485	2014	1	1	1	A214	2	63	#NULL!	1	1	1	1	1	7	4877.59	3744.94	#NULL!	5292.37	3846.28	3241.81	#NULL!	#NULL!	5410.6	#NULL!	612	1	1	20	2	4	9	17	17	1	3	1	10	1			5	1	7	1	52	1	1
2020.08.31.	A214762113	A2147621	2014	1	1	1	A214	1	4	50	1	2	2	2	1	#NULL!	4877.59	7350.3	#NULL!	#NULL!	3697.09	4686.37	#NULL!	#NULL!	#NULL!	#NULL!	612	4	4	20	1	1	2	250	250	2	88	3	10	1	A214762116	A214762115	2	2	88	8	888	8	8
2020.08.31.	A214762114	A2147621	2014	1	1	1	A214	2	5	69	2	2	2	2	#NULL!	#NULL!	4877.59	#NULL!	#NULL!	#NULL!	3629.75	#NULL!	#NULL!	#NULL!	#NULL!	#NULL!	612	4	4	20	1	1	2	250	250	2	88	3	10	1	A214762116	A214762115	#NULL!	#NULL!	#NULL!	#NULL!	#NULL!	#NULL!	#NULL!
2020.08.31.	A214762115	A2147621	2014	1	1	1	A214	2	36	#NULL!	1	2	1	2	4	7	4877.59	4622.55	#NULL!	#NULL!	4483.45	6766.25	#NULL!	#NULL!	#NULL!	#NULL!	612	4	4	20	1	1	2	250	250	1	1	2	10	1			3	2	88	0	888	8	8
2020.08.31.	A214762116	A2147621	2014	1	1	1	A214	1	36	#NULL!	1	2	1	2	4	2	4877.59	5469.48	#NULL!	14757.3	6770.06	11632	#NULL!	#NULL!	17218	#NULL!	612	4	4	20	1	1	2	250	250	1	1	1	10	1			3	2	88	0	888	8	8
2020.08.31.	A214763815	A2147638	2014	1	1	1	A214	2	72	#NULL!	3	2	3	1	1	7	4877.59	4900.82	10101.5	#NULL!	5422.35	6483.63	#NULL!	10436.1	#NULL!	#NULL!	612	2	2	20	1	1	2	106	106	1	1	2	10	1			1	2	88	0	888	8	8
2020.08.31.	A214765514	A2147655	2014	1	1	1	A214	2	24	#NULL!	3	3	3	3	#NULL!	#NULL!	4877.59	#NULL!	#NULL!	#NULL!	7266.86	#NULL!	#NULL!	#NULL!	#NULL!	#NULL!	612	3	5	20	1	1	2	300	300	2	88	3	10	1		A214765516	#NULL!	#NULL!	#NULL!	#NULL!	#NULL!	#NULL!	#NULL!
2020.08.31.	A214765515	A2147655	2014	1	1	1	A214	1	27	#NULL!	2	3	2	3	3	2	4877.59	15998.7	#NULL!	16978.5	14195	22498.1	#NULL!	#NULL!	18871.6	#NULL!	612	3	5	20	1	1	2	300	300	2	88	3	20	1		A214765516	4	2	88	0	888	8	8
2020.08.31.	A214765516	A2147655	2014	1	1	1	A214	2	55	#NULL!	3	3	3	3	2	3	4877.59	6050.92	5265.48	8794.66	4090.5	6263.8	7907.22	5362.11	8935.5	8200.6	612	3	5	20	1	1	2	300	300	1	3	1	10	1			4	1	3	1	52	1	1
2020.08.31.	A214775713	A2147757	2014	1	1	1	A214	1	15	#NULL!	3	3	3	3	2	7	4877.59	5383.39	#NULL!	#NULL!	7190.56	10424.5	#NULL!	#NULL!	#NULL!	#NULL!	612	4	4	20	2	1	2	400	400	2	88	3	20	1		A214775715	2	2	88	8	888	8	8
2020.08.31.	A214775714	A2147757	2014	1	1	1	A214	1	17	#NULL!	3	3	3	3	2	7	4877.59	5383.39	#NULL!	17983.8	7190.56	10424.5	#NULL!	#NULL!	15016.7	#NULL!	612	4	4	20	2	1	2	400	400	2	88	3	20	1		A214775715	2	2	88	8	888	8	8
2020.08.31.	A214775715	A2147757	2014	1	1	1	A214	2	42	#NULL!	2	3	3	3	3	1	4877.59	10277.8	12373.6	14297.6	7076.44	7001.78	18555.6	12838.3	14304.3	19553	612	4	4	20	2	1	2	400	400	1	1	2	20	1			3	1	3	0	888	8	8
2020.08.31.	A214789313	A2147893	2014	1	1	1	A214	2	8	#NULL!	2	3	2	3	1	#NULL!	4877.59	3602.14	#NULL!	#NULL!	3629.75	4096.62	#NULL!	#NULL!	#NULL!	#NULL!	612	4	4	20	2	1	2	300	300	2	88	3	20	1	A214789316	A214789315	5	1	1	8	888	8	8
2020.08.31.	A214789314	A2147893	2014	1	1	1	A214	1	16	#NULL!	2	3	3	3	2	7	4877.59	5383.39	#NULL!	#NULL!	5392.92	7818.4	#NULL!	#NULL!	#NULL!	#NULL!	612	4	4	20	2	1	2	300	300	2	88	3	20	1	A214789316	A214789315	2	2	88	8	888	8	8
2020.08.31.	A214789315	A2147893	2014	1	1	1	A214	2	40	#NULL!	2	3	2	3	4	3	4877.59	5138.92	6186.81	7148.78	5307.33	5251.34	9277.81	6419.17	10728.2	9776.49	612	4	4	20	2	1	2	300	300	1	1	2	20	1			3	2	88	0	888	8	8
2020.08.31.	A214789316	A2147893	2014	1	1	1	A214	1	43	#NULL!	2	3	2	3	3	5	4877.59	6983.05	9223.35	9631.38	8928.26	9912.19	12404.1	11406.4	17121	15226.6	612	4	4	20	2	1	2	300	300	1	1	1	20	1			2	2	88	0	888	8	8
2020.08.31.	A214801216	A2148012	2014	1	1	1	A214	2	64	#NULL!	1	1	2	1	1	7	4877.59	3744.94	5050.75	#NULL!	3846.28	3241.81	#NULL!	5218.06	#NULL!	#NULL!	612	1	1	10	1	1	2	64	64	1	3	1	30	2			3	1	4	1	60	1	1
2020.08.31.	A214806315	A2148063	2014	1	1	1	A214	2	58	#NULL!	2	2	2	2	2	3	4877.59	4033.95	5265.48	#NULL!	8181.01	8351.73	#NULL!	10724.2	#NULL!	#NULL!	612	2	2	20	2	1	2	150	150	1	1	2	10	1			3	2	88	0	888	8	8
2020.08.31.	A214806316	A2148063	2014	1	1	1	A214	1	61	#NULL!	2	2	2	2	1	3	4877.59	4641.22	4947.81	10753.2	#NULL!	#NULL!	14675.4	#NULL!	#NULL!	#NULL!	612	2	2	20	2	1	2	150	150	1	1	1	10	1			4	1	14	0	888	8	8
2020.08.31.	A214813116	A2148131	2014	1	1	1	A214	1	79	#NULL!	3	1	3	1	3	7	4877.59	2930.31	4947.81	#NULL!	2956.41	3551.65	#NULL!	5262.57	#NULL!	#NULL!	612	1	1	20	1	1	2	59	59	1	3	1	10	2			3	2	88	1	74	1	1
2020.08.31.	A214819916	A2148199	2014	1	1	1	A214	2	62	#NULL!	4	4	5	5	4	1	4877.59	3744.94	5050.75	#NULL!	3846.28	3241.81	#NULL!	5218.06	#NULL!	#NULL!	612	1	1	20	3	1	2	550	550	1	3	1	20	1			3	2	88	0	888	8	8
2020.08.31.	A214823315	A2148233	2014	1	1	1	A214	2	48	#NULL!	1	1	1	1	#NULL!	#NULL!	4877.59	#NULL!	#NULL!	#NULL!	5437.52	#NULL!	#NULL!	#NULL!	#NULL!	#NULL!	612	2	2	20	1	1	9	17	17	1	1	1	10	2			#NULL!	#NULL!	#NULL!	#NULL!	#NULL!	#NULL!	#NULL!
2020.08.31.	A214823316	A2148233	2014	1	1	1	A214	1	51	#NULL!	1	1	1	1	3	7	4877.59	14225	21013.4	20471.2	11047.4	21556.8	25351	26397.3	25266.6	31762.1	612	2	2	20	1	1	9	17	17	1	1	2	10	2			3	2	88	0	888	8	8
2020.08.31.	A215680515	A2156805	2014	1	1	1	A215	1	16	#NULL!	1	1	1	1	2	7	5644.79	6230.14	#NULL!	#NULL!	6241.17	9048.16	#NULL!	#NULL!	#NULL!	#NULL!	612	2	6	10	1	5	2	40	40	2	88	10	30	2			3	2	88	8	888	8	8
2020.08.31.	A215680516	A2156805	2014	1	1	1	A215	2	78	#NULL!	2	1	2	1	1	7	5644.79	3795.92	#NULL!	#NULL!	4076.41	3751.72	#NULL!	#NULL!	#NULL!	#NULL!	612	2	6	10	1	5	2	40	40	1	3	1	30	2			2	1	14	1	68	1	1
2020.08.31.	A215682216	A2156822	2014	1	1	1	A215	1	80	#NULL!	2	1	2	1	1	6	5644.79	3391.22	#NULL!	#NULL!	3421.43	4110.29	#NULL!	#NULL!	#NULL!	#NULL!	612	1	1	20	1	1	1	404	33.6667	1	1	1	20	2			4	1	10	0	888	8	8
2020.08.31.	A215694116	A2156941	2014	1	1	1	A215	2	72	#NULL!	4	3	5	3	3	7	5644.79	2835.84	5845.19	#NULL!	3137.61	3751.72	#NULL!	6038.81	#NULL!	#NULL!	612	1	1	20	1	1	2	200	200	1	2	1	20	2			3	2	88	1	62	1	1
2020.08.31.	A215706016	A2157060	2014	1	1	1	A215	2	36	#NULL!	4	4	5	5	3	3	5644.79	5349.63	#NULL!	7203.98	#NULL!	#NULL!	#NULL!	#NULL!	#NULL!	#NULL!	612	1	1	20	1	1	1	8000	666.667	2	88	1	10	2			3	2	88	0	888	8	8
2020.08.31.	A215729815	A2157298	2014	1	1	1	A215	2	62	#NULL!	4	4	5	4	1	7	5644.79	4333.98	#NULL!	#NULL!	4451.26	3751.72	#NULL!	#NULL!	#NULL!	#NULL!	612	2	2	20	2	1	2	390	390	1	1	2	10	2			4	1	14	1	35	1	1
2020.08.31.	A215729816	A2157298	2014	1	1	1	A215	1	68	#NULL!	4	4	5	4	#NULL!	#NULL!	5644.79	3641.1	11452.1	#NULL!	3704.36	4110.29	#NULL!	12180.7	#NULL!	#NULL!	612	2	2	20	2	1	2	390	390	1	1	1	10	2			#NULL!	#NULL!	#NULL!	#NULL!	#NULL!	#NULL!	#NULL!
2020.08.31.	A215762116	A2157621	2014	1	1	1	A215	2	80	#NULL!	1	1	1	1	#NULL!	#NULL!	5644.79	3795.92	#NULL!	#NULL!	4076.41	3751.72	#NULL!	#NULL!	#NULL!	#NULL!	612	1	1	20	1	1	2	17	17	1	3	1	99	2			9	9	99	9	999	9	9
2020.08.31.	A215767215	A2157672	2014	1	1	1	A215	1	57	#NULL!	1	1	1	1	3	5	5644.79	7814.08	15503.9	14922.3	11266.5	7235.98	18959.6	18585.2	17289.6	22383.1	612	2	2	20	1	5	1	1000	83.3333	1	1	2	20	1			2	2	88	0	888	8	8
2020.08.31.	A215767216	A2157672	2014	1	1	1	A215	2	62	#NULL!	1	1	1	1	1	3	5644.79	4333.98	#NULL!	#NULL!	4451.26	3751.72	#NULL!	#NULL!	#NULL!	#NULL!	612	2	2	20	1	5	1	1000	83.3333	1	1	1	10	1			3	2	88	0	888	8	8
2020.08.31.	A215780816	A2157808	2014	1	1	1	A215	2	78	#NULL!	2	1	2	1	1	7	5644.79	3795.92	5845.19	#NULL!	4076.41	3751.72	#NULL!	6038.81	#NULL!	#NULL!	612	1	1	20	2	5	2	30	30	1	3	1	10	2			4	1	3	1	73	1	1
2020.08.31.	A215787615	A2157876	2014	1	1	1	A215	2	68	#NULL!	1	1	2	1	1	5	5644.79	8024.29	#NULL!	12249.6	4518.53	7503.44	#NULL!	#NULL!	12523.3	#NULL!	612	2	2	20	2	2	2	65	65	1	1	2	10	1			3	2	88	1	45	1	1
2020.08.31.	A215787616	A2157876	2014	1	1	1	A215	1	67	#NULL!	1	1	1	1	#NULL!	#NULL!	5644.79	#NULL!	#NULL!	#NULL!	3704.36	#NULL!	#NULL!	#NULL!	#NULL!	#NULL!	612	2	2	20	2	2	2	65	65	1	1	1	10	2			#NULL!	#NULL!	#NULL!	#NULL!	#NULL!	#NULL!	#NULL!
2020.08.31.	A215789312	A2157893	2014	1	1	1	A215	2	74	#NULL!	4	3	5	4	#NULL!	#NULL!	5644.79	#NULL!	#NULL!	#NULL!	5229.36	#NULL!	#NULL!	#NULL!	#NULL!	#NULL!	612	5	7	20	2	2	2	500	500	1	3	6	20	1			#NULL!	#NULL!	#NULL!	#NULL!	#NULL!	#NULL!	#NULL!
2020.08.31.	A215789314	A2157893	2014	1	1	1	A215	1	23	#NULL!	3	3	3	4	3	7	5644.79	21945.7	#NULL!	33138.2	27525.9	25601.6	#NULL!	#NULL!	39963.2	#NULL!	612	5	7	20	2	2	2	500	500	2	88	3	10	1	A215789316	A215789315	4	2	88	0	888	8	8
2020.08.31.	A215789315	A2157893	2014	1	1	1	A215	2	48	#NULL!	3	3	3	4	#NULL!	#NULL!	5644.79	9861.52	#NULL!	#NULL!	10488	15262.8	#NULL!	#NULL!	#NULL!	#NULL!	612	5	7	20	2	2	2	500	500	1	1	1	10	1			9	9	99	9	999	9	9
2020.08.31.	A215789316	A2157893	2014	1	1	1	A215	1	51	#NULL!	3	3	3	4	3	5	5644.79	13718.7	23378.2	29614	#NULL!	#NULL!	36999.9	#NULL!	#NULL!	#NULL!	612	5	7	20	2	2	2	500	500	1	1	2	10	1			2	2	88	0	888	8	8
2020.08.31.	A215797816	A2157978	2014	1	1	1	A215	2	74	#NULL!	3	2	4	2	3	7	5644.79	2835.84	#NULL!	#NULL!	3137.61	3751.72	#NULL!	#NULL!	#NULL!	#NULL!	612	1	1	20	2	2	2	100	100	1	3	1	20	1			3	2	88	1	62	1	1
2020.08.31.	A215801214	A2158012	2014	1	1	1	A215	2	19	#NULL!	3	3	4	4	#NULL!	#NULL!	5644.79	10190.6	#NULL!	15878	#NULL!	#NULL!	#NULL!	#NULL!	#NULL!	#NULL!	612	3	4	20	2	2	2	400	400	2	88	3	10	1		A215801215	#NULL!	#NULL!	#NULL!	#NULL!	#NULL!	#NULL!	#NULL!
2020.08.31.	A215801215	A2158012	2014	1	1	1	A215	2	44	#NULL!	3	3	3	4	3	2	5644.79	8920.83	14319.9	12409.8	#NULL!	#NULL!	21474.3	#NULL!	#NULL!	#NULL!	612	3	4	20	2	2	2	400	400	1	1	2	10	1			3	2	88	0	888	8	8
2020.08.31.	A215804613	A2158046	2014	1	1	1	A215	1	28	#NULL!	2	3	2	3	#NULL!	#NULL!	5644.79	#NULL!	#NULL!	#NULL!	16427.7	#NULL!	#NULL!	#NULL!	#NULL!	#NULL!	612	4	4	20	2	2	2	300	300	2	88	3	10	1	A215804616	A215804615	#NULL!	#NULL!	#NULL!	#NULL!	#NULL!	#NULL!	#NULL!
2020.08.31.	A215804614	A2158046	2014	1	1	1	A215	1	30	#NULL!	2	3	2	3	#NULL!	#NULL!	5644.79	#NULL!	#NULL!	#NULL!	8324.68	#NULL!	#NULL!	#NULL!	#NULL!	#NULL!	612	4	4	20	2	2	2	300	300	2	88	3	10	1	A215804616	A215804615	#NULL!	#NULL!	#NULL!	#NULL!	#NULL!	#NULL!	#NULL!
2020.08.31.	A215804615	A2158046	2014	1	1	1	A215	2	50	#NULL!	2	3	2	3	#NULL!	#NULL!	5644.79	#NULL!	#NULL!	#NULL!	6519.23	#NULL!	#NULL!	#NULL!	#NULL!	#NULL!	612	4	4	20	2	2	2	300	300	1	1	2	10	1			#NULL!	#NULL!	#NULL!	#NULL!	#NULL!	#NULL!	#NULL!
2020.08.31.	A215804616	A2158046	2014	1	1	1	A215	1	63	#NULL!	3	3	3	3	1	5	5644.79	17941.6	11452.1	24889.3	7022.89	16441.2	16983.7	12180.7	26171.8	18242.8	612	4	4	20	2	2	2	300	300	1	1	1	10	1			4	2	88	0	888	8	8
2020.08.31.	A216740014	A2167400	2014	1	1	2	A216	1	6	79	4	4	5	4	1	#NULL!	4001.12	3941.48	#NULL!	#NULL!	3524.87	3262.24	#NULL!	#NULL!	#NULL!	#NULL!	601	3	4	20	2	2	1	6000	500	2	88	3	20	1	A216740016	A216740015	2	2	88	8	888	8	8
2020.08.31.	A216740015	A2167400	2014	1	1	2	A216	2	43	#NULL!	3	4	4	4	3	2	4001.12	4215.49	5075.08	#NULL!	4353.64	4307.71	#NULL!	5265.69	#NULL!	#NULL!	601	3	4	20	2	2	1	6000	500	1	1	2	20	1			2	2	88	0	888	8	8
2020.08.31.	A216740016	A2167400	2014	1	1	2	A216	1	39	#NULL!	3	4	4	4	4	1	4001.12	4486.65	#NULL!	12105.5	5553.53	7156.34	#NULL!	#NULL!	14124.1	#NULL!	601	3	4	20	2	2	1	6000	500	1	1	1	20	1			2	2	88	0	888	8	8
2020.08.31.	A216743416	A2167434	2014	1	1	2	A216	1	64	#NULL!	1	1	1	1	1	7	4001.12	11421.7	#NULL!	#NULL!	14933.8	8740.34	#NULL!	#NULL!	#NULL!	#NULL!	601	3	5	20	2	2	2	24	24	1	2	6	20	9			4	2	88	1	49	1	1
2020.08.31.	A216745115	A2167451	2014	1	1	2	A216	2	29	#NULL!	3	4	4	4	4	7	4001.12	4499.04	#NULL!	6483.65	5199.31	6645.16	#NULL!	#NULL!	7215.65	#NULL!	601	2	2	20	1	2	1	4820	401.667	1	1	2	20	1			3	2	88	0	888	8	8
2020.08.31.	A216745116	A2167451	2014	1	1	2	A216	1	34	#NULL!	3	4	4	4	4	2	4001.12	6579.33	#NULL!	6607.16	5900.68	7517.24	#NULL!	#NULL!	7801.17	#NULL!	601	2	2	20	1	2	1	4820	401.667	1	1	1	20	1			2	2	88	0	888	8	8
2020.08.31.	A216748516	A2167485	2014	1	1	2	A216	1	52	#NULL!	3	3	3	4	4	5	4001.12	21195.8	17237.4	30365	21130.4	21556.8	20795.6	22392.3	35287.6	26054.6	601	4	4	20	2	2	2	440	440	1	1	1	20	1			2	2	88	0	888	8	8
2020.08.31.	A216753613	A2167536	2014	1	1	2	A216	2	1	15	3	3	4	4	1	#NULL!	4001.12	3261.56	#NULL!	#NULL!	2949.72	3965.34	#NULL!	#NULL!	#NULL!	#NULL!	601	4	4	20	2	2	1	5420	451.667	2	88	3	20	1		A216753615	3	2	88	8	888	8	8
2020.08.31.	A216753614	A2167536	2014	1	1	2	A216	1	4	51	3	3	4	4	1	#NULL!	4001.12	3014.75	#NULL!	#NULL!	3032.75	3844.27	#NULL!	#NULL!	#NULL!	#NULL!	601	4	4	20	2	2	1	5420	451.667	2	88	3	20	1		A216753615	2	2	88	8	888	8	8
2020.08.31.	A216753615	A2167536	2014	1	1	2	A216	2	33	#NULL!	3	3	3	4	4	7	4001.12	7794.14	#NULL!	11135.6	7803.26	6282.4	#NULL!	#NULL!	11941.3	#NULL!	601	4	4	20	2	2	1	5420	451.667	1	1	2	20	1			3	2	88	0	888	8	8
2020.08.31.	A216762116	A2167621	2014	1	1	2	A216	2	65	#NULL!	2	2	3	2	1	6	4001.12	2843.88	4143.17	#NULL!	3202.81	2659.28	#NULL!	4280.41	#NULL!	#NULL!	601	1	1	20	2	2	2	90	90	1	3	1	20	1			3	2	88	0	888	8	8
2020.08.31.	A216765514	A2167655	2014	1	1	2	A216	2	77	#NULL!	3	1	3	1	#NULL!	#NULL!	4001.12	8071.83	#NULL!	#NULL!	8668.28	7977.85	#NULL!	#NULL!	#NULL!	#NULL!	601	3	5	99	1	2	2	89	89	1	3	6	99	9			9	9	99	9	999	9	9
2020.08.31.	A216770614	A2167706	2014	1	1	2	A216	1	36	#NULL!	2	3	2	3	3	7	4001.12	8973.3	#NULL!	#NULL!	#NULL!	#NULL!	#NULL!	#NULL!	#NULL!	#NULL!	601	2	5	20	3	2	1	3000	250	2	88	3	20	9			4	2	88	0	888	8	8
2020.08.31.	A216774016	A2167740	2014	1	1	2	A216	1	54	#NULL!	3	3	3	4	2	5	4001.12	11668.9	17237.4	#NULL!	18124.4	18716.4	#NULL!	22392.3	#NULL!	#NULL!	601	2	2	20	2	2	2	300	300	1	1	1	10	1			3	2	88	0	888	8	8
2020.08.31.	A216782514	A2167825	2014	1	1	2	A216	2	19	#NULL!	3	3	4	4	3	7	4001.12	4815.53	#NULL!	11254.6	4768.15	7146.07	#NULL!	#NULL!	10815.7	#NULL!	601	3	4	20	3	2	2	400	400	2	88	3	20	1	A216782516	A216782515	1	2	88	0	888	8	8
2020.08.31.	A216782515	A2167825	2014	1	1	2	A216	2	46	#NULL!	3	3	4	4	3	7	4001.12	4194.01	5110	#NULL!	4460.43	4327.41	#NULL!	5425.97	#NULL!	#NULL!	601	3	4	20	3	2	2	400	400	1	1	2	20	1			3	2	88	0	888	8	8
2020.08.31.	A216782516	A2167825	2014	1	1	2	A216	1	51	#NULL!	3	3	3	4	2	5	4001.12	5834.45	8618.72	12594.5	9062.22	9358.2	20795.6	11196.1	15544.8	26054.6	601	3	4	20	3	2	2	400	400	1	1	1	20	1			4	2	88	0	888	8	8
2020.08.31.	A216784212	A2167842	2014	1	1	2	A216	1	5	60	2	3	3	3	1	#NULL!	4001.12	3941.48	#NULL!	#NULL!	3524.87	8155.61	#NULL!	#NULL!	#NULL!	#NULL!	601	5	7	20	2	2	2	400	400	2	88	5	20	1			2	2	88	8	888	8	8
2020.08.31.	A216784214	A2167842	2014	1	1	2	A216	2	32	#NULL!	2	3	3	3	3	7	4001.12	15588.3	#NULL!	22271.2	15606.5	11779.5	#NULL!	#NULL!	23882.5	#NULL!	601	5	7	20	2	2	2	400	400	1	4	3	20	1			3	2	88	0	888	8	8
2020.08.31.	A216789312	A2167893	2014	1	1	2	A216	1	10	#NULL!	3	3	3	4	1	#NULL!	4001.12	5771.05	#NULL!	13193	5073.34	7418.32	#NULL!	#NULL!	8577.93	#NULL!	601	5	4	20	2	2	2	500	500	2	88	3	20	1	A216789316	A216789315	2	2	88	8	888	8	8
2020.08.31.	A216789313	A2167893	2014	1	1	2	A216	2	18	#NULL!	3	3	4	4	3	7	4001.12	4815.53	#NULL!	#NULL!	#NULL!	#NULL!	#NULL!	#NULL!	#NULL!	#NULL!	601	5	4	20	2	2	2	500	500	2	88	3	20	1	A216789316	A216789315	2	2	88	8	888	8	8
2020.08.31.	A216789314	A2167893	2014	1	1	2	A216	2	21	#NULL!	3	3	4	4	3	7	4001.12	5419.96	#NULL!	7813.58	11922.1	10393.5	#NULL!	#NULL!	10288.5	#NULL!	601	5	4	20	2	2	2	500	500	2	88	3	20	1	A216789316	A216789315	2	2	88	0	888	8	8
2020.08.31.	A216789315	A2167893	2014	1	1	2	A216	2	49	#NULL!	3	3	3	4	4	1	4001.12	4194.01	5110	8367.39	8920.87	7212.35	13788.2	10851.9	9127.12	14867.5	601	5	4	20	2	2	2	500	500	1	1	2	20	1			2	2	88	0	888	8	8
2020.08.31.	A216789316	A2167893	2014	1	1	2	A216	1	50	#NULL!	3	3	3	4	4	2	4001.12	5834.45	8618.72	#NULL!	#NULL!	#NULL!	#NULL!	#NULL!	#NULL!	#NULL!	601	5	4	20	2	2	2	500	500	1	1	1	20	1			3	2	88	0	888	8	8
2020.08.31.	A216791015	A2167910	2014	1	1	2	A216	2	71	#NULL!	2	1	2	1	1	6	4001.12	2010.09	#NULL!	#NULL!	2223.99	2659.28	#NULL!	#NULL!	#NULL!	#NULL!	601	2	2	20	2	2	2	48	48	1	1	2	20	2			4	2	88	1	53	1	1
2020.08.31.	A216791016	A2167910	2014	1	1	2	A216	1	75	#NULL!	2	1	2	1	1	6	4001.12	2403.76	#NULL!	#NULL!	2425.17	2913.45	#NULL!	#NULL!	#NULL!	#NULL!	601	2	2	20	2	2	2	48	48	1	1	1	20	2			3	2	88	1	65	1	0
2020.08.31.	A216799515	A2167995	2014	1	1	2	A216	2	60	#NULL!	4	4	5	5	4	3	4001.12	9216	8286.33	#NULL!	4732.7	7977.85	#NULL!	8560.81	#NULL!	#NULL!	601	3	4	20	2	2	2	550	550	1	1	2	10	1			3	2	88	1	53	1	1
2020.08.31.	A216799516	A2167995	2014	1	1	2	A216	1	65	#NULL!	4	4	5	5	#NULL!	#NULL!	4001.12	#NULL!	#NULL!	#NULL!	3938.57	#NULL!	#NULL!	#NULL!	#NULL!	#NULL!	601	3	4	20	2	2	2	550	550	1	1	1	10	1			#NULL!	#NULL!	#NULL!	#NULL!	#NULL!	#NULL!	#NULL!
2020.08.31.	A216801214	A2168012	2014	1	1	2	A216	2	80	#NULL!	4	3	5	3	1	7	4001.12	4035.92	#NULL!	#NULL!	4334.14	3988.92	#NULL!	#NULL!	#NULL!	#NULL!	601	3	7	20	3	2	1	3440	286.667	1	3	1	99	9			3	2	88	0	888	8	8
2020.08.31.	A216801215	A2168012	2014	1	1	2	A216	2	58	#NULL!	3	3	3	3	2	7	4001.12	4963.61	#NULL!	14428.7	5033.2	5138.24	#NULL!	#NULL!	14659.7	#NULL!	601	3	7	20	3	2	1	3440	286.667	1	3	3	20	1		A216801214	4	1	3	0	888	8	8
2020.08.31.	A216804613	A2168046	2014	1	1	2	A216	1	6	80	1	2	1	1	1	#NULL!	4001.12	3941.48	#NULL!	#NULL!	3524.87	3262.24	#NULL!	#NULL!	#NULL!	#NULL!	601	4	6	20	2	2	2	150	150	2	88	5	20	9			1	2	88	8	888	8	8
2020.08.31.	A216804614	A2168046	2014	1	1	2	A216	2	10	#NULL!	1	2	1	1	1	#NULL!	4001.12	4824.47	#NULL!	#NULL!	4464.26	4506.64	#NULL!	#NULL!	#NULL!	#NULL!	601	4	6	20	2	2	2	150	150	2	88	5	20	9			1	1	3	8	888	8	8
2020.08.31.	A216804615	A2168046	2014	1	1	2	A216	2	67	#NULL!	2	2	3	1	1	6	4001.12	2843.88	#NULL!	#NULL!	3202.81	2659.28	#NULL!	#NULL!	#NULL!	#NULL!	601	4	6	20	2	2	2	150	150	1	1	2	20	2			4	1	14	1	61	1	1
2020.08.31.	A216804616	A2168046	2014	1	1	2	A216	1	69	#NULL!	2	2	2	1	2	7	4001.12	2580.87	8117.44	#NULL!	2625.71	2913.45	#NULL!	8633.85	#NULL!	#NULL!	601	4	6	20	2	2	2	150	150	1	1	1	20	2			4	2	88	0	888	8	8
2020.08.31.	A216809715	A2168097	2014	1	1	2	A216	2	64	#NULL!	1	2	2	1	2	7	4001.12	3072	4143.17	#NULL!	6310.26	5318.57	#NULL!	8560.81	#NULL!	#NULL!	601	2	2	20	2	2	2	97	97	1	1	1	20	2			4	2	88	1	55	1	1
2020.08.31.	A216809716	A2168097	2014	1	1	2	A216	1	68	#NULL!	2	2	2	1	1	7	4001.12	2580.87	4058.72	8820.97	#NULL!	#NULL!	12038.3	#NULL!	#NULL!	#NULL!	601	2	2	20	2	2	2	97	97	1	1	2	20	2			3	2	88	0	888	8	8
2020.08.31.	A216813113	A2168131	2014	1	1	2	A216	1	15	#NULL!	3	3	4	4	2	7	4001.12	4416.03	#NULL!	#NULL!	4423.85	6413.49	#NULL!	#NULL!	#NULL!	#NULL!	601	4	4	20	3	2	1	5000	416.667	2	88	3	20	1	A216813116	A216813115	2	2	88	8	888	8	8
2020.08.31.	A216813114	A2168131	2014	1	1	2	A216	1	18	#NULL!	3	3	4	4	3	7	4001.12	4416.03	#NULL!	14752.2	4423.85	6413.49	#NULL!	#NULL!	12318.3	#NULL!	601	4	4	20	3	2	1	5000	416.667	2	88	3	20	1	A216813116	A216813115	2	2	88	8	888	8	8
2020.08.31.	A216813115	A2168131	2014	1	1	2	A216	2	47	#NULL!	3	3	3	4	4	6	4001.12	4194.01	#NULL!	#NULL!	4460.43	4327.41	#NULL!	#NULL!	#NULL!	#NULL!	601	4	4	20	3	2	1	5000	416.667	1	1	2	20	2			2	2	88	1	44	1	1
2020.08.31.	A216813116	A2168131	2014	1	1	2	A216	1	48	#NULL!	2	3	3	4	4	2	4001.12	7262.62	#NULL!	16203	8600.28	9130.63	#NULL!	#NULL!	19080.9	#NULL!	601	4	4	20	3	2	1	5000	416.667	1	1	1	20	1			3	2	88	0	888	8	8
2020.08.31.	A216823314	A2168233	2014	1	1	2	A216	1	37	#NULL!	3	4	4	4	4	2	4001.12	6729.98	#NULL!	9079.13	#NULL!	#NULL!	#NULL!	#NULL!	#NULL!	#NULL!	601	3	4	20	1	2	2	510	510	2	88	3	20	1	A216823316	A216823315	3	2	88	0	888	8	8
2020.08.31.	A216823315	A2168233	2014	1	1	2	A216	2	62	#NULL!	4	4	5	4	3	6	4001.12	4608	8286.33	6512.05	4732.7	7977.85	12489.6	8560.81	13315.1	12985.2	601	3	4	20	1	2	2	510	510	1	1	2	20	1			3	2	88	0	888	8	8
2020.08.31.	A216823316	A2168233	2014	1	1	2	A216	1	67	#NULL!	4	4	5	4	#NULL!	#NULL!	4001.12	#NULL!	#NULL!	#NULL!	3938.57	#NULL!	#NULL!	#NULL!	#NULL!	#NULL!	601	3	4	20	1	2	2	510	510	1	1	1	20	1			#NULL!	#NULL!	#NULL!	#NULL!	#NULL!	#NULL!	#NULL!
2020.08.31.	A217716216	A2177162	2014	1	1	1	A217	1	72	#NULL!	4	3	5	4	3	7	5858.25	7332.06	5942.58	#NULL!	7043.01	8531.45	#NULL!	6320.63	#NULL!	#NULL!	612	2	5	20	1	1	2	320	320	1	4	6	20	2			3	2	88	0	888	8	8
2020.08.31.	A217723016	A2177230	2014	1	1	1	A217	2	66	#NULL!	4	3	5	4	1	7	5858.25	8327.73	12132.4	#NULL!	9378.8	7787.19	#NULL!	12534.3	#NULL!	#NULL!	612	2	5	20	2	4	2	320	320	1	3	1	10	1			3	2	88	1	57	1	1
2020.08.31.	A217731514	A2177315	2014	1	1	1	A217	2	4	49	1	2	1	2	#NULL!	#NULL!	5858.25	#NULL!	#NULL!	#NULL!	4318.84	#NULL!	#NULL!	#NULL!	#NULL!	#NULL!	612	3	4	20	2	4	1	2000	166.667	2	88	3	10	1		A217731515	#NULL!	#NULL!	#NULL!	#NULL!	#NULL!	#NULL!	#NULL!
2020.08.31.	A217731515	A2177315	2014	1	1	1	A217	2	37	#NULL!	1	2	1	2	4	2	5858.25	11103.9	#NULL!	14952.8	10769.7	18284.9	#NULL!	#NULL!	14690.4	#NULL!	612	3	4	20	2	4	1	2000	166.667	1	1	2	10	1			3	2	88	0	888	8	8
2020.08.31.	A217740015	A2177400	2014	1	1	1	A217	2	42	#NULL!	1	2	1	2	4	3	5858.25	6172.12	7430.69	17172.1	12748.8	12614.3	22286.3	15419.5	17180.3	23484.2	612	2	2	20	1	1	2	150	150	1	1	1	10	1			3	2	88	0	888	8	8
2020.08.31.	A217740016	A2177400	2014	1	1	1	A217	1	41	#NULL!	1	2	1	2	4	3	5858.25	8387.01	11077.7	#NULL!	#NULL!	#NULL!	#NULL!	#NULL!	#NULL!	#NULL!	612	2	2	20	1	1	2	150	150	1	1	2	10	1			2	2	88	0	888	8	8
2020.08.31.	A217741715	A2177417	2014	1	1	1	A217	2	65	#NULL!	4	3	5	4	1	7	5858.25	4163.86	#NULL!	#NULL!	4689.4	3893.59	#NULL!	#NULL!	#NULL!	#NULL!	612	2	2	20	2	1	2	341	341	1	1	1	10	2			3	2	88	1	63	1	1
2020.08.31.	A217741716	A2177417	2014	1	1	1	A217	1	67	#NULL!	4	3	5	4	1	3	5858.25	3778.79	11885.2	12915.2	3844.44	4265.73	17625.9	12641.3	13580.7	18932.7	612	2	2	20	2	1	2	341	341	1	1	2	10	2			1	1	10	0	888	8	8
2020.08.31.	A217748516	A2177485	2014	1	1	1	A217	1	55	#NULL!	1	2	1	2	4	7	5858.25	8109.57	8045.09	7743.27	11692.5	7509.61	9838.28	9644	8971.7	11614.8	612	1	1	20	1	1	2	100	100	1	4	1	99	2			3	2	88	0	888	8	8
2020.08.31.	A217762113	A2177621	2014	1	1	1	A217	1	30	#NULL!	4	4	5	5	4	1	5858.25	9633.13	#NULL!	14510.8	8639.48	11006.4	#NULL!	#NULL!	17133.1	#NULL!	612	3	4	20	2	1	1	8600	716.667	2	88	3	20	1	A217762116	A217762115	2	2	88	0	888	8	8
2020.08.31.	A217762115	A2177621	2014	1	1	1	A217	2	54	#NULL!	4	4	5	5	3	6	5858.25	6469.64	6584.74	11759.4	6765.76	5575.13	19538.7	6759.56	12188.2	19740.1	612	3	4	20	2	1	1	8600	716.667	1	1	2	10	1			3	2	88	0	888	8	8
2020.08.31.	A217762116	A2177621	2014	1	1	1	A217	1	56	#NULL!	4	4	5	5	2	5	5858.25	8109.57	8045.09	#NULL!	11692.5	7509.61	#NULL!	9644	#NULL!	#NULL!	612	3	4	20	2	1	1	8600	716.667	1	1	1	10	1			3	1	14	0	888	8	8
2020.08.31.	A217765515	A2177655	2014	1	1	1	A217	2	80	#NULL!	2	1	2	1	1	7	5858.25	5909.19	#NULL!	#NULL!	6345.84	5840.39	#NULL!	#NULL!	#NULL!	#NULL!	612	3	4	20	1	1	2	47	47	1	1	2	10	2			4	1	14	1	70	1	1
2020.08.31.	A217765516	A2177655	2014	1	1	1	A217	1	80	#NULL!	1	1	1	1	1	7	5858.25	5279.19	#NULL!	#NULL!	5326.22	6398.59	#NULL!	#NULL!	#NULL!	#NULL!	612	3	4	20	1	1	2	47	47	1	1	1	10	2			1	2	88	0	888	8	8
2020.08.31.	A217772315	A2177723	2014	1	1	1	A217	2	74	#NULL!	3	2	4	2	3	7	5858.25	2943.08	6066.22	#NULL!	3256.26	3893.59	#NULL!	6267.16	#NULL!	#NULL!	612	2	2	20	2	1	1	2000	166.667	1	1	2	20	2			3	1	3	1	39	1	1
2020.08.31.	A217772316	A2177723	2014	1	1	1	A217	1	76	#NULL!	3	2	4	2	3	7	5858.25	3519.46	5942.58	#NULL!	3550.81	4265.73	#NULL!	6320.63	#NULL!	#NULL!	612	2	2	20	2	1	1	2000	166.667	1	1	1	20	2			3	1	7	0	888	8	8
2020.08.31.	A217775715	A2177757	2014	1	1	1	A217	1	6	80	1	2	1	2	1	#NULL!	5858.25	5770.93	#NULL!	#NULL!	5160.94	4776.42	#NULL!	#NULL!	#NULL!	#NULL!	612	2	5	20	1	1	2	120	120	2	88	3	20	1		A217775716	3	2	88	8	888	8	8
2020.08.31.	A217775716	A2177757	2014	1	1	1	A217	2	38	#NULL!	1	2	1	2	4	2	5858.25	5551.93	#NULL!	7476.4	5384.86	6094.97	#NULL!	#NULL!	7345.19	#NULL!	612	2	5	20	1	1	2	120	120	1	4	1	20	1			3	2	88	0	888	8	8
2020.08.31.	A217780813	A2177808	2014	1	1	1	A217	2	10	#NULL!	2	2	2	3	#NULL!	#NULL!	5858.25	#NULL!	#NULL!	#NULL!	6536.35	#NULL!	#NULL!	#NULL!	#NULL!	#NULL!	612	4	4	20	1	1	1	3500	291.667	2	88	3	20	1		A217780815	#NULL!	#NULL!	#NULL!	#NULL!	#NULL!	#NULL!	#NULL!
2020.08.31.	A217780815	A2177808	2014	1	1	1	A217	2	40	#NULL!	2	2	2	3	#NULL!	#NULL!	5858.25	12344.2	14861.4	17172.1	19123.2	20808.1	22286.3	15419.5	34360.5	23484.2	612	4	4	20	1	1	1	3500	291.667	1	1	2	20	1			9	9	99	9	999	9	9
2020.08.31.	A217785915	A2177859	2014	1	1	1	A217	2	28	#NULL!	2	3	2	3	#NULL!	#NULL!	5858.25	13174.5	#NULL!	#NULL!	7612.57	19459	#NULL!	#NULL!	#NULL!	#NULL!	612	2	2	20	1	1	2	230	230	1	1	2	20	1			9	9	99	9	999	9	9
2020.08.31.	A217785916	A2177859	2014	1	1	1	A217	1	31	#NULL!	2	3	2	3	#NULL!	#NULL!	5858.25	#NULL!	#NULL!	#NULL!	8639.48	#NULL!	#NULL!	#NULL!	#NULL!	#NULL!	612	2	2	20	1	1	2	230	230	1	1	1	20	1			#NULL!	#NULL!	#NULL!	#NULL!	#NULL!	#NULL!	#NULL!
2020.08.31.	A217791013	A2177910	2014	1	1	1	A217	1	19	#NULL!	1	1	1	1	3	7	5858.25	9698.6	#NULL!	#NULL!	#NULL!	#NULL!	#NULL!	#NULL!	#NULL!	#NULL!	612	3	4	20	1	1	2	100	100	2	88	3	20	1	A217791016	A217791015	2	2	88	0	888	8	8
2020.08.31.	A217791015	A2177910	2014	1	1	1	A217	2	49	#NULL!	1	1	1	1	3	6	5858.25	9210.99	14963.6	#NULL!	9796.13	19008	#NULL!	15888.9	#NULL!	#NULL!	612	3	4	20	1	1	2	100	100	1	1	1	20	1			2	2	88	0	888	8	8
2020.08.31.	A217791016	A2177910	2014	1	1	1	A217	1	48	#NULL!	1	1	1	1	#NULL!	#NULL!	5858.25	#NULL!	#NULL!	#NULL!	18888.2	#NULL!	#NULL!	#NULL!	#NULL!	#NULL!	612	3	4	20	1	1	2	100	100	1	1	2	20	1			#NULL!	#NULL!	#NULL!	#NULL!	#NULL!	#NULL!	#NULL!
2020.08.31.	A217794415	A2177944	2014	1	1	1	A217	2	50	#NULL!	2	3	2	3	3	7	5858.25	17866.5	6584.74	#NULL!	19666.3	16725.4	#NULL!	6759.56	#NULL!	#NULL!	612	3	5	20	1	1	2	300	300	1	2	1	10	1			3	2	88	1	43	1	1
2020.08.31.	A217796115	A2177961	2014	1	1	1	A217	2	60	#NULL!	3	2	3	2	3	7	5858.25	8995.74	12132.4	#NULL!	4619.59	7787.19	#NULL!	12534.3	#NULL!	#NULL!	612	2	2	20	1	1	1	2200	183.333	1	1	2	10	2			3	2	88	0	888	8	8
2020.08.31.	A217796116	A2177961	2014	1	1	1	A217	1	64	#NULL!	2	2	3	2	#NULL!	#NULL!	5858.25	#NULL!	#NULL!	#NULL!	7288.46	#NULL!	#NULL!	#NULL!	#NULL!	#NULL!	612	2	2	20	1	1	1	2200	183.333	1	1	1	10	2			#NULL!	#NULL!	#NULL!	#NULL!	#NULL!	#NULL!	#NULL!
2020.08.31.	A217797813	A2177978	2014	1	1	1	A217	2	33	#NULL!	2	3	2	3	#NULL!	#NULL!	5858.25	5705.9	#NULL!	#NULL!	5712.58	6898.78	#NULL!	#NULL!	#NULL!	#NULL!	612	5	7	20	3	1	2	340	340	1	1	4	20	1			#NULL!	#NULL!	#NULL!	#NULL!	#NULL!	#NULL!	#NULL!
2020.08.31.	A217797814	A2177978	2014	1	1	1	A217	1	31	#NULL!	2	3	2	3	#NULL!	#NULL!	5858.25	9633.13	#NULL!	29853	8639.48	11006.4	#NULL!	#NULL!	34215.1	#NULL!	612	5	7	20	3	1	2	340	340	1	1	3	20	1	A217797816	A217797815	#NULL!	#NULL!	#NULL!	#NULL!	#NULL!	#NULL!	#NULL!
2020.08.31.	A217797815	A2177978	2014	1	1	1	A217	2	65	#NULL!	3	3	4	3	1	7	5858.25	4163.86	6066.22	#NULL!	4689.4	3893.59	#NULL!	6267.16	#NULL!	#NULL!	612	5	7	20	3	1	2	340	340	1	1	1	20	2			5	2	88	1	65	1	1
2020.08.31.	A217797816	A2177978	2014	1	1	1	A217	1	72	#NULL!	3	3	4	3	3	7	5858.25	3666.03	5942.58	#NULL!	3521.5	4265.73	#NULL!	6320.63	#NULL!	#NULL!	612	5	7	20	3	1	2	340	340	1	1	2	20	2			4	2	88	1	63	1	1
2020.08.31.	A217819915	A2178199	2014	1	1	1	A217	2	69	#NULL!	1	1	1	1	1	7	5858.25	4163.86	6066.22	12712.8	4689.4	3893.59	18286.7	6267.16	12996.9	19012.2	612	2	2	20	2	1	2	35	35	1	1	1	20	2			4	2	88	0	888	8	8
2020.08.31.	A217819916	A2178199	2014	1	1	1	A217	1	71	#NULL!	1	1	1	1	2	7	5858.25	3666.03	5942.58	#NULL!	3521.5	4265.73	#NULL!	6320.63	#NULL!	#NULL!	612	2	2	20	2	1	2	35	35	1	1	2	20	2			2	2	88	1	45	1	1
2020.08.31.	A218706014	A2187060	2014	1	1	2	A218	2	30	#NULL!	3	3	4	4	4	1	5552.71	5408.3	#NULL!	#NULL!	5414.64	6538.97	#NULL!	#NULL!	#NULL!	#NULL!	601	3	4	20	2	2	1	4896	408	2	88	3	20	1	A218706016	A218706015	3	2	88	0	888	8	8
2020.08.31.	A218706015	A2187060	2014	1	1	2	A218	2	62	#NULL!	4	3	4	4	1	6	5552.71	4263.28	5749.84	#NULL!	4378.65	3690.52	#NULL!	5940.3	#NULL!	#NULL!	601	3	4	20	2	2	1	4896	408	1	1	1	20	1			3	2	88	0	888	8	8
2020.08.31.	A218706016	A2187060	2014	1	1	2	A218	1	63	#NULL!	4	3	4	4	1	7	5552.71	5283.62	5632.64	#NULL!	6908.33	4043.25	#NULL!	5990.98	#NULL!	#NULL!	601	3	4	20	2	2	1	4896	408	1	1	2	20	2			2	1	14	0	888	8	8
2020.08.31.	A218709413	A2187094	2014	1	1	2	A218	2	21	#NULL!	4	4	5	5	4	5	5552.71	7521.76	#NULL!	10843.6	#NULL!	#NULL!	#NULL!	#NULL!	#NULL!	#NULL!	601	4	6	20	2	2	2	640	640	2	88	9	20	1			3	2	88	0	888	8	8
2020.08.31.	A218709414	A2187094	2014	1	1	2	A218	1	10	#NULL!	4	4	5	5	1	#NULL!	5552.71	8008.99	#NULL!	#NULL!	7040.71	12354.1	#NULL!	#NULL!	#NULL!	#NULL!	601	4	6	20	2	2	2	640	640	2	88	3	10	1	A218709416	A218709415	1	2	88	8	888	8	8
2020.08.31.	A218709415	A2187094	2014	1	1	2	A218	2	40	#NULL!	4	4	4	5	3	2	5552.71	5850.21	7043.14	#NULL!	#NULL!	#NULL!	#NULL!	#NULL!	#NULL!	#NULL!	601	4	6	20	2	2	2	640	640	1	1	1	10	1			2	2	88	0	888	8	8
2020.08.31.	A218709416	A2187094	2014	1	1	2	A218	1	43	#NULL!	4	4	5	5	3	3	5552.71	7949.59	10500	16446.7	21382	22568.3	28241.9	25970.4	37086	34668.3	601	4	6	20	2	2	2	640	640	1	1	2	10	1			3	2	88	0	888	8	8
2020.08.31.	A218712814	A2187128	2014	1	1	2	A218	2	10	#NULL!	2	3	3	3	1	#NULL!	5552.71	6695.34	#NULL!	#NULL!	6195.44	6254.25	#NULL!	#NULL!	#NULL!	#NULL!	601	3	4	20	1	2	2	350	350	2	88	3	20	1	A218712816	A218712815	2	1	7	8	888	8	8
2020.08.31.	A218712815	A2187128	2014	1	1	2	A218	2	40	#NULL!	2	3	3	3	4	7	5552.71	5850.21	14086.3	#NULL!	6041.93	5978.19	#NULL!	14615.3	#NULL!	#NULL!	601	3	4	20	1	2	2	350	350	1	1	2	20	1			2	2	88	0	888	8	8
2020.08.31.	A218712816	A2187128	2014	1	1	2	A218	1	43	#NULL!	2	3	3	3	#NULL!	#NULL!	5552.71	7949.59	#NULL!	#NULL!	10164	11284.2	#NULL!	#NULL!	#NULL!	#NULL!	601	3	4	20	1	2	2	350	350	1	1	1	20	1			#NULL!	#NULL!	#NULL!	#NULL!	#NULL!	#NULL!	#NULL!
2020.08.31.	A218721316	A2187213	2014	1	1	2	A218	1	60	#NULL!	2	2	3	3	3	7	5552.71	10567.2	11265.3	12241.6	13816.7	8086.49	16706.6	11982	12872.4	17945.2	601	2	2	20	2	2	2	200	200	1	1	1	10	1			3	2	88	0	888	8	8
2020.08.31.	A218733214	A2187332	2014	1	1	2	A218	2	26	#NULL!	3	4	4	4	4	2	5552.71	6243.71	#NULL!	#NULL!	7215.54	9222.07	#NULL!	#NULL!	#NULL!	#NULL!	601	2	5	20	1	2	1	5000	416.667	2	88	3	20	1		A218733216	3	2	88	0	888	8	8
2020.08.31.	A218733216	A2187332	2014	1	1	2	A218	2	54	#NULL!	3	4	4	4	3	3	5552.71	6132.21	6241.31	#NULL!	6412.89	5284.36	#NULL!	6407.01	#NULL!	#NULL!	601	2	5	20	1	2	1	5000	416.667	1	1	1	20	1			3	2	88	1	47	1	1
2020.08.31.	A218745114	A2187451	2014	1	1	2	A218	1	80	#NULL!	3	2	4	2	1	7	5552.71	3335.9	#NULL!	#NULL!	3365.62	4043.25	#NULL!	#NULL!	#NULL!	#NULL!	601	3	6	20	2	2	2	160	160	1	3	6	10	2			2	2	88	0	888	8	8
2020.08.31.	A218745115	A2187451	2014	1	1	2	A218	2	55	#NULL!	2	2	2	2	3	3	5552.71	4592.3	17982.9	#NULL!	4656.68	4753.86	#NULL!	18312.9	#NULL!	#NULL!	601	3	6	20	2	2	2	160	160	1	1	1	10	2	A218745114		3	2	88	1	52	1	1
2020.08.31.	A218745116	A2187451	2014	1	1	2	A218	1	64	#NULL!	2	2	2	2	3	7	5552.71	5283.62	#NULL!	#NULL!	6908.33	4043.25	#NULL!	#NULL!	#NULL!	#NULL!	601	3	6	20	2	2	2	160	160	1	1	2	10	2			4	1	3	0	888	8	8
2020.08.31.	A218750215	A2187502	2014	1	1	2	A218	2	33	#NULL!	4	4	4	5	4	2	5552.71	5408.3	#NULL!	#NULL!	5414.64	6538.97	#NULL!	#NULL!	#NULL!	#NULL!	601	2	2	20	1	2	2	450	450	1	1	2	20	1			3	1	14	0	888	8	8
2020.08.31.	A218750216	A2187502	2014	1	1	2	A218	1	34	#NULL!	4	4	4	5	4	2	5552.71	9130.71	#NULL!	18338.7	8188.89	10432.3	#NULL!	#NULL!	21652.8	#NULL!	601	2	2	20	1	2	2	450	450	1	1	1	20	1			4	2	88	0	888	8	8
2020.08.31.	A218757014	A2187570	2014	1	1	2	A218	2	56	#NULL!	4	4	5	5	#NULL!	#NULL!	5552.71	6888.44	5994.29	#NULL!	#NULL!	#NULL!	#NULL!	#NULL!	#NULL!	#NULL!	601	3	5	20	2	2	2	700	700	1	4	1	10	1			#NULL!	#NULL!	#NULL!	#NULL!	#NULL!	#NULL!	#NULL!
2020.08.31.	A218757015	A2187570	2014	1	1	2	A218	2	27	#NULL!	4	4	5	5	4	2	5552.71	9365.56	#NULL!	#NULL!	#NULL!	#NULL!	#NULL!	#NULL!	#NULL!	#NULL!	601	3	5	20	2	2	2	700	700	2	88	3	20	1		A218757014	2	2	88	0	888	8	8
2020.08.31.	A218763814	A2187638	2014	1	1	2	A218	2	23	#NULL!	3	4	4	4	3	7	5552.71	17928.2	#NULL!	#NULL!	12409	21491	#NULL!	#NULL!	#NULL!	#NULL!	601	3	4	20	2	2	2	450	450	2	88	3	10	9		A218763815	3	2	88	0	888	8	8
2020.08.31.	A218763815	A2187638	2014	1	1	2	A218	2	50	#NULL!	3	4	4	4	#NULL!	#NULL!	5552.71	#NULL!	#NULL!	#NULL!	9619.33	#NULL!	#NULL!	#NULL!	#NULL!	#NULL!	601	3	4	20	2	2	2	450	450	1	1	2	10	9			#NULL!	#NULL!	#NULL!	#NULL!	#NULL!	#NULL!	#NULL!
2020.08.31.	A218768913	A2187689	2014	1	1	2	A218	1	3	47	3	3	3	3	1	#NULL!	5552.71	4183.84	#NULL!	#NULL!	4208.82	4001.27	#NULL!	#NULL!	#NULL!	#NULL!	601	3	5	20	1	2	1	4080	340	2	88	3	30	1		A218768916	3	2	88	8	888	8	8
2020.08.31.	A218768914	A2187689	2014	1	1	2	A218	2	7	#NULL!	3	3	3	3	1	#NULL!	5552.71	4100.72	#NULL!	#NULL!	4132.15	4663.65	#NULL!	#NULL!	#NULL!	#NULL!	601	3	5	20	1	2	1	4080	340	2	88	3	30	1		A218768916	2	2	88	8	888	8	8
2020.08.31.	A218768916	A2187689	2014	1	1	2	A218	2	32	#NULL!	2	3	3	3	4	7	5552.71	5408.3	#NULL!	7726.93	5414.64	6538.97	#NULL!	#NULL!	8285.97	#NULL!	601	3	5	20	1	2	1	4080	340	1	1	1	10	1			3	2	88	0	888	8	8
2020.08.31.	A218770612	A2187706	2014	1	1	2	A218	1	14	#NULL!	3	4	4	4	1	#NULL!	5552.71	8008.99	#NULL!	#NULL!	7040.71	6177.03	#NULL!	#NULL!	#NULL!	#NULL!	601	5	4	20	2	2	2	580	580	2	88	3	10	1	A218770616	A218770615	3	2	88	8	888	8	8
2020.08.31.	A218770613	A2187706	2014	1	1	2	A218	2	25	#NULL!	3	4	4	4	4	3	5552.71	6243.71	#NULL!	#NULL!	7215.54	9222.07	#NULL!	#NULL!	#NULL!	#NULL!	601	5	4	20	2	2	2	580	580	2	88	3	10	1	A218770616	A218770615	2	2	88	0	888	8	8
2020.08.31.	A218770614	A2187706	2014	1	1	2	A218	2	27	#NULL!	3	4	4	4	4	2	5552.71	6243.71	#NULL!	17995.9	7215.54	9222.07	#NULL!	#NULL!	25034.5	#NULL!	601	5	4	20	2	2	2	580	580	2	88	3	20	1	A218770616	A218770615	1	2	88	0	888	8	8
2020.08.31.	A218770615	A2187706	2014	1	1	2	A218	2	52	#NULL!	3	4	4	4	3	5	5552.71	6132.21	12482.6	14861.4	6412.89	5284.36	18519.6	12814	19254.3	18710.5	601	5	4	20	2	2	2	580	580	1	1	2	10	1			3	2	88	0	888	8	8
2020.08.31.	A218770616	A2187706	2014	1	1	2	A218	1	57	#NULL!	3	4	4	4	2	5	5552.71	7686.61	#NULL!	#NULL!	11082.7	7117.95	#NULL!	#NULL!	#NULL!	#NULL!	601	5	4	20	2	2	2	580	580	1	1	1	10	1			3	2	88	0	888	8	8
2020.08.31.	A218775714	A2187757	2014	1	1	2	A218	2	9	#NULL!	4	4	5	5	1	#NULL!	5552.71	4100.72	#NULL!	#NULL!	4132.15	6995.47	#NULL!	#NULL!	#NULL!	#NULL!	601	3	4	20	1	2	1	10000	833.333	2	88	3	20	1		A218775715	1	2	88	8	888	8	8
2020.08.31.	A218775715	A2187757	2014	1	1	2	A218	2	44	#NULL!	4	4	5	5	4	1	5552.71	11700.4	14086.3	#NULL!	12083.9	8967.28	#NULL!	14615.3	#NULL!	#NULL!	601	3	4	20	1	2	1	10000	833.333	1	1	2	20	1			2	2	88	0	888	8	8
2020.08.31.	A218780813	A2187808	2014	1	1	2	A218	1	6	76	4	4	5	5	#NULL!	#NULL!	5552.71	#NULL!	#NULL!	#NULL!	4891.77	#NULL!	#NULL!	#NULL!	#NULL!	#NULL!	601	4	4	20	2	2	2	650	650	2	88	3	20	1	A218780816	A218780815	#NULL!	#NULL!	#NULL!	#NULL!	#NULL!	#NULL!	#NULL!
2020.08.31.	A218780814	A2187808	2014	1	1	2	A218	2	9	#NULL!	4	4	5	5	#NULL!	#NULL!	5552.71	#NULL!	#NULL!	#NULL!	4132.15	#NULL!	#NULL!	#NULL!	#NULL!	#NULL!	601	4	4	20	2	2	2	650	650	2	88	3	20	1	A218780816	A218780815	#NULL!	#NULL!	#NULL!	#NULL!	#NULL!	#NULL!	#NULL!
2020.08.31.	A218780815	A2187808	2014	1	1	2	A218	2	40	#NULL!	4	4	4	5	4	1	5552.71	5850.21	7043.14	#NULL!	12083.9	20808.1	#NULL!	14615.3	#NULL!	#NULL!	601	4	4	20	2	2	2	650	650	1	1	2	20	1			1	2	88	0	888	8	8
2020.08.31.	A218780816	A2187808	2014	1	1	2	A218	1	40	#NULL!	4	4	5	5	4	3	5552.71	7949.59	10500	#NULL!	#NULL!	#NULL!	#NULL!	#NULL!	#NULL!	#NULL!	601	4	4	20	2	2	2	650	650	1	1	1	20	1			3	1	14	1	38	1	1
2020.08.31.	A218794414	A2187944	2014	1	1	2	A218	2	28	#NULL!	2	3	3	4	4	1	5552.71	6243.71	#NULL!	#NULL!	7215.54	9222.07	#NULL!	#NULL!	#NULL!	#NULL!	601	3	4	20	2	2	1	4340	361.667	2	88	3	20	1	A218794416	A218794415	3	2	88	0	888	8	8
2020.08.31.	A218794415	A2187944	2014	1	1	2	A218	2	59	#NULL!	3	3	4	4	#NULL!	#NULL!	5552.71	4592.3	#NULL!	#NULL!	4656.68	4753.86	#NULL!	#NULL!	#NULL!	#NULL!	601	3	4	20	2	2	1	4340	361.667	1	1	2	20	1			9	9	99	9	999	9	9
2020.08.31.	A218794416	A2187944	2014	1	1	2	A218	1	64	#NULL!	3	3	4	4	#NULL!	#NULL!	5552.71	5283.62	11265.3	#NULL!	6908.33	4043.25	#NULL!	11982	#NULL!	#NULL!	601	3	4	20	2	2	1	4340	361.667	1	1	1	20	1			#NULL!	#NULL!	#NULL!	#NULL!	#NULL!	#NULL!	#NULL!
2020.08.31.	A218799514	A2187995	2014	1	1	2	A218	2	29	#NULL!	3	3	3	4	3	2	5552.71	6243.71	#NULL!	#NULL!	#NULL!	#NULL!	#NULL!	#NULL!	#NULL!	#NULL!	601	3	4	20	2	2	2	400	400	2	88	3	20	9	A218799516	A218799515	2	2	88	0	888	8	8
2020.08.31.	A218799515	A2187995	2014	1	1	2	A218	2	54	#NULL!	3	3	3	4	2	7	5552.71	6132.21	6241.31	#NULL!	#NULL!	#NULL!	#NULL!	#NULL!	#NULL!	#NULL!	601	3	4	20	2	2	2	400	400	1	1	2	20	1			4	1	14	0	888	8	8
2020.08.31.	A218799516	A2187995	2014	1	1	2	A218	1	60	#NULL!	3	3	4	4	3	6	5552.71	5283.62	5632.64	#NULL!	#NULL!	#NULL!	#NULL!	#NULL!	#NULL!	#NULL!	601	3	4	20	2	2	2	400	400	1	1	1	20	1			3	2	88	0	888	8	8
2020.08.31.	A218804613	A2188046	2014	1	1	2	A218	2	29	#NULL!	4	4	5	5	4	7	5552.71	8324.94	#NULL!	30143.7	9620.72	12296.1	#NULL!	#NULL!	34692.4	#NULL!	601	4	6	20	2	2	2	800	800	1	1	3	10	2		A218804615	3	2	88	0	888	8	8
2020.08.31.	A218804614	A2188046	2014	1	1	2	A218	2	28	#NULL!	4	4	5	5	3	3	5552.71	8324.94	#NULL!	#NULL!	9620.72	12296.1	#NULL!	#NULL!	#NULL!	#NULL!	601	4	6	20	2	2	2	800	800	2	88	3	20	2		A218804615	3	2	88	0	888	8	8
2020.08.31.	A218804615	A2188046	2014	1	1	2	A218	2	56	#NULL!	4	4	5	5	3	7	5552.71	6123.06	11988.6	#NULL!	6208.91	6338.48	#NULL!	12208.6	#NULL!	#NULL!	601	4	6	20	2	2	2	800	800	1	1	2	10	1			3	1	7	0	888	8	8
2020.08.31.	A218813114	A2188131	2014	1	1	2	A218	2	13	#NULL!	2	3	3	3	1	#NULL!	5552.71	6695.34	#NULL!	8314.97	6195.44	6254.25	#NULL!	#NULL!	9793.44	#NULL!	601	3	4	20	2	2	2	350	350	2	88	3	20	1	A218813116	A218813115	2	2	88	8	888	8	8
2020.08.31.	A218813115	A2188131	2014	1	1	2	A218	2	44	#NULL!	2	3	3	3	4	7	5552.71	5850.21	14086.3	16276.5	6041.93	5978.19	21124	14615.3	12213.2	22259.4	601	3	4	20	2	2	2	350	350	1	1	1	20	1			4	2	88	0	888	8	8
2020.08.31.	A218813116	A2188131	2014	1	1	2	A218	1	44	#NULL!	2	3	3	3	4	1	5552.71	7949.59	#NULL!	#NULL!	10164	11284.2	#NULL!	#NULL!	#NULL!	#NULL!	601	3	4	20	2	2	2	350	350	1	1	2	20	1			3	1	4	0	888	8	8
2020.08.31.	A218818213	A2188182	2014	1	1	2	A218	2	10	#NULL!	3	3	4	4	1	#NULL!	5552.71	6695.34	#NULL!	#NULL!	6195.44	8339.01	#NULL!	#NULL!	#NULL!	#NULL!	601	4	4	20	2	2	1	6000	500	2	88	3	20	1	A218818216	A218818215	2	2	88	8	888	8	8
2020.08.31.	A218818214	A2188182	2014	1	1	2	A218	1	13	#NULL!	3	3	4	4	1	#NULL!	5552.71	8008.99	#NULL!	#NULL!	10561.1	8236.04	#NULL!	#NULL!	#NULL!	#NULL!	601	4	4	20	2	2	1	6000	500	2	88	3	20	1	A218818216	A218818215	3	2	88	8	888	8	8
2020.08.31.	A218818215	A2188182	2014	1	1	2	A218	2	41	#NULL!	3	3	4	4	4	7	5552.71	5850.21	7043.14	#NULL!	9062.9	7970.91	#NULL!	14615.3	#NULL!	#NULL!	601	4	4	20	2	2	1	6000	500	1	1	2	20	1			3	2	88	0	888	8	8
2020.08.31.	A218818216	A2188182	2014	1	1	2	A218	1	44	#NULL!	3	3	4	4	4	2	5552.71	7949.59	10500	21929	#NULL!	#NULL!	28241.9	#NULL!	#NULL!	#NULL!	601	4	4	20	2	2	1	6000	500	1	1	1	20	1			3	2	88	0	888	8	8
2020.08.31.	A219689016	A2196890	2014	1	1	1	A219	2	27	#NULL!	3	4	4	5	4	1	7588.13	8532.42	#NULL!	#NULL!	#NULL!	#NULL!	#NULL!	#NULL!	#NULL!	#NULL!	612	1	1	20	1	1	1	3650	304.167	2	88	1	20	1			2	2	88	0	888	8	8
2020.08.31.	A219700913	A2197009	2014	1	1	1	A219	2	11	#NULL!	4	4	5	5	1	#NULL!	7588.13	9149.6	#NULL!	#NULL!	#NULL!	#NULL!	#NULL!	#NULL!	#NULL!	#NULL!	612	4	4	20	1	1	1	9000	750	2	88	3	20	1	A219700916	A219700915	3	2	88	8	888	8	8
2020.08.31.	A219700914	A2197009	2014	1	1	1	A219	1	14	#NULL!	4	4	5	5	1	#NULL!	7588.13	10944.8	#NULL!	25020.4	#NULL!	#NULL!	#NULL!	#NULL!	#NULL!	#NULL!	612	4	4	20	1	1	1	9000	750	2	88	3	20	1	A219700916	A219700915	3	2	88	8	888	8	8
2020.08.31.	A219700915	A2197009	2014	1	1	1	A219	2	43	#NULL!	4	4	5	5	4	1	7588.13	7994.68	9624.89	#NULL!	#NULL!	#NULL!	#NULL!	#NULL!	#NULL!	#NULL!	612	4	4	20	1	1	1	9000	750	1	1	2	20	1			4	2	88	0	888	8	8
2020.08.31.	A219700916	A2197009	2014	1	1	1	A219	1	44	#NULL!	4	4	5	5	4	1	7588.13	10863.6	14348.9	29967.3	#NULL!	#NULL!	37792	#NULL!	#NULL!	#NULL!	612	4	4	20	1	1	1	9000	750	1	1	1	20	1			2	1	1	0	888	8	8
2020.08.31.	A219707715	A2197077	2014	1	1	1	A219	2	64	#NULL!	4	4	5	5	4	7	7588.13	11652.1	7857.51	16466.8	11967.4	10086.7	11843.3	8117.79	16834.7	12313.2	612	4	6	20	2	1	2	1098	1098	1	1	2	10	2			3	2	88	0	888	8	8
2020.08.31.	A219707716	A2197077	2014	1	1	1	A219	1	68	#NULL!	4	4	5	5	4	7	7588.13	9789.24	7697.36	16729	9959.32	11050.7	11415.3	8187.05	17591	12261.6	612	4	6	20	2	1	2	1098	1098	1	1	1	10	2			3	2	88	1	54	1	1
2020.08.31.	A219717914	A2197179	2014	1	1	1	A219	2	10	#NULL!	3	4	4	4	1	#NULL!	7588.13	9149.6	#NULL!	11362.9	8466.46	8546.83	#NULL!	#NULL!	13383.3	#NULL!	612	3	4	20	1	1	2	450	450	2	88	3	20	1	A219717916	A219717915	2	2	88	8	888	8	8
2020.08.31.	A219717915	A2197179	2014	1	1	1	A219	2	39	#NULL!	3	4	4	4	4	7	7588.13	7191.35	#NULL!	#NULL!	6974.95	7894.75	#NULL!	#NULL!	#NULL!	#NULL!	612	3	4	20	1	1	2	450	450	1	1	2	20	1			2	2	88	0	888	8	8
2020.08.31.	A219717916	A2197179	2014	1	1	1	A219	1	44	#NULL!	3	4	4	4	4	2	7588.13	10863.6	14348.9	29967.3	13889.8	15420.5	19297.1	17745.1	26635.3	23688.2	612	3	4	20	1	1	2	450	450	1	1	1	20	1			2	2	88	0	888	8	8
2020.08.31.	A219719615	A2197196	2014	1	1	1	A219	2	44	#NULL!	4	4	5	5	3	7	7588.13	7994.68	9624.89	11121.4	16513.4	16339.1	14433.6	19972.8	22253.4	30418.8	612	2	2	20	1	1	1	8000	666.667	1	1	2	20	1			3	1	3	0	888	8	8
2020.08.31.	A219719616	A2197196	2014	1	1	1	A219	1	44	#NULL!	4	4	5	5	4	1	7588.13	10863.6	14348.9	14983.6	#NULL!	#NULL!	19297.1	#NULL!	#NULL!	#NULL!	612	2	2	20	1	1	1	8000	666.667	1	1	1	20	1			3	1	2	0	888	8	8
2020.08.31.	A219728115	A2197281	2014	1	1	1	A219	2	32	#NULL!	3	4	4	4	4	7	7588.13	14781.6	#NULL!	#NULL!	7399.44	17871.8	#NULL!	#NULL!	#NULL!	#NULL!	612	3	4	20	1	1	2	450	450	1	1	2	20	1			3	2	88	0	888	8	8
2020.08.31.	A219728116	A2197281	2014	1	1	1	A219	1	36	#NULL!	3	4	4	4	#NULL!	#NULL!	7588.13	#NULL!	#NULL!	#NULL!	10532.3	#NULL!	#NULL!	#NULL!	#NULL!	#NULL!	612	3	4	20	1	1	2	450	450	1	1	1	20	1			#NULL!	#NULL!	#NULL!	#NULL!	#NULL!	#NULL!	#NULL!
2020.08.31.	A219733216	A2197332	2014	1	1	1	A219	1	39	#NULL!	4	4	5	5	4	2	7588.13	8508.93	#NULL!	11479	10532.3	13572	#NULL!	#NULL!	13393.1	#NULL!	612	1	1	20	1	1	1	6000	500	2	88	1	20	1			3	2	88	0	888	8	8
2020.08.31.	A219738316	A2197383	2014	1	1	1	A219	2	30	#NULL!	3	3	3	4	4	1	7588.13	7390.79	#NULL!	10559.3	7399.44	8935.92	#NULL!	#NULL!	11323.3	#NULL!	612	1	1	20	1	1	1	2500	208.333	2	88	1	20	1			2	2	88	0	888	8	8
2020.08.31.	A219768916	A2197689	2014	1	1	1	A219	2	24	#NULL!	2	3	3	3	4	1	7588.13	10279	#NULL!	9878.96	#NULL!	#NULL!	#NULL!	#NULL!	#NULL!	#NULL!	612	1	1	20	1	1	2	160	160	2	88	1	20	1			2	2	88	0	888	8	8
2020.08.31.	A219772316	A2197723	2014	1	1	1	A219	1	24	#NULL!	2	3	3	3	3	7	7588.13	21945.7	#NULL!	#NULL!	#NULL!	#NULL!	#NULL!	#NULL!	#NULL!	#NULL!	612	1	1	20	1	1	2	150	150	2	88	1	99	1			4	1	7	0	888	8	8
2020.08.31.	A219780816	A2197808	2014	1	1	1	A219	2	30	#NULL!	4	4	5	5	4	1	7588.13	7390.79	#NULL!	10559.3	7399.44	8935.92	#NULL!	#NULL!	11323.3	#NULL!	612	1	1	20	1	1	1	4000	333.333	2	88	1	10	1			2	2	88	0	888	8	8
2020.08.31.	A219782516	A2197825	2014	1	1	1	A219	2	20	#NULL!	4	4	4	4	4	1	7588.13	10279	#NULL!	#NULL!	11305.1	11826.7	#NULL!	#NULL!	#NULL!	#NULL!	612	1	1	20	1	1	1	3240	270	2	88	1	20	1			1	2	88	0	888	8	8
2020.08.31.	A219799516	A2197995	2014	1	1	1	A219	2	22	#NULL!	1	1	1	1	4	1	7588.13	10279	#NULL!	#NULL!	11305.1	11826.7	#NULL!	#NULL!	#NULL!	#NULL!	612	1	1	20	1	1	2	60	60	2	88	1	10	1			3	2	88	0	888	8	8
2020.08.31.	A219806316	A2198063	2014	1	1	1	A219	2	28	#NULL!	3	3	3	4	4	2	7588.13	8532.42	#NULL!	12296.2	9860.48	12602.5	#NULL!	#NULL!	13684.5	#NULL!	612	1	1	20	1	1	2	230	230	2	88	1	20	1			3	1	14	0	888	8	8
2020.08.31.	A219814816	A2198148	2014	1	1	1	A219	2	27	#NULL!	2	3	2	3	4	1	7588.13	8532.42	#NULL!	12296.2	9860.48	12602.5	#NULL!	#NULL!	13684.5	#NULL!	612	1	1	20	1	1	2	150	150	2	88	1	10	1			3	2	88	0	888	8	8
2020.08.31.	A219816516	A2198165	2014	1	1	1	A219	2	32	#NULL!	3	3	3	3	4	1	7588.13	7390.79	#NULL!	#NULL!	7399.44	8935.92	#NULL!	#NULL!	#NULL!	#NULL!	612	1	1	20	1	1	1	2400	200	2	88	1	10	2			2	2	88	0	888	8	8
2020.08.31.	A220734913	A2207349	2014	1	1	1	A220	2	25	#NULL!	3	4	4	4	4	1	4239.52	4767.1	#NULL!	#NULL!	#NULL!	#NULL!	#NULL!	#NULL!	#NULL!	#NULL!	612	4	4	20	2	4	2	555	555	2	88	3	20	1	A220734916	A220734915	3	1	4	0	888	8	8
2020.08.31.	A220734914	A2207349	2014	1	1	1	A220	2	26	#NULL!	3	4	4	4	4	2	4239.52	4767.1	#NULL!	13739.9	#NULL!	#NULL!	#NULL!	#NULL!	#NULL!	#NULL!	612	4	4	20	2	4	2	555	555	2	88	3	20	1	A220734916	A220734915	3	2	88	0	888	8	8
2020.08.31.	A220734915	A2207349	2014	1	1	1	A220	2	53	#NULL!	3	4	4	4	#NULL!	#NULL!	4239.52	4681.97	#NULL!	#NULL!	9792.55	8069.27	#NULL!	#NULL!	#NULL!	#NULL!	612	4	4	20	2	4	2	555	555	1	1	1	20	1			#NULL!	#NULL!	#NULL!	#NULL!	#NULL!	#NULL!	#NULL!
2020.08.31.	A220734916	A2207349	2014	1	1	1	A220	1	57	#NULL!	3	4	4	4	1	3	4239.52	5868.77	11644.2	11207.4	16923.4	10869.2	14239.6	13958.4	25970.7	16810.8	612	4	4	20	2	4	2	555	555	1	1	2	20	1			3	2	88	0	888	8	8
2020.08.31.	A220738315	A2207383	2014	1	1	1	A220	2	58	#NULL!	2	2	3	3	#NULL!	#NULL!	4239.52	3506.24	4576.67	#NULL!	3555.4	3629.59	#NULL!	4660.66	#NULL!	#NULL!	612	2	2	20	2	4	2	200	200	1	1	2	10	1			#NULL!	#NULL!	#NULL!	#NULL!	#NULL!	#NULL!	#NULL!
2020.08.31.	A220738316	A2207383	2014	1	1	1	A220	1	66	#NULL!	3	2	3	3	2	7	4239.52	2734.65	4300.55	9346.55	2782.16	3087.04	12755.6	4574.14	9828.17	13701.3	612	2	2	20	2	4	2	200	200	1	1	1	10	1			4	2	88	1	56	1	1
2020.08.31.	A220743415	A2207434	2014	1	1	1	A220	1	29	#NULL!	3	4	4	4	3	2	4239.52	9270.55	#NULL!	19676.5	12338	13036.7	#NULL!	#NULL!	21870.5	#NULL!	612	2	2	20	1	4	2	400	400	1	1	2	10	2			1	1	7	0	888	8	8
2020.08.31.	A220743416	A2207434	2014	1	1	1	A220	2	33	#NULL!	3	4	4	4	4	1	4239.52	4129.27	#NULL!	#NULL!	4134.1	4992.54	#NULL!	#NULL!	#NULL!	#NULL!	612	2	2	20	1	4	2	400	400	1	1	1	20	1			3	2	88	0	888	8	8
2020.08.31.	A220748514	A2207485	2014	1	1	1	A220	1	1	12	2	3	3	3	1	#NULL!	4239.52	3194.38	#NULL!	#NULL!	3213.45	4582.48	#NULL!	#NULL!	#NULL!	#NULL!	612	3	4	20	2	4	2	300	300	2	88	3	10	1		A220748515	1	2	88	8	888	8	8
2020.08.31.	A220748515	A2207485	2014	1	1	1	A220	2	40	#NULL!	2	3	2	3	3	7	4239.52	8933.33	5377.47	12427.2	9226.09	6846.56	8064.12	5579.44	12433.1	8497.57	612	3	4	20	2	4	2	300	300	1	1	2	10	1			3	2	88	0	888	8	8
2020.08.31.	A220753616	A2207536	2014	1	1	1	A220	1	55	#NULL!	2	3	3	3	4	5	4239.52	5868.77	5822.1	5603.69	8461.7	5434.59	7119.8	6979.21	6492.68	8405.41	612	1	1	10	2	4	1	2000	166.667	1	4	1	20	2			4	2	88	0	888	8	8
2020.08.31.	A220755314	A2207553	2014	1	1	1	A220	1	79	#NULL!	2	1	2	1	2	7	4239.52	5093.96	8601.1	#NULL!	5139.33	9261.12	#NULL!	9148.28	#NULL!	#NULL!	612	3	6	20	2	4	1	737	61.4167	1	3	10	99	2			2	2	88	0	888	8	8
2020.08.31.	A220763816	A2207638	2014	1	1	1	A220	2	52	#NULL!	1	2	1	2	#NULL!	#NULL!	4239.52	14045.9	#NULL!	#NULL!	#NULL!	#NULL!	#NULL!	#NULL!	#NULL!	#NULL!	612	3	5	20	2	4	2	150	150	1	3	1	20	1			9	9	99	9	999	9	9
2020.08.31.	A220767214	A2207672	2014	1	1	1	A220	2	15	#NULL!	1	2	2	2	2	7	4239.52	5102.45	#NULL!	15900.2	5052.25	7571.86	#NULL!	#NULL!	11460.1	#NULL!	612	3	5	20	1	4	2	140	140	2	88	3	20	1		A220767216	3	2	88	8	888	8	8
2020.08.31.	A220767215	A2207672	2014	1	1	1	A220	2	16	#NULL!	1	2	2	2	2	7	4239.52	5102.45	#NULL!	#NULL!	5052.25	7571.86	#NULL!	#NULL!	#NULL!	#NULL!	612	3	5	20	1	4	2	140	140	2	88	3	20	1		A220767216	3	1	1	8	888	8	8
2020.08.31.	A220767216	A2207672	2014	1	1	1	A220	2	42	#NULL!	1	2	1	2	3	1	4239.52	4466.66	5377.47	6213.6	4613.05	4564.38	8064.12	5579.44	9324.82	8497.57	612	3	5	20	1	4	2	140	140	1	4	1	20	1			3	2	88	0	888	8	8
2020.08.31.	A220780814	A2207808	2014	1	1	1	A220	1	3	44	1	2	1	2	#NULL!	#NULL!	4239.52	#NULL!	#NULL!	#NULL!	3213.45	#NULL!	#NULL!	#NULL!	#NULL!	#NULL!	612	3	4	20	1	1	1	2000	166.667	2	88	3	99	2	A220780816	A220780815	#NULL!	#NULL!	#NULL!	#NULL!	#NULL!	#NULL!	#NULL!
2020.08.31.	A220780815	A2207808	2014	1	1	1	A220	2	29	#NULL!	1	2	1	2	#NULL!	#NULL!	4239.52	#NULL!	#NULL!	#NULL!	5509.1	#NULL!	#NULL!	#NULL!	#NULL!	#NULL!	612	3	4	20	1	1	1	2000	166.667	1	1	2	99	9			#NULL!	#NULL!	#NULL!	#NULL!	#NULL!	#NULL!	#NULL!
2020.08.31.	A220780816	A2207808	2014	1	1	1	A220	1	26	#NULL!	1	2	1	2	#NULL!	#NULL!	4239.52	18541.1	#NULL!	19676.5	12338	23664.8	#NULL!	#NULL!	21870.5	#NULL!	612	3	4	20	1	1	1	2000	166.667	1	1	1	20	2			9	9	99	9	999	9	9
2020.08.31.	A220785915	A2207859	2014	1	1	1	A220	2	57	#NULL!	2	2	2	2	1	6	4239.52	3506.24	4576.67	10192.2	3555.4	3629.59	13745.6	4660.66	10355.5	14255.7	612	2	2	20	1	1	1	1960	163.333	1	1	1	10	2			3	2	88	0	888	8	8
2020.08.31.	A220785916	A2207859	2014	1	1	1	A220	1	58	#NULL!	2	2	2	2	1	5	4239.52	5868.77	5822.1	#NULL!	8461.7	5434.59	#NULL!	6979.21	#NULL!	#NULL!	612	2	2	20	1	1	1	1960	163.333	1	1	2	10	2			3	2	88	1	55	1	1
2020.08.31.	A220787615	A2207876	2014	1	1	1	A220	2	67	#NULL!	2	1	2	1	1	7	4239.52	3013.32	8780.06	9200.08	3393.65	2817.73	13233.8	9070.89	9405.62	13758.9	612	2	2	20	2	4	2	94	94	1	1	1	20	1			3	2	88	1	66	1	1
2020.08.31.	A220787616	A2207876	2014	1	1	1	A220	1	76	#NULL!	3	1	3	1	3	7	4239.52	2546.98	#NULL!	#NULL!	2569.67	3087.04	#NULL!	#NULL!	#NULL!	#NULL!	612	2	2	20	2	4	2	94	94	1	1	2	20	2			3	2	88	1	65	1	1
2020.08.31.	A220797816	A2207978	2014	1	1	1	A220	2	79	#NULL!	3	1	4	1	1	7	4239.52	2850.93	4390.03	#NULL!	3061.59	2817.73	#NULL!	4535.45	#NULL!	#NULL!	612	1	1	20	2	4	2	64	64	1	3	1	10	2			3	1	14	1	77	1	1
2020.08.31.	A220809716	A2208097	2014	1	1	1	A220	2	67	#NULL!	4	4	5	4	1	3	4239.52	6026.64	#NULL!	#NULL!	6787.29	5635.46	#NULL!	#NULL!	#NULL!	#NULL!	612	2	5	20	3	4	2	360	360	1	3	1	20	1			3	1	14	0	888	8	8
2020.08.31.	A220813114	A2208131	2014	1	1	1	A220	2	15	#NULL!	1	1	1	1	#NULL!	#NULL!	4239.52	#NULL!	#NULL!	#NULL!	15156.8	#NULL!	#NULL!	#NULL!	#NULL!	#NULL!	612	3	5	10	1	4	2	100	100	2	88	3	30	2		A220813116	#NULL!	#NULL!	#NULL!	#NULL!	#NULL!	#NULL!	#NULL!
2020.08.31.	A220813116	A2208131	2014	1	1	1	A220	2	46	#NULL!	1	1	1	1	1	7	4239.52	4443.9	5414.47	5910.63	#NULL!	#NULL!	7304.88	#NULL!	#NULL!	#NULL!	612	3	5	10	1	4	2	100	100	1	3	1	30	2			5	1	3	0	888	8	8
2020.08.31.	A220816514	A2208165	2014	1	1	1	A220	2	33	#NULL!	2	3	2	3	4	3	4239.52	4129.27	#NULL!	8849.33	6201.15	7488.81	#NULL!	#NULL!	9489.56	#NULL!	612	3	4	20	2	4	2	300	300	2	88	3	10	1	A220816516	A220816515	3	2	88	0	888	8	8
2020.08.31.	A220816515	A2208165	2014	1	1	1	A220	2	54	#NULL!	2	3	2	3	1	7	4239.52	4681.97	4765.27	8510.09	7344.41	6051.95	14139.8	9783.57	8820.44	14285.6	612	3	4	20	2	4	2	300	300	1	1	2	10	1			3	2	88	0	888	8	8
2020.08.31.	A220816516	A2208165	2014	1	1	1	A220	1	61	#NULL!	3	3	3	3	1	5	4239.52	4034.07	4300.55	#NULL!	#NULL!	#NULL!	#NULL!	#NULL!	#NULL!	#NULL!	612	3	4	20	2	4	2	300	300	1	1	1	10	1			1	2	88	0	888	8	8
2020.08.31.	A220818210	A2208182	2014	1	1	1	A220	1	7	#NULL!	1	1	1	1	1	#NULL!	4239.52	4176.33	#NULL!	#NULL!	3734.89	5184.93	#NULL!	#NULL!	#NULL!	#NULL!	612	6	7	20	2	4	2	159	159	2	88	5	10	2		A220818213	1	2	88	8	888	8	8
2020.08.31.	A220818211	A2208182	2014	1	1	1	A220	2	9	#NULL!	1	1	1	1	1	#NULL!	4239.52	3130.92	#NULL!	#NULL!	3154.92	5341.08	#NULL!	#NULL!	#NULL!	#NULL!	612	6	7	20	2	4	2	159	159	2	88	5	10	2		A220818213	1	2	88	8	888	8	8
2020.08.31.	A220818212	A2208182	2014	1	1	1	A220	1	11	#NULL!	1	1	1	1	1	#NULL!	4239.52	6114.91	#NULL!	#NULL!	5375.62	7074.29	#NULL!	#NULL!	#NULL!	#NULL!	612	6	7	20	2	4	2	159	159	2	88	5	10	2		A220818213	3	2	88	8	888	8	8
2020.08.31.	A220818213	A2208182	2014	1	1	1	A220	2	33	#NULL!	1	1	1	1	3	3	4239.52	6193.9	#NULL!	#NULL!	12402.3	7488.81	#NULL!	#NULL!	#NULL!	#NULL!	612	6	7	20	2	4	2	159	159	1	1	3	10	2		A220818216	2	2	88	0	888	8	8
2020.08.31.	A220818216	A2208182	2014	1	1	1	A220	2	70	#NULL!	3	1	3	1	1	7	4239.52	3194.79	#NULL!	#NULL!	#NULL!	#NULL!	#NULL!	#NULL!	#NULL!	#NULL!	612	6	7	20	2	4	2	159	159	1	3	1	20	1			2	2	88	1	64	1	1
2020.08.31.	A220823312	A2208233	2014	1	1	1	A220	1	80	#NULL!	3	2	4	2	1	7	4239.52	2546.98	#NULL!	#NULL!	2569.67	3087.04	#NULL!	#NULL!	#NULL!	#NULL!	612	5	7	20	2	4	2	300	300	1	1	6	20	2			3	2	88	1	80	1	1
2020.08.31.	A220823313	A2208233	2014	1	1	1	A220	2	21	#NULL!	2	2	2	2	3	7	4239.52	5742.9	#NULL!	22077.7	6316.24	6607.65	#NULL!	#NULL!	26163.6	#NULL!	612	5	7	20	2	4	2	300	300	2	88	3	10	1		A220823315	3	2	88	0	888	8	8
2020.08.31.	A220823314	A2208233	2014	1	1	1	A220	2	23	#NULL!	2	2	2	2	3	7	4239.52	5742.9	#NULL!	#NULL!	6316.24	6607.65	#NULL!	#NULL!	#NULL!	#NULL!	612	5	7	20	2	4	2	300	300	2	88	3	10	1		A220823315	2	2	88	0	888	8	8
2020.08.31.	A220823315	A2208233	2014	1	1	1	A220	2	51	#NULL!	2	2	2	2	3	6	4239.52	4681.97	#NULL!	#NULL!	4896.27	4034.63	#NULL!	#NULL!	#NULL!	#NULL!	612	5	7	20	2	4	2	300	300	1	1	1	10	1			1	2	88	0	888	8	8
2020.08.31.	A221702612	A2217026	2014	1	1	1	A221	2	4	58	2	2	2	2	1	#NULL!	4542.71	3703.04	#NULL!	#NULL!	3349	3376.56	#NULL!	#NULL!	#NULL!	#NULL!	612	5	4	20	2	4	2	300	300	2	88	3	10	1	A221702616	A221702615	1	2	88	8	888	8	8
2020.08.31.	A221702613	A2217026	2014	1	1	1	A221	2	9	#NULL!	2	2	2	2	1	#NULL!	4542.71	3354.83	#NULL!	#NULL!	3380.55	3815.36	#NULL!	#NULL!	#NULL!	#NULL!	612	5	4	20	2	4	2	300	300	2	88	3	10	1	A221702616	A221702615	1	2	88	8	888	8	8
2020.08.31.	A221702614	A2217026	2014	1	1	1	A221	1	10	#NULL!	2	2	2	2	1	#NULL!	4542.71	6552.21	#NULL!	7489.37	5760.06	5053.47	#NULL!	#NULL!	8765.13	#NULL!	612	5	4	20	2	4	2	300	300	2	88	3	10	1	A221702616	A221702615	1	2	88	8	888	8	8
2020.08.31.	A221702615	A2217026	2014	1	1	1	A221	2	39	#NULL!	1	2	2	2	4	2	4542.71	4305.18	#NULL!	11595	4175.63	4726.28	#NULL!	#NULL!	8543.62	#NULL!	612	5	4	20	2	4	2	300	300	1	1	2	10	1			2	2	88	0	888	8	8
2020.08.31.	A221702616	A2217026	2014	1	1	1	A221	1	44	#NULL!	1	2	2	2	3	5	4542.71	6503.61	8590.11	#NULL!	8315.28	9231.66	#NULL!	10623.3	#NULL!	#NULL!	612	5	4	20	2	4	2	300	300	1	1	1	10	1			3	2	88	1	40	1	1
2020.08.31.	A221704315	A2217043	2014	1	1	1	A221	2	51	#NULL!	2	3	2	3	2	5	4542.71	7525.21	10212.1	#NULL!	7869.65	6484.76	#NULL!	10483.2	#NULL!	#NULL!	612	3	4	20	2	4	1	3200	266.667	1	1	1	10	1			3	2	88	1	43	1	1
2020.08.31.	A221704316	A2217043	2014	1	1	1	A221	1	56	#NULL!	2	3	2	3	2	5	4542.71	9432.71	#NULL!	#NULL!	13600.3	8734.87	#NULL!	#NULL!	#NULL!	#NULL!	612	3	4	20	2	4	1	3200	266.667	1	1	2	10	1			4	2	88	0	888	8	8
2020.08.31.	A221711115	A2217111	2014	1	1	1	A221	2	34	#NULL!	4	4	5	5	3	3	4542.71	4424.57	#NULL!	#NULL!	4429.75	5349.58	#NULL!	#NULL!	#NULL!	#NULL!	612	2	2	20	2	1	1	6000	500	1	1	2	20	1			3	2	88	0	888	8	8
2020.08.31.	A221711116	A2217111	2014	1	1	1	A221	1	35	#NULL!	4	4	5	5	4	2	4542.71	5093.96	#NULL!	13744.1	6305.25	8125.01	#NULL!	#NULL!	16035.9	#NULL!	612	2	2	20	2	1	1	6000	500	1	1	1	20	1			3	2	88	0	888	8	8
2020.08.31.	A221717915	A2217179	2014	1	1	1	A221	2	58	#NULL!	3	3	3	3	1	7	4542.71	3756.99	4903.97	#NULL!	3809.66	3889.17	#NULL!	4993.97	#NULL!	#NULL!	612	2	2	20	2	4	2	267	267	1	1	2	10	1			3	2	88	0	888	8	8
2020.08.31.	A221717916	A2217179	2014	1	1	1	A221	1	59	#NULL!	2	3	3	3	2	6	4542.71	6288.47	6238.47	12008.9	9066.84	5823.24	15258	7478.33	13914	18013.1	612	2	2	20	2	4	2	267	267	1	1	1	20	1			2	2	88	0	888	8	8
2020.08.31.	A221731515	A2217315	2014	1	1	1	A221	2	72	#NULL!	3	2	4	2	4	7	4542.71	2282.17	4703.98	9858.03	2525.03	3019.24	14180.2	4859.8	10078.3	14742.8	612	2	2	20	1	1	2	120	120	1	1	2	20	2			1	2	88	0	888	8	8
2020.08.31.	A221731516	A2217315	2014	1	1	1	A221	1	76	#NULL!	3	2	4	2	4	6	4542.71	2729.13	4608.11	#NULL!	2753.44	3307.81	#NULL!	4901.26	#NULL!	#NULL!	612	2	2	20	1	1	2	120	120	1	1	1	20	2			2	2	88	1	63	1	1
2020.08.31.	A221738316	A2217383	2014	1	1	1	A221	1	49	#NULL!	1	1	1	1	2	7	4542.71	8245.68	9129.21	9198.13	9764.41	10366.5	10478	10501.3	10831.8	12233.2	612	1	1	10	1	1	2	50	50	2	88	1	30	2			3	2	88	0	888	8	8
2020.08.31.	A221774014	A2217740	2014	1	1	1	A221	1	18	#NULL!	4	4	4	4	3	7	4542.71	5013.78	#NULL!	8374.54	5022.66	7281.61	#NULL!	#NULL!	6992.84	#NULL!	612	2	5	20	2	4	2	400	400	2	88	3	20	1		A221774015	2	2	88	8	888	8	8
2020.08.31.	A221774015	A2217740	2014	1	1	1	A221	2	55	#NULL!	4	4	4	4	4	7	4542.71	3756.99	4903.97	5460.57	3809.66	3889.17	7364.34	4993.97	5548.01	7637.57	612	2	5	20	2	4	2	400	400	1	1	1	20	1			4	2	88	0	888	8	8
2020.08.31.	A221779113	A2217791	2014	1	1	1	A221	2	19	#NULL!	3	3	4	4	3	7	4542.71	5467.35	#NULL!	17037.3	7218.09	10817.8	#NULL!	#NULL!	16372.9	#NULL!	612	4	4	20	2	4	1	5130	427.5	2	88	3	20	1	A221779116	A221779115	2	2	88	0	888	8	8
2020.08.31.	A221779114	A2217791	2014	1	1	1	A221	2	20	#NULL!	3	3	4	4	3	7	4542.71	6153.61	#NULL!	#NULL!	9023.93	9440.27	#NULL!	#NULL!	#NULL!	#NULL!	612	4	4	20	2	4	1	5130	427.5	2	88	3	20	1	A221779116	A221779115	2	2	88	0	888	8	8
2020.08.31.	A221779115	A2217791	2014	1	1	1	A221	2	49	#NULL!	3	3	3	4	3	7	4542.71	4761.71	11603.4	12666.7	6752.26	6550.89	15654.6	12320.8	12435.1	16879.9	612	4	4	20	2	4	1	5130	427.5	1	1	2	20	1			2	2	88	0	888	8	8
2020.08.31.	A221779116	A2217791	2014	1	1	1	A221	1	53	#NULL!	3	3	3	4	#NULL!	#NULL!	4542.71	6624.2	#NULL!	#NULL!	#NULL!	#NULL!	#NULL!	#NULL!	#NULL!	#NULL!	612	4	4	20	2	4	1	5130	427.5	1	1	1	20	1			#NULL!	#NULL!	#NULL!	#NULL!	#NULL!	#NULL!	#NULL!
2020.08.31.	A221785915	A2217859	2014	1	1	1	A221	2	57	#NULL!	2	2	2	2	2	6	4542.71	3756.99	9807.94	10921.1	3809.66	3889.17	14728.7	9987.94	11096	15275.1	612	2	2	20	2	4	2	130	130	1	1	2	20	1			3	1	14	0	888	8	8
2020.08.31.	A221785916	A2217859	2014	1	1	1	A221	1	73	#NULL!	3	2	3	2	#NULL!	#NULL!	4542.71	2842.78	#NULL!	#NULL!	2730.71	3307.81	#NULL!	#NULL!	#NULL!	#NULL!	612	2	2	20	2	4	2	130	130	1	1	1	20	2			9	9	99	9	999	9	9
2020.08.31.	A221787612	A2217876	2014	1	1	1	A221	1	79	#NULL!	4	2	4	2	1	7	4542.71	2729.13	#NULL!	#NULL!	3441.8	8269.52	#NULL!	#NULL!	#NULL!	#NULL!	612	5	7	20	2	4	2	310	310	1	3	6	20	2			4	1	14	1	59	1	1
2020.08.31.	A221787613	A2217876	2014	1	1	1	A221	2	12	#NULL!	2	2	2	2	#NULL!	#NULL!	4542.71	#NULL!	#NULL!	#NULL!	6335.67	#NULL!	#NULL!	#NULL!	#NULL!	#NULL!	612	5	7	20	2	4	2	310	310	2	88	3	20	1	A221787616	A221787615	#NULL!	#NULL!	#NULL!	#NULL!	#NULL!	#NULL!	#NULL!
2020.08.31.	A221787614	A2217876	2014	1	1	1	A221	2	17	#NULL!	2	2	2	2	#NULL!	#NULL!	4542.71	#NULL!	#NULL!	#NULL!	6766.96	#NULL!	#NULL!	#NULL!	#NULL!	#NULL!	612	5	7	20	2	4	2	310	310	2	88	3	20	1	A221787616	A221787615	#NULL!	#NULL!	#NULL!	#NULL!	#NULL!	#NULL!	#NULL!
2020.08.31.	A221787615	A2217876	2014	1	1	1	A221	2	45	#NULL!	2	2	2	2	3	3	4542.71	4761.71	#NULL!	#NULL!	#NULL!	#NULL!	#NULL!	#NULL!	#NULL!	#NULL!	612	5	7	20	2	4	2	310	310	1	1	1	20	1			3	2	88	0	888	8	8
2020.08.31.	A221787616	A2217876	2014	1	1	1	A221	1	48	#NULL!	1	2	2	2	4	6	4542.71	8245.68	23382.9	27594.4	12205.5	22090.2	31434.1	26817.8	36115.8	36699.5	612	5	7	20	2	4	2	310	310	1	1	2	20	1	A221787612		3	2	88	1	48	1	1
2020.08.31.	A221796111	A2217961	2014	1	1	1	A221	1	8	#NULL!	2	2	2	2	1	#NULL!	4542.71	4475	#NULL!	#NULL!	4001.99	5555.73	#NULL!	#NULL!	#NULL!	#NULL!	612	6	7	20	2	4	1	4000	333.333	2	88	3	20	1	A221796114		1	2	88	8	888	8	8
2020.08.31.	A221796112	A2217961	2014	1	1	1	A221	1	11	#NULL!	2	2	2	2	1	#NULL!	4542.71	6552.21	#NULL!	#NULL!	5760.06	7580.21	#NULL!	#NULL!	#NULL!	#NULL!	612	6	7	20	2	4	1	4000	333.333	2	88	3	20	1	A221796114		1	2	88	8	888	8	8
2020.08.31.	A221796114	A2217961	2014	1	1	1	A221	1	36	#NULL!	1	2	1	2	4	2	4542.71	10187.9	#NULL!	#NULL!	12610.5	12187.5	#NULL!	#NULL!	#NULL!	#NULL!	612	6	7	20	2	4	1	4000	333.333	1	1	1	20	1			2	2	88	0	888	8	8
2020.08.31.	A221796115	A2217961	2014	1	1	1	A221	2	74	#NULL!	3	2	4	2	1	6	4542.71	4564.35	9407.97	#NULL!	5050.06	4528.86	#NULL!	9719.6	#NULL!	#NULL!	612	6	7	20	2	4	1	4000	333.333	1	1	6	20	1			2	2	88	0	888	8	8
2020.08.31.	A221801215	A2218012	2014	1	1	1	A221	2	62	#NULL!	2	2	2	2	1	7	4542.71	3487.82	#NULL!	#NULL!	#NULL!	#NULL!	#NULL!	#NULL!	#NULL!	#NULL!	612	2	2	20	3	4	1	1300	108.333	1	1	2	20	1			3	2	88	0	888	8	8
2020.08.31.	A221801216	A2218012	2014	1	1	1	A221	1	66	#NULL!	2	2	2	2	3	6	4542.71	2930.22	9216.21	10015	#NULL!	#NULL!	13667.8	#NULL!	#NULL!	#NULL!	612	2	2	20	3	4	1	1300	108.333	1	1	1	20	2			3	2	88	1	55	1	1
2020.08.31.	A221804612	A2218046	2014	1	1	1	A221	1	16	#NULL!	1	2	1	2	2	7	4542.71	5013.78	#NULL!	#NULL!	5022.66	7281.61	#NULL!	#NULL!	#NULL!	#NULL!	612	3	6	10	1	1	2	135	135	2	88	9	10	1			2	2	88	8	888	8	8
2020.08.31.	A221804613	A2218046	2014	1	1	1	A221	1	22	#NULL!	1	2	1	2	4	3	4542.71	16528.4	#NULL!	23017.8	19154.5	13780.3	#NULL!	#NULL!	36229.3	#NULL!	612	3	6	10	1	1	2	135	135	2	88	9	10	1			3	2	88	0	888	8	8
2020.08.31.	A221804616	A2218046	2014	1	1	1	A221	2	77	#NULL!	3	2	4	2	1	7	4542.71	3054.81	#NULL!	#NULL!	3280.54	3019.24	#NULL!	#NULL!	#NULL!	#NULL!	612	3	6	10	1	1	2	135	135	2	88	1	30	2			3	2	88	1	57	1	1
2020.08.31.	A221818212	A2218182	2014	1	1	1	A221	1	14	#NULL!	1	2	1	1	1	#NULL!	4542.71	6552.21	#NULL!	7489.37	5760.06	5053.47	#NULL!	#NULL!	11686.8	#NULL!	612	4	4	20	3	4	1	1800	150	2	88	3	10	1	A221818216	A221818215	2	2	88	8	888	8	8
2020.08.31.	A221818213	A2218182	2014	1	1	1	A221	2	17	#NULL!	1	2	1	1	2	7	4542.71	5467.35	#NULL!	8518.67	5413.57	8113.36	#NULL!	#NULL!	16372.9	#NULL!	612	4	4	20	3	4	1	1800	150	2	88	3	10	1	A221818216	A221818215	3	2	88	8	888	8	8
2020.08.31.	A221818215	A2218182	2014	1	1	1	A221	2	48	#NULL!	1	2	1	1	3	6	4542.71	4761.71	11603.4	#NULL!	5064.2	4913.17	#NULL!	12320.8	#NULL!	#NULL!	612	4	4	20	3	4	1	1800	150	1	1	2	10	1			4	2	88	1	43	1	1
2020.08.31.	A221818216	A2218182	2014	1	1	1	A221	1	54	#NULL!	1	2	1	1	3	5	4542.71	6624.2	#NULL!	#NULL!	10288.9	10624.9	#NULL!	#NULL!	#NULL!	#NULL!	612	4	4	20	3	4	1	1800	150	1	1	1	10	1			4	1	14	1	43	1	1
2020.08.31.	A221821616	A2218216	2014	1	1	1	A221	1	80	#NULL!	1	1	1	1	1	5	4542.71	2729.13	#NULL!	#NULL!	2753.44	3307.81	#NULL!	#NULL!	#NULL!	#NULL!	612	1	1	20	2	4	2	29	29	1	3	1	20	2			4	1	4	0	888	8	8
2020.08.31.	A222726415	A2227264	2014	1	1	2	A222	1	28	#NULL!	1	1	1	1	#NULL!	#NULL!	6081.71	#NULL!	#NULL!	#NULL!	21983.3	#NULL!	#NULL!	#NULL!	#NULL!	#NULL!	601	3	6	20	2	2	2	90	90	2	88	5	99	9			#NULL!	#NULL!	#NULL!	#NULL!	#NULL!	#NULL!	#NULL!
2020.08.31.	A222726416	A2227264	2014	1	1	2	A222	2	77	#NULL!	3	1	3	1	#NULL!	#NULL!	6081.71	12269.2	#NULL!	#NULL!	6587.89	12126.3	#NULL!	#NULL!	#NULL!	#NULL!	601	3	6	20	2	2	2	90	90	1	3	1	20	2			9	9	99	9	999	9	9
2020.08.31.	A222728114	A2227281	2014	1	1	2	A222	2	31	#NULL!	3	4	4	4	#NULL!	#NULL!	6081.71	7898.06	#NULL!	#NULL!	11861	14323.9	#NULL!	#NULL!	#NULL!	#NULL!	601	4	4	20	2	2	2	520	520	2	88	3	20	1	A222728116	A222728115	#NULL!	#NULL!	#NULL!	#NULL!	#NULL!	#NULL!	#NULL!
2020.08.31.	A222728115	A2227281	2014	1	1	2	A222	2	59	#NULL!	3	4	4	4	4	7	6081.71	6706.39	6565.35	#NULL!	10200.6	10413.5	#NULL!	13371.7	#NULL!	#NULL!	601	4	4	20	2	2	2	520	520	1	1	1	20	1			2	2	88	0	888	8	8
2020.08.31.	A222728116	A2227281	2014	1	1	2	A222	1	62	#NULL!	4	4	5	4	4	5	6081.71	7715.98	6169.26	#NULL!	#NULL!	#NULL!	#NULL!	#NULL!	#NULL!	#NULL!	601	4	4	20	2	2	2	520	520	1	1	2	20	1			2	1	14	0	888	8	8
2020.08.31.	A222734915	A2227349	2014	1	1	2	A222	2	49	#NULL!	4	4	5	5	4	7	6081.71	6374.89	7767.2	#NULL!	6779.86	6577.67	#NULL!	8247.47	#NULL!	#NULL!	601	2	2	20	3	2	2	1300	1300	1	1	1	20	1			2	2	88	0	888	8	8
2020.08.31.	A222734916	A2227349	2014	1	1	2	A222	1	51	#NULL!	4	4	5	5	4	2	6081.71	8868.36	13100.4	#NULL!	13774.6	14224.5	#NULL!	17018.1	#NULL!	#NULL!	601	2	2	20	3	2	2	1300	1300	1	1	2	20	1			2	2	88	1	45	1	1
2020.08.31.	A222738315	A2227383	2014	1	1	2	A222	2	56	#NULL!	1	2	1	1	1	7	6081.71	5029.8	6565.35	14621	5100.31	5206.75	19718.5	6685.84	14855.2	20450.1	601	2	2	20	2	2	2	100	100	1	1	2	20	1			3	2	88	0	888	8	8
2020.08.31.	A222738316	A2227383	2014	1	1	2	A222	1	67	#NULL!	2	2	2	1	3	2	6081.71	3922.92	6169.26	#NULL!	3991.08	4428.44	#NULL!	6561.73	#NULL!	#NULL!	601	2	2	20	2	2	2	100	100	1	1	1	20	1			3	1	14	1	59	1	1
2020.08.31.	A222743415	A2227434	2014	1	1	2	A222	2	44	#NULL!	4	4	5	5	3	3	6081.71	6407.55	7714.12	8913.57	6617.54	6547.72	11568.2	8003.85	8917.8	12190	601	2	2	20	1	2	1	18000	1500	1	1	2	20	1			3	2	88	1	35	1	0
2020.08.31.	A222743416	A2227434	2014	1	1	2	A222	1	58	#NULL!	4	4	5	5	3	3	6081.71	8418.9	8351.96	8038.64	12138.5	7796.06	10213.5	10011.9	9313.92	12057.8	601	2	2	20	1	2	1	18000	1500	1	1	1	20	1			3	2	88	0	888	8	8
2020.08.31.	A222753612	A2227536	2014	1	1	2	A222	1	20	#NULL!	3	4	4	4	3	7	6081.71	21945.7	#NULL!	#NULL!	27525.9	23061	#NULL!	#NULL!	#NULL!	#NULL!	601	5	4	20	2	2	2	600	600	2	88	3	20	1	A222753616	A222753615	3	2	88	0	888	8	8
2020.08.31.	A222753613	A2227536	2014	1	1	2	A222	2	22	#NULL!	4	4	4	4	3	7	6081.71	8238.35	#NULL!	29606.8	11326	11848.6	#NULL!	#NULL!	34976.9	#NULL!	601	5	4	20	2	2	2	600	600	2	88	3	20	2	A222753616	A222753615	3	2	88	0	888	8	8
2020.08.31.	A222753614	A2227536	2014	1	1	2	A222	2	26	#NULL!	3	4	4	4	4	1	6081.71	6838.53	#NULL!	#NULL!	9878.68	12625.8	#NULL!	#NULL!	#NULL!	#NULL!	601	5	4	20	2	2	2	600	600	2	88	3	20	1	A222753616	A222753615	2	2	88	0	888	8	8
2020.08.31.	A222753615	A2227536	2014	1	1	2	A222	2	50	#NULL!	3	4	4	4	4	7	6081.71	6716.41	13671.8	#NULL!	8779.79	7234.74	#NULL!	14034.8	#NULL!	#NULL!	601	5	4	20	2	2	2	600	600	1	1	2	20	1			3	2	88	1	49	1	1
2020.08.31.	A222753616	A2227536	2014	1	1	2	A222	1	56	#NULL!	3	4	4	4	4	1	6081.71	8418.9	#NULL!	#NULL!	#NULL!	#NULL!	#NULL!	#NULL!	#NULL!	#NULL!	601	5	4	20	2	2	2	600	600	1	1	1	20	2			1	2	88	0	888	8	8
2020.08.31.	A222760415	A2227604	2014	1	1	2	A222	2	39	#NULL!	4	4	5	5	4	1	6081.71	5763.7	#NULL!	7761.58	5590.26	6327.46	#NULL!	#NULL!	7625.37	#NULL!	601	2	2	20	2	2	1	15000	1250	1	1	2	10	1			3	2	88	0	888	8	8
2020.08.31.	A222760416	A2227604	2014	1	1	2	A222	1	43	#NULL!	4	4	5	5	4	1	6081.71	8706.93	11500.3	12009	11132.4	12359.2	15466.2	14222.3	14231.7	18985.5	601	2	2	20	2	2	1	15000	1250	1	1	1	10	1			3	2	88	0	888	8	8
2020.08.31.	A222763813	A2227638	2014	1	1	2	A222	2	1	12	4	4	5	5	1	#NULL!	6081.71	4957.57	#NULL!	#NULL!	4483.58	4520.49	#NULL!	#NULL!	#NULL!	#NULL!	601	4	4	20	3	2	1	10000	833.333	2	88	3	10	1	A222763816	A222763815	2	2	88	8	888	8	8
2020.08.31.	A222763814	A2227638	2014	1	1	2	A222	1	3	43	4	4	5	5	1	#NULL!	6081.71	4582.42	#NULL!	#NULL!	4609.78	4382.46	#NULL!	#NULL!	#NULL!	#NULL!	601	4	4	20	3	2	1	10000	833.333	2	88	3	10	1	A222763816	A222763815	2	2	88	8	888	8	8
2020.08.31.	A222763815	A2227638	2014	1	1	2	A222	2	32	#NULL!	4	4	5	5	3	7	6081.71	5923.54	#NULL!	#NULL!	5930.48	7161.93	#NULL!	#NULL!	#NULL!	#NULL!	601	4	4	20	3	2	1	10000	833.333	1	1	2	10	1			2	2	88	0	888	8	8
2020.08.31.	A222763816	A2227638	2014	1	1	2	A222	1	32	#NULL!	4	4	5	5	3	3	6081.71	10000.6	#NULL!	20085.8	8969.03	11426.2	#NULL!	#NULL!	23715.6	#NULL!	601	4	4	20	3	2	1	10000	833.333	1	1	1	10	1			3	2	88	0	888	8	8
2020.08.31.	A222770616	A2227706	2014	1	1	2	A222	2	64	#NULL!	4	4	5	4	3	3	6081.71	9338.88	6297.61	13197.8	9591.6	8084.22	9492.11	6506.22	13492.6	9868.72	601	2	5	20	2	2	2	410	410	1	3	6	10	1			1	2	88	0	888	8	8
2020.08.31.	A222779115	A2227791	2014	1	1	2	A222	2	76	#NULL!	4	3	5	3	4	1	6081.71	4089.73	12595.2	#NULL!	4391.93	4042.11	#NULL!	13012.4	#NULL!	#NULL!	601	2	2	20	3	2	2	230	230	1	1	1	10	2			3	1	14	0	888	8	8
2020.08.31.	A222779116	A2227791	2014	1	1	2	A222	1	78	#NULL!	4	3	5	3	4	7	6081.71	3653.71	#NULL!	#NULL!	3686.25	4428.44	#NULL!	#NULL!	#NULL!	#NULL!	601	2	2	20	3	2	2	230	230	1	1	2	10	2			4	2	88	1	67	1	1
2020.08.31.	A222787616	A2227876	2014	1	1	2	A222	2	79	#NULL!	2	1	2	1	3	7	6081.71	8179.46	#NULL!	#NULL!	8783.86	8084.22	#NULL!	#NULL!	#NULL!	#NULL!	601	2	6	20	2	2	2	40	40	1	3	1	10	2			3	2	88	1	51	1	1
2020.08.31.	A222792714	A2227927	2014	1	1	2	A222	2	26	#NULL!	3	4	4	4	#NULL!	#NULL!	6081.71	#NULL!	#NULL!	#NULL!	7902.95	#NULL!	#NULL!	#NULL!	#NULL!	#NULL!	601	3	3	20	2	2	2	480	480	2	88	9	20	9			#NULL!	#NULL!	#NULL!	#NULL!	#NULL!	#NULL!	#NULL!
2020.08.31.	A222792715	A2227927	2014	1	1	2	A222	2	58	#NULL!	4	4	4	4	3	7	6081.71	7544.69	6565.35	#NULL!	5100.31	7810.12	#NULL!	6685.84	#NULL!	#NULL!	601	3	3	20	2	2	2	480	480	1	1	2	20	1			4	2	88	0	888	8	8
2020.08.31.	A222792716	A2227927	2014	1	1	2	A222	1	61	#NULL!	4	4	5	4	3	2	6081.71	8680.47	6169.26	#NULL!	7566.47	6642.66	#NULL!	6561.73	#NULL!	#NULL!	601	3	3	20	2	2	2	480	480	1	1	1	20	1			3	2	88	1	57	1	1
2020.08.31.	A222799511	A2227995	2014	1	1	2	A222	2	74	#NULL!	1	1	1	1	1	7	6081.71	6110.67	9446.42	#NULL!	8451.18	10105.3	#NULL!	9759.33	#NULL!	#NULL!	601	5	7	20	1	2	2	53	53	1	1	6	20	2			1	2	88	1	47	1	1
2020.08.31.	A222799515	A2227995	2014	1	1	2	A222	2	47	#NULL!	1	1	1	1	#NULL!	#NULL!	6081.71	12749.8	11650.8	#NULL!	16949.7	16444.2	#NULL!	12371.2	#NULL!	#NULL!	601	5	7	20	1	2	2	53	53	1	1	1	20	9			#NULL!	#NULL!	#NULL!	#NULL!	#NULL!	#NULL!	#NULL!
2020.08.31.	A222802915	A2228029	2014	1	1	2	A222	2	80	#NULL!	4	3	5	3	#NULL!	#NULL!	6081.71	8179.46	#NULL!	#NULL!	4391.93	8084.22	#NULL!	#NULL!	#NULL!	#NULL!	601	2	2	20	2	2	2	250	250	1	1	2	20	2			9	9	99	9	999	9	9
2020.08.31.	A222802916	A2228029	2014	1	1	2	A222	1	80	#NULL!	4	3	5	3	#NULL!	#NULL!	6081.71	#NULL!	#NULL!	#NULL!	3686.25	#NULL!	#NULL!	#NULL!	#NULL!	#NULL!	601	2	2	20	2	2	2	250	250	1	1	1	20	2			#NULL!	#NULL!	#NULL!	#NULL!	#NULL!	#NULL!	#NULL!
2020.08.31.	A222821614	A2228216	2014	1	1	2	A222	2	61	#NULL!	3	2	3	3	3	7	6081.71	4669.44	6297.61	#NULL!	4795.8	4042.11	#NULL!	6506.22	#NULL!	#NULL!	601	2	2	20	2	2	2	200	200	1	1	2	10	1			3	2	88	1	60	1	1
2020.08.31.	A222821616	A2228216	2014	1	1	2	A222	1	63	#NULL!	2	2	3	3	#NULL!	#NULL!	6081.71	5786.98	6169.26	13407.9	7566.47	4428.44	18298.2	6561.73	14098.8	19654.8	601	2	2	20	2	2	2	200	200	1	1	1	10	1			9	9	99	9	999	9	9
2020.08.31.	A223717913	A2237179	2014	1	1	1	A223	2	20	#NULL!	1	2	2	2	4	2	7603.46	10299.7	#NULL!	#NULL!	11328	11850.6	#NULL!	#NULL!	#NULL!	#NULL!	612	3	4	20	1	1	1	2000	166.667	2	88	3	20	1	A223717916	A223717915	3	2	88	0	888	8	8
2020.08.31.	A223717915	A2237179	2014	1	1	1	A223	2	57	#NULL!	2	2	2	2	3	7	7603.46	6288.34	8208.12	13709.6	6376.5	6509.57	12326.2	8358.75	13929.1	12783.5	612	3	4	20	1	1	1	2000	166.667	1	1	2	10	1			3	2	88	0	888	8	8
2020.08.31.	A223717916	A2237179	2014	1	1	1	A223	1	60	#NULL!	2	2	2	2	2	5	7603.46	7234.99	7712.91	12572.1	9459.73	5536.51	11438.4	8203.58	13219.9	12286.4	612	3	4	20	1	1	1	2000	166.667	1	1	1	10	1			3	2	88	1	55	1	1
2020.08.31.	A223721311	A2237213	2014	1	1	1	A223	1	37	#NULL!	1	2	2	3	4	5	7603.46	8526.12	#NULL!	#NULL!	10553.5	13599.4	#NULL!	#NULL!	#NULL!	#NULL!	612	6	7	20	2	1	1	4260	355	1	1	4	20	1			2	2	88	0	888	8	8
2020.08.31.	A223721312	A2237213	2014	1	1	1	A223	2	4	59	2	2	2	3	1	#NULL!	7603.46	6198.04	#NULL!	#NULL!	5605.45	5651.59	#NULL!	#NULL!	#NULL!	#NULL!	612	6	7	20	2	1	1	4260	355	2	88	5	10	1	A223721311	A223721314	1	2	88	8	888	8	8
2020.08.31.	A223721313	A2237213	2014	1	1	1	A223	2	9	#NULL!	2	2	2	3	1	#NULL!	7603.46	5615.21	#NULL!	#NULL!	5658.26	6386.04	#NULL!	#NULL!	#NULL!	#NULL!	612	6	7	20	2	1	1	4260	355	2	88	5	10	1	A223721311	A223721314	1	2	88	8	888	8	8
2020.08.31.	A223721314	A2237213	2014	1	1	1	A223	2	37	#NULL!	2	2	2	3	3	7	7603.46	7205.88	#NULL!	19407.3	6989.04	7910.7	#NULL!	#NULL!	19066.7	#NULL!	612	6	7	20	2	1	1	4260	355	1	1	3	10	1	A223721316	A223721315	2	1	5	0	888	8	8
2020.08.31.	A223721315	A2237213	2014	1	1	1	A223	2	65	#NULL!	3	2	4	3	2	6	7603.46	5404.3	#NULL!	16500.1	6086.4	5053.52	#NULL!	#NULL!	16868.7	#NULL!	612	6	7	20	2	1	1	4260	355	1	1	2	10	2			3	2	88	0	888	8	8
2020.08.31.	A223721316	A2237213	2014	1	1	1	A223	1	67	#NULL!	3	2	4	3	4	5	7603.46	4904.51	#NULL!	#NULL!	4989.72	5536.51	#NULL!	#NULL!	#NULL!	#NULL!	612	6	7	20	2	1	1	4260	355	1	1	1	10	1			3	1	2	1	48	1	1
2020.08.31.	A223723013	A2237230	2014	1	1	1	A223	2	10	#NULL!	2	3	3	3	1	#NULL!	7603.46	9168.08	#NULL!	11385.9	8483.56	11418.8	#NULL!	#NULL!	17880.5	#NULL!	612	4	4	20	3	1	1	4600	383.333	2	88	3	10	1	A223723016		1	2	88	8	888	8	8
2020.08.31.	A223723014	A2237230	2014	1	1	1	A223	2	15	#NULL!	3	3	3	3	2	7	7603.46	9151.09	#NULL!	14258.3	13591.6	18106.5	#NULL!	#NULL!	27404.5	#NULL!	612	4	4	20	3	1	1	4600	383.333	2	88	3	10	1	A223723016		3	2	88	8	888	8	8
2020.08.31.	A223723016	A2237230	2014	1	1	1	A223	1	47	#NULL!	2	3	3	3	4	3	7603.46	18527.6	#NULL!	#NULL!	19812.7	22090.2	#NULL!	#NULL!	#NULL!	#NULL!	612	4	4	20	3	1	1	4600	383.333	1	1	1	10	1			3	2	88	0	888	8	8
2020.08.31.	A223728114	A2237281	2014	1	1	1	A223	1	33	#NULL!	4	4	5	5	#NULL!	#NULL!	7603.46	#NULL!	#NULL!	#NULL!	11213.2	#NULL!	#NULL!	#NULL!	#NULL!	#NULL!	612	2	5	20	2	1	2	600	600	2	88	3	20	2		A223728115	#NULL!	#NULL!	#NULL!	#NULL!	#NULL!	#NULL!	#NULL!
2020.08.31.	A223728115	A2237281	2014	1	1	1	A223	2	59	#NULL!	4	4	5	5	1	7	7603.46	12576.7	8208.12	#NULL!	6376.5	13019.1	#NULL!	8358.75	#NULL!	#NULL!	612	2	5	20	2	1	2	600	600	1	1	1	10	2			3	1	14	0	888	8	8
2020.08.31.	A223733215	A2237332	2014	1	1	1	A223	2	67	#NULL!	4	4	5	5	#NULL!	#NULL!	7603.46	#NULL!	#NULL!	#NULL!	9129.6	#NULL!	#NULL!	#NULL!	#NULL!	#NULL!	612	3	4	20	2	1	2	1000	1000	1	1	2	20	1			#NULL!	#NULL!	#NULL!	#NULL!	#NULL!	#NULL!	#NULL!
2020.08.31.	A223733216	A2237332	2014	1	1	1	A223	1	70	#NULL!	4	4	5	5	4	7	7603.46	14274.5	15425.8	#NULL!	6855.87	16609.5	#NULL!	16407.2	#NULL!	#NULL!	612	3	4	20	2	1	2	1000	1000	1	1	1	20	1			3	2	88	1	67	1	1
2020.08.31.	A223743412	A2237434	2014	1	1	1	A223	2	59	#NULL!	4	4	5	5	1	7	7603.46	6288.34	8208.12	#NULL!	6376.5	6509.57	#NULL!	8358.75	#NULL!	#NULL!	612	5	7	20	2	1	1	13000	1083.33	1	1	6	20	1			5	1	14	1	47	1	1
2020.08.31.	A223743414	A2237434	2014	1	1	1	A223	2	3	39	4	4	5	5	1	#NULL!	7603.46	6198.04	#NULL!	#NULL!	5605.45	5651.59	#NULL!	#NULL!	#NULL!	#NULL!	612	5	7	20	2	1	1	13000	1083.33	2	88	3	20	1	A223743416	A223743415	1	2	88	8	888	8	8
2020.08.31.	A223743415	A2237434	2014	1	1	1	A223	2	34	#NULL!	4	4	5	5	4	2	7603.46	7405.72	#NULL!	29463.7	7414.39	8953.97	#NULL!	#NULL!	33849	#NULL!	612	5	7	20	2	1	1	13000	1083.33	1	1	2	20	1			1	2	88	0	888	8	8
2020.08.31.	A223743416	A2237434	2014	1	1	1	A223	1	35	#NULL!	4	4	5	5	4	1	7603.46	8526.12	#NULL!	#NULL!	10553.5	13599.4	#NULL!	#NULL!	#NULL!	#NULL!	612	5	7	20	2	1	1	13000	1083.33	1	1	1	20	1			3	2	88	0	888	8	8
2020.08.31.	A223745116	A2237451	2014	1	1	1	A223	1	80	#NULL!	1	1	2	1	2	6	7603.46	4567.93	#NULL!	#NULL!	4608.62	5536.51	#NULL!	#NULL!	#NULL!	#NULL!	612	1	1	20	1	1	2	30	30	1	3	1	10	2			3	1	7	1	73	1	1
2020.08.31.	A223757016	A2237570	2014	1	1	1	A223	2	67	#NULL!	2	2	3	2	2	5	7603.46	5404.3	7873.39	8250.04	6086.4	5053.52	11867.2	8134.19	8434.34	12338	612	1	1	20	1	4	1	960	80	1	3	1	10	2			4	2	88	0	888	8	8
2020.08.31.	A223760414	A2237604	2014	1	1	1	A223	1	25	#NULL!	3	4	4	5	4	2	7603.46	16626.4	#NULL!	30683.2	#NULL!	#NULL!	#NULL!	#NULL!	#NULL!	#NULL!	612	3	4	20	3	4	1	7000	583.333	2	88	3	20	1	A223760416	A223760415	3	2	88	0	888	8	8
2020.08.31.	A223760415	A2237604	2014	1	1	1	A223	2	53	#NULL!	3	4	4	5	3	2	7603.46	8396.98	17092.8	#NULL!	13172	10854	#NULL!	17546.5	#NULL!	#NULL!	612	3	4	20	3	4	1	7000	583.333	1	1	1	20	1			3	2	88	0	888	8	8
2020.08.31.	A223760416	A2237604	2014	1	1	1	A223	1	58	#NULL!	3	4	4	5	4	7	7603.46	10525.5	#NULL!	#NULL!	19649.5	14620.2	#NULL!	#NULL!	#NULL!	#NULL!	612	3	4	20	3	4	1	7000	583.333	1	1	2	20	1			3	2	88	0	888	8	8
2020.08.31.	A223763816	A2237638	2014	1	1	1	A223	2	80	#NULL!	3	2	4	1	2	7	7603.46	5113.05	#NULL!	#NULL!	5490.87	5053.52	#NULL!	#NULL!	#NULL!	#NULL!	612	1	1	20	2	4	2	69	69	1	3	1	20	2			2	2	88	1	80	1	1
2020.08.31.	A223770616	A2237706	2014	1	1	1	A223	1	54	#NULL!	1	2	2	2	#NULL!	#NULL!	7603.46	11087.4	#NULL!	15955.8	#NULL!	#NULL!	#NULL!	#NULL!	#NULL!	#NULL!	612	1	1	20	1	4	1	1500	125	2	88	1	10	2			9	9	99	9	999	9	9
2020.08.31.	A223777414	A2237774	2014	1	1	1	A223	2	2	26	2	2	2	3	1	#NULL!	7603.46	6198.04	#NULL!	#NULL!	5605.45	5651.59	#NULL!	#NULL!	#NULL!	#NULL!	612	3	4	20	1	4	1	3000	250	2	88	3	20	1	A223777416	A223777415	1	2	88	8	888	8	8
2020.08.31.	A223777415	A2237774	2014	1	1	1	A223	2	32	#NULL!	2	2	2	3	4	7	7603.46	7405.72	#NULL!	#NULL!	7414.39	8953.97	#NULL!	#NULL!	#NULL!	#NULL!	612	3	4	20	1	4	1	3000	250	1	1	2	20	1			2	2	88	0	888	8	8
2020.08.31.	A223777416	A2237774	2014	1	1	1	A223	1	32	#NULL!	1	2	2	3	4	2	7603.46	12502.9	#NULL!	25111.6	11213.2	14285.2	#NULL!	#NULL!	29649.6	#NULL!	612	3	4	20	1	4	1	3000	250	1	1	1	20	1			2	2	88	0	888	8	8
2020.08.31.	A223782515	A2237825	2014	1	1	1	A223	2	38	#NULL!	4	4	4	4	3	2	7603.46	7205.88	#NULL!	#NULL!	6989.04	7910.7	#NULL!	#NULL!	#NULL!	#NULL!	612	3	4	20	2	4	1	6000	500	1	1	2	20	1			2	2	88	0	888	8	8
2020.08.31.	A223782516	A2237825	2014	1	1	1	A223	1	38	#NULL!	3	4	4	4	4	1	7603.46	8526.12	#NULL!	23004.5	10553.5	13599.4	#NULL!	#NULL!	26840.4	#NULL!	612	3	4	20	2	4	1	6000	500	1	1	1	20	1			3	2	88	0	888	8	8
2020.08.31.	A223789315	A2237893	2014	1	1	1	A223	1	44	#NULL!	3	3	4	4	3	5	7603.46	18547.5	23354.1	30663	21382	22570.8	37792	27117.3	37086	43431.2	612	4	5	20	2	4	2	500	500	2	88	3	20	1			4	2	88	0	888	8	8
2020.08.31.	A223796115	A2237961	2014	1	1	1	A223	2	28	#NULL!	4	4	5	5	4	2	7603.46	17099.3	#NULL!	24642.2	19145.4	21204.7	#NULL!	#NULL!	27424.2	#NULL!	612	3	4	20	2	4	1	8300	691.667	1	1	2	20	1			3	2	88	0	888	8	8
2020.08.31.	A224716213	A2247162	2014	1	1	1	A224	2	11	#NULL!	1	1	1	1	1	#NULL!	5765.75	6952.22	#NULL!	#NULL!	6433.14	6494.21	#NULL!	#NULL!	#NULL!	#NULL!	612	4	7	20	2	4	2	110	110	2	88	5	99	1			1	2	88	8	888	8	8
2020.08.31.	A224716214	A2247162	2014	1	1	1	A224	2	15	#NULL!	1	1	1	1	2	7	5765.75	6939.33	#NULL!	21624.3	6871.07	10297.7	#NULL!	#NULL!	20781	#NULL!	612	4	7	20	2	4	2	110	110	2	88	5	99	1			2	2	88	8	888	8	8
2020.08.31.	A224716215	A2247162	2014	1	1	1	A224	2	37	#NULL!	1	1	1	1	3	7	5765.75	5464.27	#NULL!	14716.7	5299.83	5998.73	#NULL!	#NULL!	14458.4	#NULL!	612	4	7	20	2	4	2	110	110	1	3	4	10	1			3	1	4	0	888	8	8
2020.08.31.	A224716216	A2247162	2014	1	1	1	A224	2	72	#NULL!	2	1	3	1	1	7	5765.75	2896.61	5970.44	#NULL!	3204.85	3832.12	#NULL!	6168.21	#NULL!	#NULL!	612	4	7	20	2	4	2	110	110	1	3	1	10	1			3	1	14	1	68	1	1
2020.08.31.	A224724714	A2247247	2014	1	1	1	A224	1	41	#NULL!	4	4	4	4	3	2	5765.75	12381.9	16354.2	30663	15831	17575.7	37792	20225.1	37086	43431.2	612	3	5	20	2	4	1	6115	509.583	2	88	3	10	1	A224724716		5	2	88	0	888	8	8
2020.08.31.	A224724716	A2247247	2014	1	1	1	A224	1	76	#NULL!	4	4	5	4	1	7	5765.75	5195.84	8773.13	#NULL!	5242.12	6297.56	#NULL!	9331.25	#NULL!	#NULL!	612	3	5	20	2	4	1	6115	509.583	1	3	1	10	2			3	2	88	1	69	1	1
2020.08.31.	A224733215	A2247332	2014	1	1	1	A224	2	80	#NULL!	3	2	4	2	#NULL!	#NULL!	5765.75	11631.8	#NULL!	#NULL!	#NULL!	#NULL!	#NULL!	#NULL!	#NULL!	#NULL!	612	3	4	20	2	1	2	150	150	1	1	2	10	2			9	9	99	9	999	9	9
2020.08.31.	A224738315	A2247383	2014	1	1	1	A224	2	48	#NULL!	4	4	5	5	3	1	5765.75	18131.1	14727.4	#NULL!	19282.9	18707.8	#NULL!	15638	#NULL!	#NULL!	612	3	4	20	2	3	1	18000	1500	1	1	1	20	1			3	2	88	0	888	8	8
2020.08.31.	A224740016	A2247400	2014	1	1	1	A224	2	72	#NULL!	1	1	1	1	1	7	5765.75	5793.21	#NULL!	#NULL!	6409.7	7664.23	#NULL!	#NULL!	#NULL!	#NULL!	612	2	6	20	3	3	2	23	23	1	3	1	20	2			5	2	88	1	47	1	1
2020.08.31.	A224746816	A2247468	2014	1	1	1	A224	2	59	#NULL!	2	2	2	2	1	7	5765.75	4768.49	6224.27	6930.72	4835.34	4936.25	9347.04	6338.5	7041.71	9693.84	612	1	1	20	3	3	2	100	100	1	1	1	10	1			3	1	7	0	888	8	8
2020.08.31.	A224758716	A2247587	2014	1	1	1	A224	1	40	#NULL!	1	2	1	2	3	3	5765.75	18547.5	23354.1	30663	21382	22570.8	37792	27117.3	37086	43431.2	612	3	4	20	2	3	1	2000	166.667	2	88	1	10	1			3	2	88	0	888	8	8
2020.08.31.	A224760415	A2247604	2014	1	1	1	A224	2	74	#NULL!	3	2	4	2	1	7	5765.75	2896.61	5970.44	#NULL!	3204.85	3832.12	#NULL!	6168.21	#NULL!	#NULL!	612	2	2	20	2	1	2	170	170	1	1	1	20	1			2	2	88	1	63	1	1
2020.08.31.	A224760416	A2247604	2014	1	1	1	A224	1	79	#NULL!	3	2	4	2	4	7	5765.75	3463.89	5848.75	#NULL!	3494.75	4198.37	#NULL!	6220.83	#NULL!	#NULL!	612	2	2	20	2	1	2	170	170	1	1	2	20	2			3	1	14	0	888	8	8
2020.08.31.	A224770616	A2247706	2014	1	1	1	A224	2	66	#NULL!	4	4	5	5	4	7	5765.75	8196.24	11940.9	12512.1	#NULL!	#NULL!	17998	#NULL!	#NULL!	#NULL!	612	2	2	20	2	1	2	800	800	1	1	2	20	1			2	2	88	1	60	1	1
2020.08.31.	A224801213	A2248012	2014	1	1	1	A224	1	15	#NULL!	3	3	4	4	2	7	5765.75	6363.65	#NULL!	10629.2	6374.91	9242.05	#NULL!	#NULL!	13313.3	#NULL!	612	4	4	20	1	3	1	6000	500	2	88	3	20	1	A224801216	A224801215	4	2	88	8	888	8	8
2020.08.31.	A224801214	A2248012	2014	1	1	1	A224	2	2	31	3	3	4	4	1	#NULL!	5765.75	4700.01	#NULL!	#NULL!	4250.65	4285.64	#NULL!	#NULL!	#NULL!	#NULL!	612	4	4	20	1	3	1	6000	500	2	88	3	20	1	A224801216	A224801215	1	2	88	8	888	8	8
2020.08.31.	A224801215	A2248012	2014	1	1	1	A224	2	42	#NULL!	3	3	4	4	4	1	5765.75	6074.66	7313.36	#NULL!	6273.74	6207.55	#NULL!	7588.04	#NULL!	#NULL!	612	4	4	20	1	3	1	6000	500	1	1	2	20	1			3	1	5	0	888	8	8
2020.08.31.	A224801216	A2248012	2014	1	1	1	A224	1	39	#NULL!	3	3	4	4	4	1	5765.75	6465.41	#NULL!	17444.4	8002.82	10312.5	#NULL!	#NULL!	15264.9	#NULL!	612	4	4	20	1	3	1	6000	500	1	1	1	20	1			3	2	88	0	888	8	8
2020.08.31.	A224806313	A2248063	2014	1	1	1	A224	1	7	#NULL!	3	3	4	4	1	#NULL!	5765.75	5679.81	#NULL!	#NULL!	5079.45	4701	#NULL!	#NULL!	#NULL!	#NULL!	612	3	5	20	2	3	1	5000	416.667	2	88	3	20	1		A224806315	2	2	88	8	888	8	8
2020.08.31.	A224806314	A2248063	2014	1	1	1	A224	1	8	#NULL!	3	3	4	4	1	#NULL!	5765.75	5679.81	#NULL!	#NULL!	5079.45	4701	#NULL!	#NULL!	#NULL!	#NULL!	612	3	5	20	2	3	1	5000	416.667	2	88	3	20	1		A224806315	2	2	88	8	888	8	8
2020.08.31.	A224806315	A2248063	2014	1	1	1	A224	2	44	#NULL!	3	3	3	4	4	7	5765.75	6074.66	7313.36	#NULL!	6273.74	6207.55	#NULL!	7588.04	#NULL!	#NULL!	612	3	5	20	2	3	1	5000	416.667	1	1	1	20	1			2	2	88	0	888	8	8
2020.08.31.	A224808015	A2248080	2014	1	1	1	A224	2	57	#NULL!	3	3	4	4	#NULL!	#NULL!	5765.75	4768.49	6224.27	#NULL!	4835.34	4936.25	#NULL!	6338.5	#NULL!	#NULL!	612	2	2	20	2	3	1	3770	314.167	1	1	1	20	1			9	9	99	9	999	9	9
2020.08.31.	A224808016	A2248080	2014	1	1	1	A224	1	65	#NULL!	4	3	4	4	3	6	5765.75	3719.12	5848.75	12711.3	3783.74	4198.37	17347.6	6220.83	13366.3	18633.7	612	2	2	20	2	3	1	3770	314.167	1	1	2	20	1			4	2	88	0	888	8	8
2020.08.31.	A224811415	A2248114	2014	1	1	1	A224	2	57	#NULL!	1	2	1	1	3	5	5765.75	4768.49	6224.27	#NULL!	4835.34	4936.25	#NULL!	6338.5	#NULL!	#NULL!	612	2	2	20	2	3	2	100	100	1	1	2	10	1			4	1	14	0	888	8	8
2020.08.31.	A224811416	A2248114	2014	1	1	1	A224	1	60	#NULL!	1	2	2	1	2	5	5765.75	5486.34	5848.75	12711.3	7173.38	4198.37	17347.6	6220.83	13366.3	18633.7	612	2	2	20	2	3	2	100	100	1	1	1	10	1			4	1	14	0	888	8	8
2020.08.31.	A224821614	A2248216	2014	1	1	1	A224	2	30	#NULL!	3	3	3	4	4	2	5765.75	5615.8	#NULL!	#NULL!	5622.38	6789.85	#NULL!	#NULL!	#NULL!	#NULL!	612	3	4	20	2	3	1	4300	358.333	2	88	3	20	1	A224821616	A224821615	3	2	88	0	888	8	8
2020.08.31.	A224821615	A2248216	2014	1	1	1	A224	2	55	#NULL!	3	3	4	4	2	3	5765.75	4768.49	6224.27	#NULL!	4835.34	4936.25	#NULL!	6338.5	#NULL!	#NULL!	612	3	4	20	2	3	1	4300	358.333	1	1	1	10	1			4	2	88	0	888	8	8
2020.08.31.	A224821616	A2248216	2014	1	1	1	A224	1	60	#NULL!	3	3	4	4	3	3	5765.75	5486.34	5848.75	#NULL!	7173.38	4198.37	#NULL!	6220.83	#NULL!	#NULL!	612	3	4	20	2	3	1	4300	358.333	1	1	2	10	1			1	2	88	0	888	8	8
2020.08.31.	A224823314	A2248233	2014	1	1	1	A224	1	17	#NULL!	4	4	5	5	3	7	5765.75	6363.65	#NULL!	#NULL!	6374.91	13863.1	#NULL!	#NULL!	#NULL!	#NULL!	612	3	7	20	2	3	1	8000	666.667	2	88	3	10	1		A224823315	2	2	88	8	888	8	8
2020.08.31.	A224823315	A2248233	2014	1	1	1	A224	2	47	#NULL!	4	4	5	5	4	3	5765.75	12087.4	14727.4	16076.9	6427.63	9353.92	19869.3	15638	23674.5	21424.5	612	3	7	20	2	3	1	8000	666.667	1	4	1	10	1		A224823316	3	1	14	0	888	8	8
2020.08.31.	A224823316	A2248233	2014	1	1	1	A224	2	76	#NULL!	4	4	5	5	#NULL!	#NULL!	5765.75	#NULL!	#NULL!	#NULL!	4163.76	#NULL!	#NULL!	#NULL!	#NULL!	#NULL!	612	3	7	20	2	3	1	8000	666.667	1	3	6	10	1			#NULL!	#NULL!	#NULL!	#NULL!	#NULL!	#NULL!	#NULL!
2020.08.31.	A225724716	A2257247	2014	1	1	2	A225	2	44	#NULL!	1	1	1	1	3	7	6190.31	6521.97	7851.88	9072.74	6735.71	6664.64	11774.8	8146.78	9077.04	12407.7	601	1	1	20	1	2	9	17	17	1	4	1	10	1			3	2	88	0	888	8	8
2020.08.31.	A225740014	A2257400	2014	1	1	2	A225	2	1	16	2	2	2	2	1	#NULL!	6190.31	5046.1	#NULL!	#NULL!	4563.64	4601.21	#NULL!	#NULL!	#NULL!	#NULL!	601	3	4	20	2	2	1	2800	233.333	2	88	3	20	1	A225740016	A225740015	3	1	3	8	888	8	8
2020.08.31.	A225740015	A2257400	2014	1	1	2	A225	2	26	#NULL!	1	2	2	2	4	1	6190.31	6960.65	#NULL!	20062.3	8044.07	10281	#NULL!	#NULL!	22327.3	#NULL!	601	3	4	20	2	2	1	2800	233.333	1	1	2	20	1			4	1	14	0	888	8	8
2020.08.31.	A225740016	A2257400	2014	1	1	2	A225	1	26	#NULL!	1	2	2	2	4	1	6190.31	13536.3	#NULL!	#NULL!	18015.3	19035.4	#NULL!	#NULL!	#NULL!	#NULL!	601	3	4	20	2	2	1	2800	233.333	1	1	1	20	1			1	2	88	0	888	8	8
2020.08.31.	A225748514	A2257485	2014	1	1	2	A225	2	2	32	2	2	2	3	1	#NULL!	6190.31	5046.1	#NULL!	#NULL!	4563.64	4601.21	#NULL!	#NULL!	#NULL!	#NULL!	601	3	4	20	2	2	1	3000	250	2	88	3	20	1	A225748516	A225748515	1	2	88	8	888	8	8
2020.08.31.	A225748515	A2257485	2014	1	1	2	A225	2	39	#NULL!	2	2	2	3	3	7	6190.31	5866.63	#NULL!	#NULL!	5690.09	6440.45	#NULL!	#NULL!	#NULL!	#NULL!	601	3	4	20	2	2	1	3000	250	1	1	1	20	1			3	2	88	0	888	8	8
2020.08.31.	A225748516	A2257485	2014	1	1	2	A225	1	40	#NULL!	2	2	2	3	#NULL!	#NULL!	6190.31	8862.41	11705.7	24447	11331.1	12579.9	15742.4	14476.3	28971.7	19324.6	601	3	4	20	2	2	1	3000	250	1	1	2	20	1			#NULL!	#NULL!	#NULL!	#NULL!	#NULL!	#NULL!	#NULL!
2020.08.31.	A225750216	A2257502	2014	1	1	2	A225	2	23	#NULL!	2	2	2	2	3	7	6190.31	8385.46	#NULL!	8059.15	9222.61	9648.12	#NULL!	#NULL!	9550.66	#NULL!	601	1	1	20	1	2	2	100	100	2	88	1	20	1			4	1	3	0	888	8	8
2020.08.31.	A225765515	A2257655	2014	1	1	2	A225	2	30	#NULL!	2	3	3	3	#NULL!	#NULL!	6190.31	#NULL!	#NULL!	#NULL!	6036.38	#NULL!	#NULL!	#NULL!	#NULL!	#NULL!	601	3	4	20	2	2	1	4000	333.333	1	1	2	20	1			#NULL!	#NULL!	#NULL!	#NULL!	#NULL!	#NULL!	#NULL!
2020.08.31.	A225765516	A2257655	2014	1	1	2	A225	1	36	#NULL!	2	3	3	3	4	1	6190.31	13883	#NULL!	18729	8592.1	21135.5	#NULL!	#NULL!	21852	#NULL!	601	3	4	20	2	2	1	4000	333.333	1	1	1	20	1			3	1	3	0	888	8	8
2020.08.31.	A225770615	A2257706	2014	1	1	2	A225	2	31	#NULL!	3	4	4	4	4	1	6190.31	6029.32	#NULL!	17228.4	6036.38	7289.82	#NULL!	#NULL!	18474.8	#NULL!	601	2	2	20	1	2	1	5000	416.667	1	1	2	20	1			2	2	88	0	888	8	8
2020.08.31.	A225770616	A2257706	2014	1	1	2	A225	1	33	#NULL!	3	4	4	4	4	2	6190.31	10179.2	#NULL!	#NULL!	9129.19	11630.2	#NULL!	#NULL!	#NULL!	#NULL!	601	2	2	20	1	2	1	5000	416.667	1	1	1	20	1			2	2	88	0	888	8	8
2020.08.31.	A225774016	A2257740	2014	1	1	2	A225	2	51	#NULL!	1	2	1	2	2	3	6190.31	6836.35	6957.98	8283.97	7149.26	5891.14	10323.1	7142.7	8586.07	10429.5	601	1	1	20	2	2	2	100	100	1	4	1	10	1			4	2	88	0	888	8	8
2020.08.31.	A225782516	A2257825	2014	1	1	2	A225	2	80	#NULL!	1	1	1	1	#NULL!	#NULL!	6190.31	4162.76	#NULL!	#NULL!	4470.36	4114.29	#NULL!	#NULL!	#NULL!	#NULL!	601	1	1	20	1	2	1	227	18.9167	1	3	1	99	2			3	2	88	1	66	1	1
2020.08.31.	A225785916	A2257859	2014	1	1	2	A225	2	48	#NULL!	3	3	4	4	3	1	6190.31	6488.73	7905.9	#NULL!	6900.93	6695.13	#NULL!	8394.75	#NULL!	#NULL!	601	1	1	20	1	2	1	3000	250	1	2	1	10	2			2	2	88	0	888	8	8
2020.08.31.	A225791016	A2257910	2014	1	1	2	A225	2	41	#NULL!	2	3	3	3	3	2	6190.31	6521.97	7851.88	9072.74	6735.71	6664.64	11774.8	8146.78	9077.04	12407.7	601	1	1	20	2	2	1	2400	200	1	1	1	20	1			2	2	88	0	888	8	8
2020.08.31.	A225796116	A2257961	2014	1	1	2	A225	1	62	#NULL!	2	3	3	3	3	6	6190.31	5890.32	6279.42	6823.65	7701.59	4507.52	9312.5	6678.9	7175.27	10002.9	601	1	1	20	1	2	2	149	149	1	3	1	20	1			2	2	88	0	888	8	8
2020.08.31.	A225804616	A2258046	2014	1	1	2	A225	1	65	#NULL!	4	4	5	4	#NULL!	#NULL!	6190.31	15971.9	12558.8	#NULL!	16249.4	18030.1	#NULL!	13357.8	#NULL!	#NULL!	601	4	4	20	1	2	2	540	540	1	1	2	20	1			9	9	99	9	999	9	9
2020.08.31.	A225819916	A2258199	2014	1	1	2	A225	1	30	#NULL!	4	4	5	5	4	2	6190.31	10179.2	#NULL!	#NULL!	9129.19	11630.2	#NULL!	#NULL!	#NULL!	#NULL!	601	1	1	20	1	2	1	4000	333.333	2	88	1	20	1			2	2	88	0	888	8	8
2020.08.31.	A225823316	A2258233	2014	1	1	2	A225	1	27	#NULL!	3	3	3	4	4	7	6190.31	19245.6	#NULL!	28730.5	21983.3	23664.8	#NULL!	#NULL!	31934	#NULL!	601	2	5	20	1	2	2	300	300	2	88	3	10	2			2	2	88	0	888	8	8
2020.08.31.	A226743414	A2267434	2014	1	1	2	A226	2	27	#NULL!	4	4	5	5	3	1	5574.9	6268.66	#NULL!	18067.8	7244.37	9258.92	#NULL!	#NULL!	20107.6	#NULL!	601	2	5	20	2	2	1	6440	536.667	2	88	3	20	1		A226743415	3	2	88	0	888	8	8
2020.08.31.	A226743415	A2267434	2014	1	1	2	A226	2	55	#NULL!	4	4	5	5	3	7	5574.9	4610.65	6018.24	#NULL!	4675.29	4772.85	#NULL!	6128.69	#NULL!	#NULL!	601	2	5	20	2	2	1	6440	536.667	1	1	1	20	1			3	2	88	0	888	8	8
2020.08.31.	A226755314	A2267553	2014	1	1	2	A226	1	24	#NULL!	2	2	2	2	3	1	5574.9	20283.9	#NULL!	21185.9	#NULL!	#NULL!	#NULL!	#NULL!	#NULL!	#NULL!	601	3	5	20	1	2	1	2800	233.333	2	88	3	10	1		A226755316	1	2	88	0	888	8	8
2020.08.31.	A226755315	A2267553	2014	1	1	2	A226	1	22	#NULL!	2	2	2	2	3	7	5574.9	20283.9	#NULL!	#NULL!	27525.9	25367.1	#NULL!	#NULL!	#NULL!	#NULL!	601	3	5	20	1	2	1	2800	233.333	2	88	3	10	1		A226755316	2	2	88	0	888	8	8
2020.08.31.	A226755316	A2267553	2014	1	1	2	A226	2	56	#NULL!	2	2	3	2	4	7	5574.9	4610.65	6018.24	10052	7012.93	7159.28	9037.64	6128.69	20425.9	9372.97	601	3	5	20	1	2	1	2800	233.333	1	4	1	10	1			3	2	88	0	888	8	8
2020.08.31.	A226757013	A2267570	2014	1	1	2	A226	1	6	83	3	3	4	4	1	#NULL!	5574.9	5491.8	#NULL!	#NULL!	4911.32	6060.52	#NULL!	#NULL!	#NULL!	#NULL!	601	4	4	20	2	2	2	480	480	2	88	3	20	1	A226757016	A226757015	2	2	88	8	888	8	8
2020.08.31.	A226757014	A2267570	2014	1	1	2	A226	2	9	#NULL!	3	3	4	4	1	#NULL!	5574.9	4117.11	#NULL!	#NULL!	4148.67	6243.04	#NULL!	#NULL!	#NULL!	#NULL!	601	4	4	20	2	2	2	480	480	2	88	3	20	1	A226757016	A226757015	2	2	88	8	888	8	8
2020.08.31.	A226757015	A2267570	2014	1	1	2	A226	2	39	#NULL!	3	3	4	4	4	7	5574.9	10566.8	#NULL!	#NULL!	5124.4	7733.56	#NULL!	#NULL!	#NULL!	#NULL!	601	4	4	20	2	2	2	480	480	1	1	2	20	1			2	2	88	0	888	8	8
2020.08.31.	A226757016	A2267570	2014	1	1	2	A226	1	43	#NULL!	3	3	3	4	#NULL!	#NULL!	5574.9	#NULL!	#NULL!	#NULL!	10204.7	#NULL!	#NULL!	#NULL!	#NULL!	#NULL!	601	4	4	20	2	2	2	480	480	1	1	1	20	1			#NULL!	#NULL!	#NULL!	#NULL!	#NULL!	#NULL!	#NULL!
2020.08.31.	A226763813	A2267638	2014	1	1	2	A226	1	9	#NULL!	4	3	4	4	1	#NULL!	5574.9	5491.8	#NULL!	#NULL!	4911.32	4545.39	#NULL!	#NULL!	#NULL!	#NULL!	601	4	4	20	2	2	1	6000	500	2	88	3	20	1	A226763816	A226763815	1	2	88	8	888	8	8
2020.08.31.	A226763814	A2267638	2014	1	1	2	A226	2	11	#NULL!	3	3	4	4	1	#NULL!	5574.9	6722.09	#NULL!	#NULL!	6220.2	6279.25	#NULL!	#NULL!	#NULL!	#NULL!	601	4	4	20	2	2	1	6000	500	2	88	3	20	1	A226763816	A226763815	1	2	88	8	888	8	8
2020.08.31.	A226763815	A2267638	2014	1	1	2	A226	2	39	#NULL!	3	3	4	4	3	7	5574.9	5283.39	#NULL!	#NULL!	5124.4	5800.17	#NULL!	#NULL!	#NULL!	#NULL!	601	4	4	20	2	2	1	6000	500	1	1	2	20	1			2	2	88	0	888	8	8
2020.08.31.	A226763816	A2267638	2014	1	1	2	A226	1	38	#NULL!	3	3	4	4	4	3	5574.9	6251.4	#NULL!	#NULL!	7737.92	9971.16	#NULL!	#NULL!	#NULL!	#NULL!	601	4	4	20	2	2	1	6000	500	1	1	1	20	1			3	2	88	0	888	8	8
2020.08.31.	A226765514	A2267655	2014	1	1	2	A226	2	8	#NULL!	4	4	5	5	1	#NULL!	5574.9	4117.11	#NULL!	#NULL!	4148.67	4682.28	#NULL!	#NULL!	#NULL!	#NULL!	601	3	4	20	2	2	1	7000	583.333	2	88	3	10	1	A226765516	A226765515	3	2	88	8	888	8	8
2020.08.31.	A226765515	A2267655	2014	1	1	2	A226	2	38	#NULL!	4	4	5	5	4	7	5574.9	5283.39	#NULL!	#NULL!	5124.4	5800.17	#NULL!	#NULL!	#NULL!	#NULL!	601	3	4	20	2	2	1	7000	583.333	1	1	2	10	1			3	2	88	0	888	8	8
2020.08.31.	A226765516	A2267655	2014	1	1	2	A226	1	42	#NULL!	4	4	5	5	4	1	5574.9	7981.35	10541.9	22016.6	10204.7	11329.3	14177.4	13037.1	26091.5	17403.4	601	3	4	20	2	2	1	7000	583.333	1	1	1	10	1			3	2	88	0	888	8	8
2020.08.31.	A226770615	A2267706	2014	1	1	2	A226	2	51	#NULL!	1	2	2	2	3	3	5574.9	9235.07	6266.25	#NULL!	9657.77	7958.21	#NULL!	6432.61	#NULL!	#NULL!	601	3	4	20	2	2	1	2400	200	1	1	2	10	1			4	2	88	0	888	8	8
2020.08.31.	A226770616	A2267706	2014	1	1	2	A226	1	57	#NULL!	2	2	2	2	3	6	5574.9	11576	7655.96	22106.2	16690.5	10719.6	18724.8	9177.54	25613.3	22105.9	601	3	4	20	2	2	1	2400	200	1	1	1	10	1			3	2	88	0	888	8	8
2020.08.31.	A226774013	A2267740	2014	1	1	2	A226	2	7	#NULL!	3	3	4	4	1	#NULL!	5574.9	4117.11	#NULL!	#NULL!	4148.67	4682.28	#NULL!	#NULL!	#NULL!	#NULL!	601	4	4	20	2	2	2	500	500	2	88	3	20	1	A226774016	A226774015	1	2	88	8	888	8	8
2020.08.31.	A226774014	A2267740	2014	1	1	2	A226	2	10	#NULL!	3	3	4	4	1	#NULL!	5574.9	6722.09	#NULL!	#NULL!	6220.2	6279.25	#NULL!	#NULL!	#NULL!	#NULL!	601	4	4	20	2	2	2	500	500	2	88	3	20	1	A226774016	A226774015	2	2	88	8	888	8	8
2020.08.31.	A226774015	A2267740	2014	1	1	2	A226	2	37	#NULL!	3	3	4	4	3	7	5574.9	5283.39	#NULL!	14229.6	5124.4	5800.17	#NULL!	#NULL!	20969.8	#NULL!	601	4	4	20	2	2	2	500	500	1	1	2	20	1			2	2	88	0	888	8	8
2020.08.31.	A226774016	A2267740	2014	1	1	2	A226	1	41	#NULL!	3	3	4	4	4	2	5574.9	7981.35	10541.9	#NULL!	10204.7	11329.3	#NULL!	13037.1	#NULL!	#NULL!	601	4	4	20	2	2	2	500	500	1	1	1	20	1			2	2	88	0	888	8	8
2020.08.31.	A226779113	A2267791	2014	1	1	2	A226	2	3	36	4	4	5	5	1	#NULL!	5574.9	4544.44	#NULL!	#NULL!	4109.95	4143.78	#NULL!	#NULL!	#NULL!	#NULL!	601	4	4	20	2	2	2	1000	1000	2	88	3	20	1	A226779116	A226779115	2	2	88	8	888	8	8
2020.08.31.	A226779114	A2267791	2014	1	1	2	A226	1	6	75	4	4	5	5	1	#NULL!	5574.9	5491.8	#NULL!	#NULL!	4911.32	4545.39	#NULL!	#NULL!	#NULL!	#NULL!	601	4	4	20	2	2	2	1000	1000	2	88	3	20	1	A226779116	A226779115	1	2	88	8	888	8	8
2020.08.31.	A226779115	A2267791	2014	1	1	2	A226	2	35	#NULL!	4	4	5	5	3	7	5574.9	5283.39	#NULL!	#NULL!	5124.4	5800.17	#NULL!	#NULL!	#NULL!	#NULL!	601	4	4	20	2	2	2	1000	1000	1	1	2	20	1			3	2	88	0	888	8	8
2020.08.31.	A226779116	A2267791	2014	1	1	2	A226	1	36	#NULL!	4	4	5	5	4	3	5574.9	6251.4	#NULL!	16867	7737.92	9971.16	#NULL!	#NULL!	19679.5	#NULL!	601	4	4	20	2	2	2	1000	1000	1	1	1	20	1			2	2	88	0	888	8	8
2020.08.31.	A226782515	A2267825	2014	1	1	2	A226	2	58	#NULL!	2	2	3	3	3	7	5574.9	4610.65	6018.24	#NULL!	4675.29	4772.85	#NULL!	6128.69	#NULL!	#NULL!	601	2	2	20	3	2	2	200	200	1	1	2	20	1			2	2	88	0	888	8	8
2020.08.31.	A226782516	A2267825	2014	1	1	2	A226	1	66	#NULL!	3	2	3	3	4	7	5574.9	3596.01	5655.15	12290.5	3658.49	4059.4	16773.4	6014.92	12923.9	18016.9	601	2	2	20	3	2	2	200	200	1	1	1	20	1			4	2	88	0	888	8	8
2020.08.31.	A226789313	A2267893	2014	1	1	2	A226	2	4	48	3	3	4	4	1	#NULL!	5574.9	4544.44	#NULL!	#NULL!	4109.95	4143.78	#NULL!	#NULL!	#NULL!	#NULL!	601	4	4	20	2	2	1	5000	416.667	2	88	3	20	1	A226789316	A226789315	1	2	88	8	888	8	8
2020.08.31.	A226789314	A2267893	2014	1	1	2	A226	2	4	48	3	3	4	4	1	#NULL!	5574.9	4544.44	#NULL!	#NULL!	4109.95	4143.78	#NULL!	#NULL!	#NULL!	#NULL!	601	4	4	20	2	2	1	5000	416.667	2	88	3	20	1	A226789316	A226789315	2	2	88	8	888	8	8
2020.08.31.	A226789315	A2267893	2014	1	1	2	A226	2	39	#NULL!	3	3	3	4	4	1	5574.9	5283.39	#NULL!	#NULL!	5124.4	5800.17	#NULL!	#NULL!	#NULL!	#NULL!	601	4	4	20	2	2	1	5000	416.667	1	1	2	20	1			2	1	7	0	888	8	8
2020.08.31.	A226789316	A2267893	2014	1	1	2	A226	1	37	#NULL!	3	3	3	4	4	2	5574.9	6251.4	#NULL!	#NULL!	7737.92	9971.16	#NULL!	#NULL!	#NULL!	#NULL!	601	4	4	20	2	2	1	5000	416.667	1	1	1	20	1			3	2	88	0	888	8	8
2020.08.31.	A226792714	A2267927	2014	1	1	2	A226	1	9	#NULL!	3	3	3	3	1	#NULL!	5574.9	5491.8	#NULL!	#NULL!	4911.32	4545.39	#NULL!	#NULL!	#NULL!	#NULL!	601	3	4	20	3	2	2	350	350	2	88	3	20	1	A226792716	A226792715	2	2	88	8	888	8	8
2020.08.31.	A226792715	A2267927	2014	1	1	2	A226	2	38	#NULL!	3	3	3	3	4	7	5574.9	5283.39	#NULL!	#NULL!	5124.4	5800.17	#NULL!	#NULL!	#NULL!	#NULL!	601	3	4	20	3	2	2	350	350	1	1	2	20	1			2	2	88	0	888	8	8
2020.08.31.	A226792716	A2267927	2014	1	1	2	A226	1	43	#NULL!	2	3	3	3	4	2	5574.9	7981.35	10541.9	22016.6	10204.7	11329.3	14177.4	13037.1	26091.5	17403.4	601	3	4	20	3	2	2	350	350	1	1	1	20	1			3	2	88	0	888	8	8
2020.08.31.	A226802914	A2268029	2014	1	1	2	A226	2	14	#NULL!	3	3	4	4	1	#NULL!	5574.9	6722.09	#NULL!	8348.19	9330.29	9418.87	#NULL!	#NULL!	9832.57	#NULL!	601	3	4	20	2	2	1	5000	416.667	2	88	3	20	1		A226802915	3	2	88	8	888	8	8
2020.08.31.	A226802915	A2268029	2014	1	1	2	A226	2	42	#NULL!	3	3	3	4	3	7	5574.9	11747.2	14142.6	16341.6	9099.11	9003.11	21208.4	14673.7	12262	22348.3	601	3	4	20	2	2	1	5000	416.667	1	1	2	20	1			3	2	88	0	888	8	8
2020.08.31.	A226809713	A2268097	2014	1	1	2	A226	2	14	#NULL!	1	2	1	2	1	#NULL!	5574.9	6722.09	#NULL!	16696.4	#NULL!	#NULL!	#NULL!	#NULL!	#NULL!	#NULL!	601	4	4	20	2	2	2	200	200	2	88	3	20	1		A226809715	1	2	88	8	888	8	8
2020.08.31.	A226809714	A2268097	2014	1	1	2	A226	1	17	#NULL!	2	2	2	2	2	3	5574.9	6153	#NULL!	#NULL!	#NULL!	#NULL!	#NULL!	#NULL!	#NULL!	#NULL!	601	4	4	20	2	2	2	200	200	2	88	3	20	1		A226809715	1	2	88	8	888	8	8
2020.08.31.	A226809715	A2268097	2014	1	1	2	A226	2	43	#NULL!	1	2	1	2	3	7	5574.9	11747.2	#NULL!	#NULL!	19341.6	20808.1	#NULL!	#NULL!	#NULL!	#NULL!	601	4	4	20	2	2	2	200	200	1	1	1	20	1			3	2	88	0	888	8	8
2020.08.31.	A226816515	A2268165	2014	1	1	2	A226	2	72	#NULL!	2	1	2	1	1	7	5574.9	5601.45	11545.6	#NULL!	6197.53	7410.54	#NULL!	11928.1	#NULL!	#NULL!	601	3	4	20	1	2	2	80	80	1	1	1	20	1			2	1	2	0	888	8	8
2020.08.31.	A226823314	A2268233	2014	1	1	2	A226	1	6	77	4	4	5	5	1	#NULL!	5574.9	5491.8	#NULL!	#NULL!	4911.32	6818.09	#NULL!	#NULL!	#NULL!	#NULL!	601	3	4	20	1	2	1	6500	541.667	2	88	3	20	1	A226823316	A226823315	1	2	88	8	888	8	8
2020.08.31.	A226823315	A2268233	2014	1	1	2	A226	2	29	#NULL!	3	4	4	5	4	7	5574.9	6268.66	#NULL!	18067.8	14488.7	13888.4	#NULL!	#NULL!	20107.6	#NULL!	601	3	4	20	1	2	1	6500	541.667	1	1	2	20	1			4	2	88	0	888	8	8
2020.08.31.	A226823316	A2268233	2014	1	1	2	A226	1	35	#NULL!	4	4	4	5	4	1	5574.9	6251.4	#NULL!	#NULL!	#NULL!	#NULL!	#NULL!	#NULL!	#NULL!	#NULL!	601	3	4	20	1	2	1	6500	541.667	1	1	1	20	1			3	2	88	0	888	8	8
2020.08.31.	A227721315	A2277213	2014	1	1	2	A227	2	27	#NULL!	4	4	4	5	4	7	5041.42	5668.78	#NULL!	#NULL!	6551.13	8372.9	#NULL!	#NULL!	#NULL!	#NULL!	601	2	2	20	1	2	1	5800	483.333	1	1	2	10	1			2	2	88	0	888	8	8
2020.08.31.	A227721316	A2277213	2014	1	1	2	A227	1	29	#NULL!	4	4	4	5	4	1	5041.42	11024	#NULL!	23398.3	14671.7	15502.5	#NULL!	#NULL!	26007.2	#NULL!	601	2	2	20	1	2	1	5800	483.333	1	1	1	20	1			3	2	88	0	888	8	8
2020.08.31.	A227726415	A2277264	2014	1	1	2	A227	2	33	#NULL!	4	4	5	5	4	1	5041.42	4910.31	#NULL!	14030.9	4916.05	5936.86	#NULL!	#NULL!	15046	#NULL!	601	3	4	20	2	2	2	700	700	1	1	2	20	1			3	2	88	0	888	8	8
2020.08.31.	A227726416	A2277264	2014	1	1	2	A227	1	38	#NULL!	4	4	5	5	3	1	5041.42	5653.18	#NULL!	#NULL!	6997.45	9016.98	#NULL!	#NULL!	#NULL!	#NULL!	601	3	4	20	2	2	2	700	700	1	1	1	20	1			3	2	88	0	888	8	8
2020.08.31.	A227731514	A2277315	2014	1	1	2	A227	1	39	#NULL!	3	4	4	4	4	2	5041.42	5653.18	#NULL!	#NULL!	6997.45	9016.98	#NULL!	#NULL!	#NULL!	#NULL!	601	3	4	20	2	2	1	5888	490.667	2	88	3	20	1	A227731516	A227731515	2	2	88	0	888	8	8
2020.08.31.	A227731515	A2277315	2014	1	1	2	A227	2	62	#NULL!	4	4	5	4	1	6	5041.42	3870.72	#NULL!	#NULL!	3975.47	3350.7	#NULL!	#NULL!	#NULL!	#NULL!	601	3	4	20	2	2	1	5888	490.667	1	1	2	20	1			5	1	14	1	46	1	1
2020.08.31.	A227731516	A2277315	2014	1	1	2	A227	1	67	#NULL!	4	4	5	4	2	5	5041.42	3251.9	10228	16671.6	3308.4	3670.94	15168.3	10878.7	17530.7	16292.8	601	3	4	20	2	2	1	5888	490.667	1	1	1	20	1			2	2	88	0	888	8	8
2020.08.31.	A227738314	A2277383	2014	1	1	2	A227	1	1	22	2	3	3	3	1	#NULL!	5041.42	3798.59	#NULL!	#NULL!	3821.27	3632.83	#NULL!	#NULL!	#NULL!	#NULL!	601	3	4	20	2	2	1	3600	300	2	88	3	10	1	A227738316	A227738315	1	2	88	8	888	8	8
2020.08.31.	A227738315	A2277383	2014	1	1	2	A227	2	32	#NULL!	2	3	2	3	4	7	5041.42	4910.31	#NULL!	#NULL!	4916.05	5936.86	#NULL!	#NULL!	#NULL!	#NULL!	601	3	4	20	2	2	1	3600	300	1	1	2	20	1			3	2	88	0	888	8	8
2020.08.31.	A227738316	A2277383	2014	1	1	2	A227	1	38	#NULL!	2	3	2	3	4	3	5041.42	5653.18	#NULL!	#NULL!	6997.45	9016.98	#NULL!	#NULL!	#NULL!	#NULL!	601	3	4	20	2	2	1	3600	300	1	1	1	10	1			3	2	88	0	888	8	8
2020.08.31.	A227745113	A2277451	2014	1	1	2	A227	1	2	35	3	3	3	3	1	#NULL!	5041.42	3798.59	#NULL!	#NULL!	3821.27	3632.83	#NULL!	#NULL!	#NULL!	#NULL!	601	4	4	20	2	2	2	400	400	2	88	3	10	1	A227745116	A227745115	2	2	88	8	888	8	8
2020.08.31.	A227745114	A2277451	2014	1	1	2	A227	2	6	75	3	3	3	3	1	#NULL!	5041.42	3723.13	#NULL!	#NULL!	3751.66	4234.22	#NULL!	#NULL!	#NULL!	#NULL!	601	4	4	20	2	2	2	400	400	2	88	3	10	1	A227745116	A227745115	2	2	88	8	888	8	8
2020.08.31.	A227745115	A2277451	2014	1	1	2	A227	2	35	#NULL!	3	3	3	3	4	1	5041.42	4777.81	#NULL!	#NULL!	4634.03	5245.13	#NULL!	#NULL!	#NULL!	#NULL!	601	4	4	20	2	2	2	400	400	1	1	2	10	1			3	2	88	0	888	8	8
2020.08.31.	A227745116	A2277451	2014	1	1	2	A227	1	39	#NULL!	2	3	3	3	4	5	5041.42	5653.18	#NULL!	15252.9	6997.45	9016.98	#NULL!	#NULL!	17796.3	#NULL!	601	4	4	20	2	2	2	400	400	1	1	1	10	1			3	2	88	0	888	8	8
2020.08.31.	A227748515	A2277485	2014	1	1	2	A227	2	44	#NULL!	4	4	5	5	4	7	5041.42	10623	12789.2	#NULL!	#NULL!	#NULL!	#NULL!	#NULL!	#NULL!	#NULL!	601	2	2	20	2	2	2	600	600	1	1	2	20	1			4	1	7	0	888	8	8
2020.08.31.	A227758714	A2277587	2014	1	1	2	A227	2	5	68	4	4	5	5	1	#NULL!	5041.42	3723.13	#NULL!	#NULL!	3751.66	4234.22	#NULL!	#NULL!	#NULL!	#NULL!	601	3	4	20	1	2	1	7500	625	2	88	3	20	1	A227758716	A227758715	2	2	88	8	888	8	8
2020.08.31.	A227758715	A2277587	2014	1	1	2	A227	2	39	#NULL!	4	4	5	5	4	2	5041.42	4777.81	#NULL!	#NULL!	4634.03	5245.13	#NULL!	#NULL!	#NULL!	#NULL!	601	3	4	20	1	2	1	7500	625	1	1	2	20	1			2	2	88	0	888	8	8
2020.08.31.	A227758716	A2277587	2014	1	1	2	A227	1	40	#NULL!	4	4	5	5	4	1	5041.42	7217.59	9533.14	19909.7	9228.13	10245.1	12820.7	11789.5	23594.7	15738	601	3	4	20	1	2	1	7500	625	1	1	1	20	1			3	2	88	0	888	8	8
2020.08.31.	A227762115	A2277621	2014	1	1	2	A227	2	32	#NULL!	4	4	5	5	3	7	5041.42	4910.31	#NULL!	#NULL!	#NULL!	#NULL!	#NULL!	#NULL!	#NULL!	#NULL!	601	4	4	20	1	2	2	1000	1000	1	1	2	10	1			3	2	88	0	888	8	8
2020.08.31.	A227762116	A2277621	2014	1	1	2	A227	1	36	#NULL!	4	4	5	5	3	1	5041.42	5653.18	#NULL!	#NULL!	#NULL!	#NULL!	#NULL!	#NULL!	#NULL!	#NULL!	601	4	4	20	1	2	2	1000	1000	1	1	1	10	1			2	2	88	0	888	8	8
2020.08.31.	A227767216	A2277672	2014	1	1	2	A227	1	36	#NULL!	3	3	3	4	4	2	5041.42	11306.4	#NULL!	#NULL!	#NULL!	#NULL!	#NULL!	#NULL!	#NULL!	#NULL!	601	3	4	20	1	2	2	400	400	1	1	1	20	1			3	2	88	0	888	8	8
2020.08.31.	A227777415	A2277774	2014	1	1	2	A227	2	34	#NULL!	4	4	5	5	4	7	5041.42	4910.31	#NULL!	#NULL!	4916.05	5936.86	#NULL!	#NULL!	#NULL!	#NULL!	601	2	2	20	1	2	2	550	550	1	1	2	10	1			1	2	88	0	888	8	8
2020.08.31.	A227777416	A2277774	2014	1	1	2	A227	1	35	#NULL!	4	4	5	5	4	1	5041.42	5653.18	#NULL!	#NULL!	6997.45	9016.98	#NULL!	#NULL!	#NULL!	#NULL!	601	2	2	20	1	2	2	550	550	1	1	1	10	1			2	2	88	0	888	8	8
2020.08.31.	A227787615	A2277876	2014	1	1	2	A227	2	28	#NULL!	3	3	3	4	4	7	5041.42	5668.78	#NULL!	#NULL!	6551.13	8372.9	#NULL!	#NULL!	#NULL!	#NULL!	601	2	2	20	2	2	1	4000	333.333	1	1	2	20	1			2	2	88	0	888	8	8
2020.08.31.	A227787616	A2277876	2014	1	1	2	A227	1	28	#NULL!	3	3	3	4	4	1	5041.42	11024	#NULL!	23398.3	14671.7	15502.5	#NULL!	#NULL!	26007.2	#NULL!	601	2	2	20	2	2	1	4000	333.333	1	1	1	20	1			2	2	88	0	888	8	8
2020.08.31.	A227791016	A2277910	2014	1	1	2	A227	1	56	#NULL!	2	2	2	3	#NULL!	#NULL!	5041.42	13957.7	#NULL!	#NULL!	19649.5	12925	#NULL!	#NULL!	#NULL!	#NULL!	601	2	2	20	2	2	1	2500	208.333	1	1	1	10	1			9	9	99	9	999	9	9
2020.08.31.	A227797816	A2277978	2014	1	1	2	A227	2	57	#NULL!	1	1	1	1	2	7	5041.42	4169.44	5442.33	6060.03	4227.89	4316.12	8172.8	5542.21	6157.08	8476.03	601	1	1	20	3	2	2	50	50	1	3	1	20	2			3	2	88	1	43	1	1
2020.08.31.	A227801214	A2278012	2014	1	1	2	A227	1	24	#NULL!	1	2	2	2	3	2	5041.42	18342.9	#NULL!	19158.6	21257.3	15293.1	#NULL!	#NULL!	20103.3	#NULL!	601	3	4	20	2	2	2	200	200	2	88	3	20	1	A227801216	A227801215	4	2	88	0	888	8	8
2020.08.31.	A227801215	A2278012	2014	1	1	2	A227	2	58	#NULL!	2	2	2	2	1	6	5041.42	4169.44	10884.7	#NULL!	4227.89	4316.12	#NULL!	11084.4	#NULL!	#NULL!	601	3	4	20	2	2	2	200	200	1	1	2	10	1			3	2	88	1	57	1	1
2020.08.31.	A227801216	A2278012	2014	1	1	2	A227	1	58	#NULL!	2	2	2	2	1	5	5041.42	6978.83	#NULL!	9995.41	10062.2	6462.52	#NULL!	#NULL!	11581.1	#NULL!	601	3	4	20	2	2	2	200	200	1	1	1	10	1			3	2	88	1	43	1	1
2020.08.31.	A227802915	A2278029	2014	1	1	2	A227	2	63	#NULL!	3	2	3	3	3	3	5041.42	5806.08	10440.8	#NULL!	5963.2	5026.05	#NULL!	10786.6	#NULL!	#NULL!	601	3	4	20	3	2	2	250	250	1	1	2	10	1			2	2	88	0	888	8	8
2020.08.31.	A227802916	A2278029	2014	1	1	2	A227	1	68	#NULL!	3	2	4	3	4	1	5041.42	4877.85	#NULL!	#NULL!	4962.6	5506.41	#NULL!	#NULL!	#NULL!	#NULL!	601	3	4	20	3	2	2	250	250	1	1	1	10	1			2	2	88	0	888	8	8
2020.08.31.	A227809714	A2278097	2014	1	1	2	A227	1	10	#NULL!	3	3	3	4	1	#NULL!	5041.42	7271.52	#NULL!	#NULL!	6392.4	5608.25	#NULL!	#NULL!	#NULL!	#NULL!	601	3	4	20	2	2	2	400	400	2	88	3	20	1	A227809716	A227809715	1	2	88	8	888	8	8
2020.08.31.	A227809715	A2278097	2014	1	1	2	A227	2	42	#NULL!	3	3	3	4	3	7	5041.42	5311.52	6394.6	7388.88	5485.59	5427.71	9589.43	6634.77	11088.6	10104.9	601	3	4	20	2	2	2	400	400	1	1	2	20	1			4	2	88	0	888	8	8
2020.08.31.	A227809716	A2278097	2014	1	1	2	A227	1	37	#NULL!	3	3	3	4	4	1	5041.42	5653.18	#NULL!	7626.47	6997.45	9016.98	#NULL!	#NULL!	13347.2	#NULL!	601	3	4	20	2	2	2	400	400	1	1	1	20	1			2	2	88	0	888	8	8
2020.08.31.	A227813114	A2278131	2014	1	1	2	A227	2	2	24	4	4	5	4	1	#NULL!	5041.42	4109.56	#NULL!	#NULL!	3716.65	3747.24	#NULL!	#NULL!	#NULL!	#NULL!	601	3	4	20	2	2	2	500	500	2	88	3	20	1	A227813116	A227813115	2	2	88	8	888	8	8
2020.08.31.	A227813115	A2278131	2014	1	1	2	A227	2	35	#NULL!	4	4	4	4	4	2	5041.42	4777.81	#NULL!	12867.9	4634.03	5245.13	#NULL!	#NULL!	12642.1	#NULL!	601	3	4	20	2	2	2	500	500	1	1	2	20	1			3	2	88	0	888	8	8
2020.08.31.	A227813116	A2278131	2014	1	1	2	A227	1	36	#NULL!	3	4	4	4	4	5	5041.42	5653.18	#NULL!	#NULL!	6997.45	9016.98	#NULL!	#NULL!	#NULL!	#NULL!	601	3	4	20	2	2	2	500	500	1	1	1	20	1			3	2	88	0	888	8	8
2020.08.31.	A227816514	A2278165	2014	1	1	2	A227	1	32	#NULL!	3	4	4	4	4	6	5041.42	8289.95	#NULL!	#NULL!	7434.85	9471.72	#NULL!	#NULL!	#NULL!	#NULL!	601	3	4	20	2	2	2	500	500	2	88	3	20	1	A227816516	A227816515	3	2	88	0	888	8	8
2020.08.31.	A227816515	A2278165	2014	1	1	2	A227	2	61	#NULL!	4	4	5	4	3	7	5041.42	3870.72	5220.39	16410.4	3975.47	3350.7	15736.9	5393.31	16777	16361.3	601	3	4	20	2	2	2	500	500	1	1	2	10	1			3	2	88	0	888	8	8
2020.08.31.	A227816516	A2278165	2014	1	1	2	A227	1	65	#NULL!	4	4	5	4	1	3	5041.42	3251.9	5113.99	#NULL!	3308.4	3670.94	#NULL!	5439.33	#NULL!	#NULL!	601	3	4	20	2	2	2	500	500	1	1	1	10	1			3	2	88	1	58	1	1
2020.08.31.	A227823313	A2278233	2014	1	1	2	A227	1	13	#NULL!	4	4	5	4	#NULL!	#NULL!	5041.42	7271.52	#NULL!	8311.56	6392.4	5608.25	#NULL!	#NULL!	19454.7	#NULL!	601	4	4	20	2	2	1	7000	583.333	2	88	3	20	1	A227823316	A227823315	#NULL!	#NULL!	#NULL!	#NULL!	#NULL!	#NULL!	#NULL!
2020.08.31.	A227823314	A2278233	2014	1	1	2	A227	2	5	63	4	4	5	4	1	#NULL!	5041.42	3723.13	#NULL!	#NULL!	3751.66	4234.22	#NULL!	#NULL!	#NULL!	#NULL!	601	4	4	20	2	2	1	7000	583.333	2	88	3	20	1	A227823316	A227823315	2	2	88	8	888	8	8
2020.08.31.	A227823315	A2278233	2014	1	1	2	A227	2	37	#NULL!	4	4	4	4	#NULL!	#NULL!	5041.42	4777.81	#NULL!	#NULL!	4634.03	5245.13	#NULL!	#NULL!	#NULL!	#NULL!	601	4	4	20	2	2	1	7000	583.333	1	1	2	20	1			#NULL!	#NULL!	#NULL!	#NULL!	#NULL!	#NULL!	#NULL!
2020.08.31.	A227823316	A2278233	2014	1	1	2	A227	1	41	#NULL!	3	4	4	4	4	3	5041.42	7217.59	9533.14	#NULL!	9228.13	10245.1	#NULL!	11789.5	#NULL!	#NULL!	601	4	4	20	2	2	1	7000	583.333	1	1	1	20	1			3	2	88	0	888	8	8
2020.08.31.	A228711116	A2287111	2014	1	1	1	A228	1	75	#NULL!	3	2	4	2	2	7	5927.43	7122.04	#NULL!	#NULL!	7185.48	8632.19	#NULL!	#NULL!	#NULL!	#NULL!	612	2	2	20	2	1	2	115	115	1	1	1	20	2			3	2	88	0	888	8	8
2020.08.31.	A228714515	A2287145	2014	1	1	1	A228	2	80	#NULL!	1	1	1	1	1	7	5927.43	3985.98	#NULL!	#NULL!	4280.51	3939.57	#NULL!	#NULL!	#NULL!	#NULL!	612	2	2	20	1	1	2	17	17	1	1	2	20	1			3	1	2	0	888	8	8
2020.08.31.	A228714516	A2287145	2014	1	1	1	A228	1	80	#NULL!	1	1	1	1	#NULL!	#NULL!	5927.43	3561.02	#NULL!	#NULL!	3592.74	4316.1	#NULL!	#NULL!	#NULL!	#NULL!	612	2	2	20	1	1	2	17	17	1	1	1	20	1			#NULL!	#NULL!	#NULL!	#NULL!	#NULL!	#NULL!	#NULL!
2020.08.31.	A228723016	A2287230	2014	1	1	1	A228	1	80	#NULL!	1	1	1	1	2	7	5927.43	3561.02	#NULL!	#NULL!	3592.74	4316.1	#NULL!	#NULL!	#NULL!	#NULL!	612	1	1	20	1	1	2	24	24	1	3	1	20	2			3	2	88	0	888	8	8
2020.08.31.	A228724716	A2287247	2014	1	1	1	A228	2	68	#NULL!	1	1	1	1	2	7	5927.43	4213.03	#NULL!	#NULL!	4744.78	3939.57	#NULL!	#NULL!	#NULL!	#NULL!	612	1	1	10	1	1	2	20	20	1	4	1	30	1			4	1	14	0	888	8	8
2020.08.31.	A228728115	A2287281	2014	1	1	1	A228	2	72	#NULL!	3	2	3	1	2	7	5927.43	2977.83	#NULL!	#NULL!	3294.71	3939.57	#NULL!	#NULL!	#NULL!	#NULL!	612	1	1	20	2	1	1	820	68.3333	1	3	1	20	2			4	2	88	0	888	8	8
2020.08.31.	A228734916	A2287349	2014	1	1	1	A228	2	72	#NULL!	2	1	3	1	#NULL!	#NULL!	5927.43	2977.83	#NULL!	#NULL!	3294.71	3939.57	#NULL!	#NULL!	#NULL!	#NULL!	612	1	1	20	2	1	2	50	50	1	3	1	10	1			5	1	14	0	888	8	8
2020.08.31.	A228738316	A2287383	2014	1	1	1	A228	2	73	#NULL!	1	1	1	1	1	7	5927.43	2977.83	#NULL!	#NULL!	3294.71	3939.57	#NULL!	#NULL!	#NULL!	#NULL!	612	1	1	20	1	1	2	20	20	1	3	1	10	1			3	2	88	0	888	8	8
2020.08.31.	A228743412	A2287434	2014	1	1	1	A228	1	20	#NULL!	1	2	1	2	3	3	5927.43	21945.7	#NULL!	33138.2	27525.9	22476	#NULL!	#NULL!	39394	#NULL!	612	5	4	20	2	5	2	195	195	2	88	3	10	2	A228743416	A228743415	3	1	14	0	888	8	8
2020.08.31.	A228743413	A2287434	2014	1	1	1	A228	2	20	#NULL!	1	2	1	2	3	7	5927.43	10036.7	#NULL!	#NULL!	11038.7	11548	#NULL!	#NULL!	#NULL!	#NULL!	612	5	4	20	2	5	2	195	195	2	88	3	10	2	A228743416	A228743415	3	2	88	0	888	8	8
2020.08.31.	A228743415	A2287434	2014	1	1	1	A228	2	58	#NULL!	1	2	2	2	2	6	5927.43	6127.75	#NULL!	17812.7	6213.66	6343.33	#NULL!	#NULL!	18097.9	#NULL!	612	5	4	20	2	5	2	195	195	1	1	2	10	1			4	2	88	0	888	8	8
2020.08.31.	A228743416	A2287434	2014	1	1	1	A228	1	68	#NULL!	2	2	2	2	2	3	5927.43	4779.26	#NULL!	#NULL!	4862.3	5395.12	#NULL!	#NULL!	#NULL!	#NULL!	612	5	4	20	2	5	2	195	195	1	1	1	10	2			4	1	3	0	888	8	8
2020.08.31.	A228748515	A2287485	2014	1	1	1	A228	2	63	#NULL!	1	2	2	1	1	3	5927.43	4550.98	#NULL!	#NULL!	4674.14	3939.57	#NULL!	#NULL!	#NULL!	#NULL!	612	2	3	20	3	5	2	100	100	1	3	8	20	1			3	2	88	1	45	1	1
2020.08.31.	A228748516	A2287485	2014	1	1	1	A228	2	66	#NULL!	2	2	2	1	1	3	5927.43	4213.03	#NULL!	#NULL!	4744.78	3939.57	#NULL!	#NULL!	#NULL!	#NULL!	612	2	3	20	3	5	2	100	100	1	1	1	20	1			3	2	88	0	888	8	8
2020.08.31.	A228751914	A2287519	2014	1	1	1	A228	2	24	#NULL!	3	3	3	3	3	3	5927.43	12044	#NULL!	11575.3	#NULL!	#NULL!	#NULL!	#NULL!	#NULL!	#NULL!	612	3	5	20	2	1	1	4200	350	2	88	3	20	1		A228751915	4	2	88	0	888	8	8
2020.08.31.	A228751915	A2287519	2014	1	1	1	A228	2	48	#NULL!	2	3	3	3	3	3	5927.43	9319.76	#NULL!	12395.8	19823.6	19232.4	#NULL!	#NULL!	24338.3	#NULL!	612	3	5	20	2	1	1	4200	350	1	1	1	20	1			4	2	88	0	888	8	8
2020.08.31.	A228758715	A2287587	2014	1	1	1	A228	2	68	#NULL!	4	3	5	4	1	7	5927.43	4213.03	#NULL!	12863	4744.78	3939.57	#NULL!	#NULL!	13150.3	#NULL!	612	2	2	20	2	5	1	3968	330.667	1	1	2	20	1			2	1	7	0	888	8	8
2020.08.31.	A228758716	A2287587	2014	1	1	1	A228	1	75	#NULL!	4	3	5	4	3	2	5927.43	3561.02	#NULL!	#NULL!	3592.74	4316.1	#NULL!	#NULL!	#NULL!	#NULL!	612	2	2	20	2	5	1	3968	330.667	1	1	1	20	1			3	2	88	0	888	8	8
2020.08.31.	A228760415	A2287604	2014	1	1	1	A228	2	73	#NULL!	3	2	4	2	2	3	5927.43	2977.83	#NULL!	#NULL!	3294.71	3939.57	#NULL!	#NULL!	#NULL!	#NULL!	612	2	2	20	2	5	2	130	130	1	1	1	10	2			1	2	88	0	888	8	8
2020.08.31.	A228760416	A2287604	2014	1	1	1	A228	1	74	#NULL!	3	2	3	2	2	3	5927.43	3709.32	#NULL!	#NULL!	3563.09	4316.1	#NULL!	#NULL!	#NULL!	#NULL!	612	2	2	20	2	5	2	130	130	1	1	2	10	2			3	1	7	0	888	8	8
2020.08.31.	A228787613	A2287876	2014	1	1	1	A228	1	12	#NULL!	1	1	1	1	#NULL!	#NULL!	5927.43	#NULL!	#NULL!	#NULL!	10021.1	#NULL!	#NULL!	#NULL!	#NULL!	#NULL!	612	4	7	10	1	1	1	1320	110	2	88	5	30	2	A228787614		#NULL!	#NULL!	#NULL!	#NULL!	#NULL!	#NULL!	#NULL!
2020.08.31.	A228787614	A2287876	2014	1	1	1	A228	1	43	#NULL!	1	1	1	1	2	7	5927.43	8486.05	#NULL!	30663	#NULL!	#NULL!	#NULL!	#NULL!	#NULL!	#NULL!	612	4	7	10	1	1	1	1320	110	1	4	3	99	1	A228787616	A228787615	3	2	88	0	888	8	8
2020.08.31.	A228787615	A2287876	2014	1	1	1	A228	2	64	#NULL!	1	1	1	1	1	6	5927.43	4550.98	#NULL!	#NULL!	6232.19	7879.14	#NULL!	#NULL!	#NULL!	#NULL!	612	4	7	10	1	1	1	1320	110	1	1	1	30	2			5	1	10	1	44	1	1
2020.08.31.	A228787616	A2287876	2014	1	1	1	A228	1	73	#NULL!	2	1	2	1	#NULL!	#NULL!	5927.43	3709.32	#NULL!	#NULL!	4750.78	8632.19	#NULL!	#NULL!	#NULL!	#NULL!	612	4	7	10	1	1	1	1320	110	1	1	2	30	2			#NULL!	#NULL!	#NULL!	#NULL!	#NULL!	#NULL!	#NULL!
2020.08.31.	A228792712	A2287927	2014	1	1	1	A228	2	5	71	1	2	2	2	#NULL!	#NULL!	5927.43	#NULL!	#NULL!	#NULL!	4411.01	#NULL!	#NULL!	#NULL!	#NULL!	#NULL!	612	5	7	20	1	1	2	265	265	2	88	3	10	9		A228792714	#NULL!	#NULL!	#NULL!	#NULL!	#NULL!	#NULL!	#NULL!
2020.08.31.	A228792713	A2287927	2014	1	1	1	A228	1	9	#NULL!	1	2	2	2	#NULL!	#NULL!	5927.43	#NULL!	#NULL!	#NULL!	5221.89	#NULL!	#NULL!	#NULL!	#NULL!	#NULL!	612	5	7	20	1	1	2	265	265	2	88	3	10	9		A228792714	#NULL!	#NULL!	#NULL!	#NULL!	#NULL!	#NULL!	#NULL!
2020.08.31.	A228792714	A2287927	2014	1	1	1	A228	2	39	#NULL!	1	2	1	2	#NULL!	#NULL!	5927.43	#NULL!	#NULL!	#NULL!	5448.44	#NULL!	#NULL!	#NULL!	#NULL!	#NULL!	612	5	7	20	1	1	2	265	265	1	2	1	10	9	A228792716	A228792715	#NULL!	#NULL!	#NULL!	#NULL!	#NULL!	#NULL!	#NULL!
2020.08.31.	A228792715	A2287927	2014	1	1	1	A228	2	66	#NULL!	3	2	4	2	2	7	5927.43	12639.1	#NULL!	#NULL!	4744.78	19697.8	#NULL!	#NULL!	#NULL!	#NULL!	612	5	7	20	1	1	2	265	265	1	1	6	10	1			3	1	1	0	888	8	8
2020.08.31.	A228792716	A2287927	2014	1	1	1	A228	1	67	#NULL!	3	2	3	2	#NULL!	#NULL!	5927.43	#NULL!	#NULL!	#NULL!	3889.84	#NULL!	#NULL!	#NULL!	#NULL!	#NULL!	612	5	7	20	1	1	2	265	265	1	1	6	20	1			#NULL!	#NULL!	#NULL!	#NULL!	#NULL!	#NULL!	#NULL!
2020.08.31.	A228802916	A2288029	2014	1	1	1	A228	2	78	#NULL!	2	1	3	1	1	7	5927.43	3985.98	#NULL!	#NULL!	4280.51	3939.57	#NULL!	#NULL!	#NULL!	#NULL!	612	1	1	10	1	1	2	40	40	1	4	1	30	2			4	1	14	1	52	1	1
2020.08.31.	A228808014	A2288080	2014	1	1	1	A228	1	35	#NULL!	2	3	2	3	3	2	5927.43	6646.71	#NULL!	26900.4	8227.22	10601.7	#NULL!	#NULL!	31386	#NULL!	612	3	4	20	2	1	1	3192	266	2	88	3	10	1	A228808016	A228808015	2	2	88	0	888	8	8
2020.08.31.	A228808015	A2288080	2014	1	1	1	A228	2	69	#NULL!	3	3	4	3	2	7	5927.43	4213.03	#NULL!	#NULL!	4744.78	3939.57	#NULL!	#NULL!	#NULL!	#NULL!	612	3	4	20	2	1	1	3192	266	1	1	2	10	1			3	1	4	1	66	1	1
2020.08.31.	A228808016	A2288080	2014	1	1	1	A228	1	74	#NULL!	3	3	4	3	3	1	5927.43	3709.32	#NULL!	#NULL!	3563.09	4316.1	#NULL!	#NULL!	#NULL!	#NULL!	612	3	4	20	2	1	1	3192	266	1	1	1	10	1			4	1	14	1	72	1	1
2020.08.31.	A228813115	A2288131	2014	1	1	1	A228	2	67	#NULL!	3	3	4	3	1	7	5927.43	4213.03	#NULL!	#NULL!	4744.78	3939.57	#NULL!	#NULL!	#NULL!	#NULL!	612	2	2	20	3	1	2	230	230	1	1	1	10	2			3	2	88	1	53	1	1
2020.08.31.	A228813116	A2288131	2014	1	1	1	A228	1	71	#NULL!	3	3	4	3	#NULL!	#NULL!	5927.43	3709.32	#NULL!	#NULL!	3563.09	4316.1	#NULL!	#NULL!	#NULL!	#NULL!	612	2	2	20	3	1	2	230	230	1	1	2	10	2			#NULL!	#NULL!	#NULL!	#NULL!	#NULL!	#NULL!	#NULL!
2020.08.31.	A228823315	A2288233	2014	1	1	1	A228	1	63	#NULL!	1	1	1	1	2	7	5927.43	5640.18	#NULL!	13067.7	7374.52	4316.1	#NULL!	#NULL!	13741.1	#NULL!	612	2	3	20	1	5	1	500	41.6667	1	1	10	10	2			4	2	88	1	44	1	1
2020.08.31.	A228823316	A2288233	2014	1	1	1	A228	2	65	#NULL!	1	1	1	1	1	7	5927.43	4213.03	#NULL!	#NULL!	4744.78	3939.57	#NULL!	#NULL!	#NULL!	#NULL!	612	2	3	20	1	5	1	500	41.6667	1	1	1	10	1			3	2	88	0	888	8	8
2020.08.31.	A229706016	A2297060	2014	1	1	2	A229	1	35	#NULL!	4	4	5	5	4	1	5659.37	12692.2	#NULL!	17122.6	15710.3	20244.5	#NULL!	#NULL!	19977.7	#NULL!	601	2	3	20	1	2	2	550	550	2	88	9	10	2			2	2	88	0	888	8	8
2020.08.31.	A229711114	A2297111	2014	1	1	2	A229	1	1	23	3	3	3	4	1	#NULL!	5659.37	4264.2	#NULL!	#NULL!	4289.66	4078.12	#NULL!	#NULL!	#NULL!	#NULL!	601	3	4	20	1	2	1	4300	358.333	2	88	3	20	1	A229711116	A229711115	2	1	3	8	888	8	8
2020.08.31.	A229711115	A2297111	2014	1	1	2	A229	2	35	#NULL!	3	3	3	4	3	7	5659.37	5363.45	#NULL!	#NULL!	5202.05	5888.05	#NULL!	#NULL!	#NULL!	#NULL!	601	3	4	20	1	2	1	4300	358.333	1	1	2	20	1			3	2	88	0	888	8	8
2020.08.31.	A229711116	A2297111	2014	1	1	2	A229	1	39	#NULL!	2	3	3	4	3	5	5659.37	6346.12	#NULL!	17122.6	7855.16	10122.2	#NULL!	#NULL!	19977.7	#NULL!	601	3	4	20	1	2	1	4300	358.333	1	1	1	20	1			3	2	88	0	888	8	8
2020.08.31.	A229719614	A2297196	2014	1	1	2	A229	1	2	30	3	3	4	4	1	#NULL!	5659.37	4264.2	#NULL!	#NULL!	4289.66	4078.12	#NULL!	#NULL!	#NULL!	#NULL!	601	3	4	20	1	2	1	5000	416.667	2	88	3	20	1	A229719616	A229719615	2	1	5	8	888	8	8
2020.08.31.	A229719615	A2297196	2014	1	1	2	A229	2	35	#NULL!	3	3	4	4	4	7	5659.37	5363.45	#NULL!	7222.58	5202.05	5888.05	#NULL!	#NULL!	7095.83	#NULL!	601	3	4	20	1	2	1	5000	416.667	1	1	2	20	1			3	2	88	0	888	8	8
2020.08.31.	A229719616	A2297196	2014	1	1	2	A229	1	40	#NULL!	3	3	3	4	4	2	5659.37	8102.28	10701.7	11175.1	10359.3	11500.9	14392.2	13234.6	13243.4	17667.1	601	3	4	20	1	2	1	5000	416.667	1	1	1	20	1			3	1	14	0	888	8	8
2020.08.31.	A229723014	A2297230	2014	1	1	2	A229	2	80	#NULL!	4	3	5	3	#NULL!	#NULL!	5659.37	#NULL!	#NULL!	#NULL!	4086.93	#NULL!	#NULL!	#NULL!	#NULL!	#NULL!	601	2	6	20	3	2	1	3108	259	1	3	6	10	2			#NULL!	#NULL!	#NULL!	#NULL!	#NULL!	#NULL!	#NULL!
2020.08.31.	A229723015	A2297230	2014	1	1	2	A229	2	59	#NULL!	3	3	3	3	4	1	5659.37	9361.01	12218.9	13605.7	4746.12	9690.34	18349.2	12443.1	13823.6	19030	601	2	6	20	3	2	1	3108	259	1	1	1	10	1			4	2	88	1	43	1	1
2020.08.31.	A229734915	A2297349	2014	1	1	2	A229	2	45	#NULL!	1	2	1	2	3	3	5659.37	8898.29	14455.6	11835.2	#NULL!	#NULL!	19502.7	#NULL!	#NULL!	#NULL!	601	3	7	20	1	2	1	2000	166.667	1	4	3	10	1			4	1	10	0	888	8	8
2020.08.31.	A229734916	A2297349	2014	1	1	2	A229	2	19	#NULL!	1	2	2	2	3	3	5659.37	10216.9	#NULL!	15919	#NULL!	#NULL!	#NULL!	#NULL!	#NULL!	#NULL!	601	3	7	20	1	2	1	2000	166.667	2	88	5	20	2			3	2	88	0	888	8	8
2020.08.31.	A229740015	A2297400	2014	1	1	2	A229	2	59	#NULL!	1	1	1	1	1	6	5659.37	4680.5	6109.43	6802.84	4746.12	4845.17	9174.58	6221.55	6911.78	9514.98	601	2	2	20	2	2	1	740	61.6667	1	1	2	20	1			4	1	7	1	49	1	1
2020.08.31.	A229740016	A2297400	2014	1	1	2	A229	1	68	#NULL!	1	1	1	1	2	7	5659.37	3650.5	5740.83	6238.38	3713.92	4120.91	8513.77	6106.05	6559.85	9144.95	601	2	2	20	2	2	1	740	61.6667	1	1	1	20	2			3	2	88	0	888	8	8
2020.08.31.	A229741715	A2297417	2014	1	1	2	A229	2	79	#NULL!	4	3	5	3	3	7	5659.37	3805.72	5860.28	#NULL!	4086.93	3761.41	#NULL!	6054.4	#NULL!	#NULL!	601	2	5	20	2	2	1	3000	250	1	3	6	20	2			2	2	88	1	79	1	1
2020.08.31.	A229741716	A2297417	2014	1	1	2	A229	2	47	#NULL!	2	3	3	3	4	1	5659.37	5932.19	7227.82	15780.3	6309.04	6120.88	19502.7	7674.73	15491.8	21029.2	601	2	5	20	2	2	1	3000	250	2	88	1	20	1		A229741715	3	1	7	0	888	8	8
2020.08.31.	A229745113	A2297451	2014	1	1	2	A229	1	5	70	4	3	4	4	1	#NULL!	5659.37	5575.01	#NULL!	#NULL!	4985.73	4614.26	#NULL!	#NULL!	#NULL!	#NULL!	601	4	4	20	3	2	1	6000	500	2	88	3	20	1	A229745116	A229745115	1	2	88	8	888	8	8
2020.08.31.	A229745114	A2297451	2014	1	1	2	A229	1	10	#NULL!	3	3	4	4	1	#NULL!	5659.37	8162.83	#NULL!	9330.35	7175.95	6295.68	#NULL!	#NULL!	7279.8	#NULL!	601	4	4	20	3	2	1	6000	500	2	88	3	20	1	A229745116	A229745115	2	2	88	8	888	8	8
2020.08.31.	A229745115	A2297451	2014	1	1	2	A229	2	41	#NULL!	3	3	4	4	4	1	5659.37	5962.58	#NULL!	8294.58	6157.98	6093.01	#NULL!	#NULL!	8298.51	#NULL!	601	4	4	20	3	2	1	6000	500	1	1	2	20	1			1	2	88	0	888	8	8
2020.08.31.	A229745116	A2297451	2014	1	1	2	A229	1	40	#NULL!	3	3	4	4	#NULL!	#NULL!	5659.37	8102.28	21403.3	11175.1	10359.3	11500.9	28784.3	26469.3	13243.4	35334.2	601	4	4	20	3	2	1	6000	500	1	1	1	20	1			#NULL!	#NULL!	#NULL!	#NULL!	#NULL!	#NULL!	#NULL!
2020.08.31.	A229762116	A2297621	2014	1	1	2	A229	2	75	#NULL!	4	3	5	3	4	7	5659.37	3805.72	5860.28	6140.63	4086.93	3761.41	8832.94	6054.4	6277.81	9183.39	601	1	1	20	2	2	2	160	160	1	3	1	20	2			1	1	6	1	65	1	1
2020.08.31.	A229763815	A2297638	2014	1	1	2	A229	2	31	#NULL!	1	2	2	3	4	1	5659.37	5512.19	#NULL!	7875.35	5518.64	6664.57	#NULL!	#NULL!	8445.12	#NULL!	601	2	2	20	2	2	2	200	200	1	1	2	10	1			2	2	88	0	888	8	8
2020.08.31.	A229763816	A2297638	2014	1	1	2	A229	1	30	#NULL!	1	2	2	3	4	1	5659.37	9306.09	#NULL!	9345.46	8346.18	10632.7	#NULL!	#NULL!	11034.3	#NULL!	601	2	2	20	2	2	2	200	200	1	1	1	10	1			2	2	88	0	888	8	8
2020.08.31.	A229770613	A2297706	2014	1	1	2	A229	2	5	65	1	2	1	2	1	#NULL!	5659.37	4179.49	#NULL!	#NULL!	4211.52	4753.22	#NULL!	#NULL!	#NULL!	#NULL!	601	4	4	20	2	2	1	2600	216.667	2	88	3	20	1	A229770616	A229770615	3	2	88	8	888	8	8
2020.08.31.	A229770614	A2297706	2014	1	1	2	A229	2	8	#NULL!	1	2	1	2	1	#NULL!	5659.37	4179.49	#NULL!	#NULL!	4211.52	4753.22	#NULL!	#NULL!	#NULL!	#NULL!	601	4	4	20	2	2	1	2600	216.667	2	88	3	20	1	A229770616	A229770615	2	2	88	8	888	8	8
2020.08.31.	A229770615	A2297706	2014	1	1	2	A229	2	41	#NULL!	1	2	1	2	4	3	5659.37	5962.58	7178.42	8294.58	6157.98	6093.01	10764.9	7448.03	8298.51	11343.5	601	4	4	20	2	2	1	2600	216.667	1	1	2	20	1			3	2	88	0	888	8	8
2020.08.31.	A229770616	A2297706	2014	1	1	2	A229	1	46	#NULL!	1	2	1	2	4	2	5659.37	10272.6	11373.3	11459.1	12164.6	12914.8	13053.7	13082.6	13494.4	15240.2	601	4	4	20	2	2	1	2600	216.667	1	1	1	20	1			2	2	88	0	888	8	8
2020.08.31.	A229775716	A2297757	2014	1	1	2	A229	2	74	#NULL!	2	1	3	1	2	7	5659.37	2843.16	#NULL!	6140.63	3145.72	3761.41	#NULL!	#NULL!	6277.81	#NULL!	601	1	1	20	2	2	2	60	60	1	3	1	20	2			2	2	88	0	888	8	8
2020.08.31.	A229777414	A2297774	2014	1	1	2	A229	2	21	#NULL!	3	3	3	3	3	7	5659.37	7666.24	#NULL!	#NULL!	8431.59	8820.6	#NULL!	#NULL!	#NULL!	#NULL!	601	4	4	20	2	2	2	400	400	2	88	3	20	1	A229777416	A229777415	4	1	7	0	888	8	8
2020.08.31.	A229777415	A2297774	2014	1	1	2	A229	2	47	#NULL!	2	3	3	3	3	7	5659.37	5932.19	#NULL!	#NULL!	6309.04	6120.88	#NULL!	#NULL!	#NULL!	#NULL!	601	4	4	20	2	2	2	400	400	1	1	2	20	1			3	1	10	0	888	8	8
2020.08.31.	A229777416	A2297774	2014	1	1	2	A229	1	52	#NULL!	2	3	3	3	3	3	5659.37	8252.5	23378.2	30365	12818	13236.7	29414.2	26397.3	35287.6	36852.8	601	4	4	20	2	2	2	400	400	1	1	1	20	1			3	2	88	0	888	8	8
2020.08.31.	A229792714	A2297927	2014	1	1	2	A229	2	18	#NULL!	3	3	4	4	3	7	5659.37	6811.29	#NULL!	10612.7	10116.4	15161.6	#NULL!	#NULL!	15298.2	#NULL!	601	3	4	20	1	2	1	5000	416.667	2	88	3	20	2		A229792715	2	2	88	8	888	8	8
2020.08.31.	A229792715	A2297927	2014	1	1	2	A229	2	47	#NULL!	3	3	4	4	4	7	5659.37	11864.4	14455.6	15780.3	9463.56	9181.33	19502.7	15349.5	11618.8	21029.2	601	3	4	20	1	2	1	5000	416.667	1	1	2	20	2			3	2	88	0	888	8	8
2020.08.31.	A229799515	A2297995	2014	1	1	2	A229	2	42	#NULL!	2	3	3	4	4	7	5659.37	5962.58	#NULL!	#NULL!	6157.98	6093.01	#NULL!	#NULL!	#NULL!	#NULL!	601	2	2	20	1	2	1	3500	291.667	1	1	2	20	2			2	2	88	0	888	8	8
2020.08.31.	A229799516	A2297995	2014	1	1	2	A229	1	46	#NULL!	2	3	3	4	4	2	5659.37	10272.6	22746.6	22918.3	12164.6	12914.8	26107.3	26165.2	26988.9	30480.5	601	2	2	20	1	2	1	3500	291.667	1	1	1	20	1			2	2	88	0	888	8	8
2020.08.31.	A229806315	A2298063	2014	1	1	2	A229	2	78	#NULL!	2	1	3	1	#NULL!	#NULL!	5659.37	#NULL!	#NULL!	#NULL!	4086.93	#NULL!	#NULL!	#NULL!	#NULL!	#NULL!	601	2	2	20	1	2	2	60	60	1	1	2	20	2			#NULL!	#NULL!	#NULL!	#NULL!	#NULL!	#NULL!	#NULL!
2020.08.31.	A229806316	A2298063	2014	1	1	2	A229	1	80	#NULL!	2	1	2	1	#NULL!	#NULL!	5659.37	6799.96	#NULL!	12476.8	3430.26	8241.82	#NULL!	#NULL!	13119.7	#NULL!	601	2	2	20	1	2	2	60	60	1	1	1	20	2			3	1	2	0	888	8	8
2020.08.31.	A229813113	A2298131	2014	1	1	2	A229	1	12	#NULL!	4	4	5	5	1	#NULL!	5659.37	8162.83	#NULL!	#NULL!	7175.95	6295.68	#NULL!	#NULL!	#NULL!	#NULL!	601	4	4	20	1	2	1	7500	625	2	88	3	20	1	A229813116	A229813115	3	2	88	8	888	8	8
2020.08.31.	A229813114	A2298131	2014	1	1	2	A229	2	19	#NULL!	4	4	4	5	3	7	5659.37	6811.29	#NULL!	#NULL!	6744.29	10107.7	#NULL!	#NULL!	#NULL!	#NULL!	601	4	4	20	1	2	1	7500	625	2	88	3	20	1	A229813116	A229813115	1	2	88	0	888	8	8
2020.08.31.	A229813115	A2298131	2014	1	1	2	A229	2	44	#NULL!	4	4	4	5	#NULL!	#NULL!	5659.37	5962.58	#NULL!	#NULL!	6157.98	6093.01	#NULL!	#NULL!	#NULL!	#NULL!	601	4	4	20	1	2	1	7500	625	1	1	2	20	9			9	9	99	9	999	9	9
2020.08.31.	A229813116	A2298131	2014	1	1	2	A229	1	44	#NULL!	4	4	4	5	4	3	5659.37	8102.28	21403.3	#NULL!	10359.3	11500.9	#NULL!	26469.3	#NULL!	#NULL!	601	4	4	20	1	2	1	7500	625	1	1	1	10	1			2	2	88	0	888	8	8
2020.08.31.	A229821615	A2298216	2014	1	1	2	A229	2	31	#NULL!	4	4	5	5	#NULL!	#NULL!	5659.37	5512.19	#NULL!	7875.35	5518.64	6664.57	#NULL!	#NULL!	8445.12	#NULL!	601	2	2	20	1	2	2	500	500	1	1	1	20	1			9	9	99	9	999	9	9
2020.08.31.	A229821616	A2298216	2014	1	1	2	A229	1	31	#NULL!	4	4	5	5	#NULL!	#NULL!	5659.37	9306.09	#NULL!	9345.46	8346.18	10632.7	#NULL!	#NULL!	11034.3	#NULL!	601	2	2	20	1	2	2	500	500	1	1	2	20	1			9	9	99	9	999	9	9
2020.08.31.	A230745116	A2307451	2014	1	1	1	A230	1	50	#NULL!	2	3	2	3	2	5	6175.62	9005.3	13302.7	12959.5	13987.3	14444.1	16048.7	17280.9	15995.3	20107.3	612	1	1	20	1	1	1	2100	175	2	88	1	10	1			2	2	88	0	888	8	8
2020.08.31.	A230755316	A2307553	2014	1	1	1	A230	2	51	#NULL!	1	1	1	1	3	7	6175.62	6820.13	6941.47	8264.31	7132.29	5877.16	10298.6	7125.75	8565.69	10404.7	612	1	1	20	1	1	2	60	60	1	1	1	10	1			3	2	88	0	888	8	8
2020.08.31.	A230765514	A2307655	2014	1	1	1	A230	2	26	#NULL!	2	3	3	3	#NULL!	#NULL!	6175.62	#NULL!	#NULL!	#NULL!	12037.5	#NULL!	#NULL!	#NULL!	#NULL!	#NULL!	612	3	4	20	1	1	2	350	350	2	88	3	20	1		A230765515	#NULL!	#NULL!	#NULL!	#NULL!	#NULL!	#NULL!	#NULL!
2020.08.31.	A230765515	A2307655	2014	1	1	1	A230	2	54	#NULL!	2	3	3	3	2	6	6175.62	17866.5	13882.9	24792.9	10698.4	17631.5	20597.2	14251.5	25697.1	20809.5	612	3	4	20	1	1	2	350	350	1	1	2	20	1			3	2	88	0	888	8	8
2020.08.31.	A230772315	A2307723	2014	1	1	1	A230	2	22	#NULL!	2	2	3	3	#NULL!	#NULL!	6175.62	#NULL!	#NULL!	#NULL!	9200.72	#NULL!	#NULL!	#NULL!	#NULL!	#NULL!	612	2	5	10	1	1	1	2500	208.333	2	88	3	20	1		A230772316	#NULL!	#NULL!	#NULL!	#NULL!	#NULL!	#NULL!	#NULL!
2020.08.31.	A230772316	A2307723	2014	1	1	1	A230	2	45	#NULL!	2	2	2	3	3	3	6175.62	12946.7	#NULL!	17219.8	6884.55	13358.5	#NULL!	#NULL!	16904.9	#NULL!	612	2	5	10	1	1	1	2500	208.333	1	4	1	20	1			4	1	7	0	888	8	8
2020.08.31.	A230775716	A2307757	2014	1	1	1	A230	2	75	#NULL!	3	1	3	1	1	6	6175.62	4152.88	#NULL!	6700.78	#NULL!	#NULL!	#NULL!	#NULL!	#NULL!	#NULL!	612	1	1	20	2	1	2	53	53	1	3	1	99	1			3	1	14	0	888	8	8
2020.08.31.	A230787613	A2307876	2014	1	1	1	A230	1	22	#NULL!	3	4	4	4	3	3	6175.62	21945.7	#NULL!	#NULL!	27525.9	25601.6	#NULL!	#NULL!	#NULL!	#NULL!	612	3	5	20	1	5	2	470	470	2	88	3	20	1		A230787616	3	2	88	0	888	8	8
2020.08.31.	A230787616	A2307876	2014	1	1	1	A230	2	54	#NULL!	3	4	4	4	3	1	6175.62	10230.2	6941.47	#NULL!	10698.4	8815.74	#NULL!	7125.75	#NULL!	#NULL!	612	3	5	20	1	5	2	470	470	1	2	1	20	1			3	1	1	0	888	8	8
2020.08.31.	A230791015	A2307910	2014	1	1	1	A230	2	75	#NULL!	3	1	3	1	#NULL!	#NULL!	6175.62	#NULL!	#NULL!	#NULL!	4459.75	#NULL!	#NULL!	#NULL!	#NULL!	#NULL!	612	2	2	20	2	1	1	818	68.1667	1	1	2	20	2			#NULL!	#NULL!	#NULL!	#NULL!	#NULL!	#NULL!	#NULL!
2020.08.31.	A230791016	A2307910	2014	1	1	1	A230	1	80	#NULL!	2	1	2	1	1	7	6175.62	7420.26	#NULL!	#NULL!	3743.18	8993.64	#NULL!	#NULL!	#NULL!	#NULL!	612	2	2	20	2	1	1	818	68.1667	1	1	1	20	2			4	1	5	1	78	1	1
2020.08.31.	A230792713	A2307927	2014	1	1	1	A230	1	31	#NULL!	4	4	5	5	2	7	6175.62	13540	#NULL!	#NULL!	12143.4	15470.2	#NULL!	#NULL!	#NULL!	#NULL!	612	4	5	20	1	1	2	800	800	2	88	8	10	1		A230792716	3	2	88	0	888	8	8
2020.08.31.	A230792714	A2307927	2014	1	1	1	A230	1	33	#NULL!	4	4	5	5	3	3	6175.62	13540	#NULL!	20395.9	12143.4	15470.2	#NULL!	#NULL!	24081.8	#NULL!	612	4	5	20	1	1	2	800	800	2	88	1	10	1		A230792716	3	2	88	0	888	8	8
2020.08.31.	A230792716	A2307927	2014	1	1	1	A230	2	57	#NULL!	4	4	5	5	1	6	6175.62	6809.95	6666.73	14846.8	6905.43	7049.53	10011.5	6789.08	15084.6	10382.9	612	4	5	20	1	1	2	800	800	1	4	6	10	1			3	1	14	1	53	1	1
2020.08.31.	A230794415	A2307944	2014	1	1	1	A230	2	23	#NULL!	1	1	1	1	4	2	6175.62	16731.1	#NULL!	#NULL!	#NULL!	#NULL!	#NULL!	#NULL!	#NULL!	#NULL!	612	3	5	20	1	1	2	100	100	2	88	3	10	1			3	2	88	0	888	8	8
2020.08.31.	A230797816	A2307978	2014	1	1	1	A230	1	34	#NULL!	3	3	4	4	4	2	6175.62	18044.5	#NULL!	20395.9	18215	21086.4	#NULL!	#NULL!	24081.8	#NULL!	612	2	6	20	1	1	2	350	350	2	88	1	20	1			3	2	88	0	888	8	8
2020.08.31.	A230808016	A2308080	2014	1	1	1	A230	1	57	#NULL!	3	3	3	3	4	3	6175.62	8548.9	8480.93	#NULL!	12326	7916.44	#NULL!	10166.5	#NULL!	#NULL!	612	1	1	20	1	1	2	200	200	1	4	1	10	2			3	1	7	1	47	1	1
2020.08.31.	A230814815	A2308148	2014	1	1	1	A230	1	31	#NULL!	2	3	3	3	4	5	6175.62	10155	#NULL!	20395.9	9107.52	11602.6	#NULL!	#NULL!	24081.8	#NULL!	612	2	5	20	3	1	2	250	250	2	88	3	20	1		A230814816	3	2	88	0	888	8	8
2020.08.31.	A230814816	A2308148	2014	1	1	1	A230	2	57	#NULL!	3	3	3	3	#NULL!	#NULL!	6175.62	5107.46	6666.73	#NULL!	5179.07	5287.15	#NULL!	6789.08	#NULL!	#NULL!	612	2	5	20	3	1	2	250	250	1	3	1	20	1			#NULL!	#NULL!	#NULL!	#NULL!	#NULL!	#NULL!	#NULL!
2020.08.31.	A230821615	A2308216	2014	1	1	1	A230	2	17	#NULL!	1	1	1	1	2	3	6175.62	7432.62	#NULL!	11580.8	7359.51	11029.8	#NULL!	#NULL!	22258.3	#NULL!	612	2	6	10	1	1	1	545	45.4167	2	88	5	99	2			3	2	88	8	888	8	8
2020.08.31.	A230821616	A2308216	2014	1	1	1	A230	2	80	#NULL!	2	1	2	1	1	7	6175.62	4152.88	#NULL!	#NULL!	4459.75	4104.53	#NULL!	#NULL!	#NULL!	#NULL!	612	2	6	10	1	1	1	545	45.4167	1	3	1	99	2			4	1	10	1	50	1	1
2020.08.31.	A230823316	A2308233	2014	1	1	1	A230	2	61	#NULL!	1	1	1	1	1	7	6175.62	4741.54	#NULL!	6700.78	4869.85	4104.53	#NULL!	#NULL!	6850.48	#NULL!	612	1	1	20	1	1	1	550	45.8333	1	3	1	10	2			3	2	88	0	888	8	8
2020.08.31.	A231673716	A2316737	2014	1	1	1	A231	2	25	#NULL!	2	3	3	3	4	1	10347.4	11635.1	#NULL!	16767.6	13446.1	17185.3	#NULL!	#NULL!	18660.6	#NULL!	612	1	1	20	1	1	1	2400	200	2	88	1	20	9			2	2	88	0	888	8	8
2020.08.31.	A231700915	A2317009	2014	1	1	1	A231	2	28	#NULL!	3	3	3	4	3	3	10347.4	11635.1	#NULL!	#NULL!	13446.1	17185.3	#NULL!	#NULL!	#NULL!	#NULL!	612	2	2	20	1	4	2	300	300	1	1	2	20	1			3	2	88	0	888	8	8
2020.08.31.	A231700916	A2317009	2014	1	1	1	A231	1	35	#NULL!	3	3	3	4	4	5	10347.4	11603.1	#NULL!	29483.8	14362.2	18507.3	#NULL!	#NULL!	34364.6	#NULL!	612	2	2	20	1	4	2	300	300	1	1	1	20	1			2	2	88	0	888	8	8
2020.08.31.	A231702616	A2317026	2014	1	1	1	A231	2	25	#NULL!	2	3	3	4	4	1	10347.4	11635.1	#NULL!	16767.6	13446.1	17185.3	#NULL!	#NULL!	18660.6	#NULL!	612	1	1	20	1	4	2	210	210	2	88	1	20	1			3	2	88	0	888	8	8
2020.08.31.	A231719616	A2317196	2014	1	1	1	A231	2	23	#NULL!	2	2	2	2	4	1	10347.4	14016.8	#NULL!	13471.3	15416.1	16127.4	#NULL!	#NULL!	15964.5	#NULL!	612	1	1	20	1	4	1	1400	116.667	2	88	1	20	1			3	1	2	0	888	8	8
2020.08.31.	A231728112	A2317281	2014	1	1	1	A231	1	2	29	2	2	2	2	1	#NULL!	10347.4	7796.56	#NULL!	#NULL!	7843.1	12427.2	#NULL!	#NULL!	#NULL!	#NULL!	612	5	7	20	1	1	1	3600	300	2	88	3	10	1	A231728114	A231728115	2	2	88	8	888	8	8
2020.08.31.	A231728113	A2317281	2014	1	1	1	A231	1	7	#NULL!	2	2	2	2	1	#NULL!	10347.4	10193.2	#NULL!	#NULL!	9115.79	14061	#NULL!	#NULL!	#NULL!	#NULL!	612	5	7	20	1	1	1	3600	300	2	88	3	10	1	A231728114	A231728115	2	2	88	8	888	8	8
2020.08.31.	A231728114	A2317281	2014	1	1	1	A231	1	37	#NULL!	1	2	1	2	4	3	10347.4	17404.6	#NULL!	23479.9	#NULL!	#NULL!	#NULL!	#NULL!	#NULL!	#NULL!	612	5	7	20	1	1	1	3600	300	1	1	1	10	1			3	2	88	0	888	8	8
2020.08.31.	A231728115	A2317281	2014	1	1	1	A231	2	36	#NULL!	1	2	2	2	4	1	10347.4	14709.6	#NULL!	19808.4	19559.1	17942.6	#NULL!	#NULL!	34076.6	#NULL!	612	5	7	20	1	1	1	3600	300	1	1	2	10	1			4	2	88	0	888	8	8
2020.08.31.	A231733214	A2317332	2014	1	1	1	A231	2	46	#NULL!	1	2	2	2	4	1	10347.4	10846.3	22752.6	21639.2	11535.3	11191.3	36702	25766.4	21243.6	41060.7	612	3	4	20	3	1	2	200	200	2	88	3	20	1	A231733216	A231733215	2	2	88	0	888	8	8
2020.08.31.	A231733215	A2317332	2014	1	1	1	A231	2	68	#NULL!	3	2	3	2	1	6	10347.4	7354.65	#NULL!	16841.1	8282.91	6877.27	#NULL!	#NULL!	17217.3	#NULL!	612	3	4	20	3	1	2	200	200	1	1	1	20	1			2	2	88	1	68	1	1
2020.08.31.	A231733216	A2317332	2014	1	1	1	A231	1	73	#NULL!	3	2	4	2	#NULL!	#NULL!	10347.4	6475.32	#NULL!	#NULL!	6220.04	7534.57	#NULL!	#NULL!	#NULL!	#NULL!	612	3	4	20	3	1	2	200	200	1	1	2	20	1			#NULL!	#NULL!	#NULL!	#NULL!	#NULL!	#NULL!	#NULL!
2020.08.31.	A231741716	A2317417	2014	1	1	1	A231	1	58	#NULL!	1	2	1	2	1	7	10347.4	14324	14210.1	13677	19649.5	13264.3	17377.4	17034.2	15846.7	20515.2	612	1	1	20	1	1	2	100	100	1	4	1	10	2			3	2	88	0	888	8	8
2020.08.31.	A231746815	A2317468	2014	1	1	1	A231	2	62	#NULL!	3	3	4	3	1	7	10347.4	7944.61	10714.8	11227.4	16319.2	13754.5	16149.9	22139.4	22956.4	33581.4	612	2	2	20	2	1	1	3000	250	1	1	2	10	1			3	2	88	1	55	1	1
2020.08.31.	A231746816	A2317468	2014	1	1	1	A231	1	64	#NULL!	3	3	3	3	2	3	10347.4	9846	10496.4	11406.1	#NULL!	#NULL!	15566.4	#NULL!	#NULL!	#NULL!	612	2	2	20	2	1	1	3000	250	1	1	1	10	1			3	2	88	1	56	1	1
2020.08.31.	A231748514	A2317485	2014	1	1	1	A231	1	22	#NULL!	1	1	1	1	#NULL!	#NULL!	10347.4	#NULL!	#NULL!	#NULL!	27525.9	#NULL!	#NULL!	#NULL!	#NULL!	#NULL!	612	3	4	20	2	1	1	1005	83.75	2	88	3	10	1	A231748516	A231748515	#NULL!	#NULL!	#NULL!	#NULL!	#NULL!	#NULL!	#NULL!
2020.08.31.	A231748515	A2317485	2014	1	1	1	A231	2	54	#NULL!	1	1	1	1	2	6	10347.4	17141	11630.7	20770.7	17925.6	20632.9	17255.6	23878.9	34131.5	34866.9	612	3	4	20	2	1	1	1005	83.75	1	1	2	10	1			3	2	88	0	888	8	8
2020.08.31.	A231748516	A2317485	2014	1	1	1	A231	1	59	#NULL!	1	1	1	1	1	3	10347.4	18724.9	14210.1	20515.5	#NULL!	#NULL!	17377.4	#NULL!	#NULL!	#NULL!	612	3	4	20	2	1	1	1005	83.75	1	1	1	10	1			4	2	88	1	38	1	1
2020.08.31.	A231750216	A2317502	2014	1	1	1	A231	2	79	#NULL!	1	1	1	1	1	7	10347.4	13916.6	#NULL!	#NULL!	14944.9	13754.5	#NULL!	#NULL!	#NULL!	#NULL!	612	2	6	10	1	1	2	20	20	1	3	1	30	2			3	2	88	0	888	8	8
2020.08.31.	A231779116	A2317791	2014	1	1	1	A231	2	36	#NULL!	2	3	2	3	3	3	10347.4	9806.39	#NULL!	13205.6	9511.29	10765.6	#NULL!	#NULL!	12973.8	#NULL!	612	1	1	20	1	5	2	150	150	2	88	1	20	1			3	2	88	0	888	8	8
2020.08.31.	A231791016	A2317910	2014	1	1	1	A231	2	28	#NULL!	2	3	3	3	4	1	10347.4	11635.1	#NULL!	16767.6	13446.1	17185.3	#NULL!	#NULL!	18660.6	#NULL!	612	1	1	20	1	5	1	2400	200	2	88	1	20	2			3	2	88	0	888	8	8
2020.08.31.	A231808014	A2318080	2014	1	1	1	A231	2	55	#NULL!	2	2	2	2	2	3	10347.4	8557.72	11170.3	12438.1	8677.7	8858.79	16774.6	11375.3	12637.3	17397	612	2	2	20	1	4	1	2000	166.667	1	1	1	20	1			3	1	14	0	888	8	8
2020.08.31.	A231808016	A2318080	2014	1	1	1	A231	1	67	#NULL!	2	2	3	2	3	7	10347.4	6674.48	10496.4	11406.1	6790.45	7534.57	15566.4	11164.2	11993.9	16720.4	612	2	2	20	1	4	1	2000	166.667	1	1	2	20	1			5	1	14	1	62	1	1
2020.08.31.	A231811416	A2318114	2014	1	1	1	A231	1	70	#NULL!	1	1	1	1	1	7	10347.4	12950.6	20992.8	22812.2	12440.1	15069.1	31132.7	22328.3	23987.7	33440.8	612	2	2	20	2	4	1	200	17	1	1	2	10	2			5	1	14	1	50	1	1
2020.08.31.	A231814812	A2318148	2014	1	1	1	A231	1	12	#NULL!	1	2	1	1	1	#NULL!	10347.4	14924.7	#NULL!	17059.4	13120.3	11510.9	#NULL!	#NULL!	13310.2	#NULL!	612	5	4	10	2	4	2	165	165	2	88	3	20	1	A231814816	A231814815	3	2	88	8	888	8	8
2020.08.31.	A231814813	A2318148	2014	1	1	1	A231	2	14	#NULL!	1	2	1	1	1	#NULL!	10347.4	12476.7	#NULL!	15494.9	11545.2	11654.8	#NULL!	#NULL!	12166.7	#NULL!	612	5	4	10	2	4	2	165	165	2	88	3	20	1	A231814816	A231814815	3	2	88	8	888	8	8
2020.08.31.	A231814814	A2318148	2014	1	1	1	A231	1	16	#NULL!	1	2	1	1	2	7	10347.4	11420.5	#NULL!	19075.6	11440.7	16586.1	#NULL!	#NULL!	15928.4	#NULL!	612	5	4	10	2	4	2	165	165	2	88	3	20	1	A231814816	A231814815	3	2	88	8	888	8	8
2020.08.31.	A231814815	A2318148	2014	1	1	1	A231	2	39	#NULL!	1	2	1	1	3	3	10347.4	9806.39	#NULL!	13205.6	9511.29	10765.6	#NULL!	#NULL!	12973.8	#NULL!	612	5	4	10	2	4	2	165	165	1	1	2	20	1			3	2	88	0	888	8	8
2020.08.31.	A231814816	A2318148	2014	1	1	1	A231	1	47	#NULL!	1	2	1	1	3	6	10347.4	18527.6	20794.6	20951.6	19812.7	22090.2	23867	23919.9	24672.9	27864.9	612	5	4	10	2	4	2	165	165	1	1	1	20	1			3	2	88	0	888	8	8
2020.08.31.	A231823312	A2318233	2014	1	1	1	A231	2	58	#NULL!	4	4	5	5	1	3	10347.4	12836.6	11170.3	18657.2	13016.5	11073.5	16774.6	11375.3	18956	17397	612	5	7	20	1	1	2	730	730	1	4	1	20	1			2	2	88	1	56	1	1
2020.08.31.	A231823313	A2318233	2014	1	1	1	A231	1	1	19	4	4	5	5	1	#NULL!	10347.4	7796.56	#NULL!	#NULL!	7843.1	9320.43	#NULL!	#NULL!	#NULL!	#NULL!	612	5	7	20	1	1	2	730	730	2	88	5	10	1		A231823315	1	2	88	8	888	8	8
2020.08.31.	A231823314	A2318233	2014	1	1	1	A231	2	7	#NULL!	4	4	5	5	1	#NULL!	10347.4	7641.67	#NULL!	#NULL!	7700.25	10863.3	#NULL!	#NULL!	#NULL!	#NULL!	612	5	7	20	1	1	2	730	730	2	88	5	10	1		A231823315	2	2	88	8	888	8	8
2020.08.31.	A231823315	A2318233	2014	1	1	1	A231	2	33	#NULL!	4	4	4	5	3	3	10347.4	15117.5	#NULL!	21598.6	15135.2	15231.7	#NULL!	#NULL!	23161.3	#NULL!	612	5	7	20	1	1	2	730	730	1	1	3	10	1		A231823312	2	2	88	0	888	8	8
2020.08.31.	A232672014	A2326720	2014	1	1	1	A232	1	27	#NULL!	3	4	4	5	4	7	8622.87	19245.6	#NULL!	26680.4	21983.3	23664.8	#NULL!	#NULL!	29655.3	#NULL!	612	4	4	20	1	1	2	620	620	2	88	3	10	1	A232672016	A232672015	3	2	88	0	888	8	8
2020.08.31.	A232672015	A2326720	2014	1	1	1	A232	2	53	#NULL!	3	4	4	5	4	2	8622.87	12697	9692.21	15385.7	13278.2	10941.5	14379.7	9949.52	15946.8	14527.9	612	4	4	20	1	1	2	620	620	1	1	2	10	1			3	2	88	0	888	8	8
2020.08.31.	A232672016	A2326720	2014	1	1	1	A232	1	54	#NULL!	3	4	4	5	4	1	8622.87	16765.2	18574.3	24126.8	21130.4	21556.8	22408.5	24128.9	29778.4	28075.3	612	4	4	20	1	1	2	620	620	1	1	1	10	1			1	2	88	0	888	8	8
2020.08.31.	A232673716	A2326737	2014	1	1	1	A232	1	51	#NULL!	2	3	2	3	4	1	8622.87	21195.8	23378.2	30365	21130.4	21556.8	36999.9	26397.3	35287.6	41638.9	612	3	4	20	1	1	1	3500	291.667	1	1	1	10	1			3	2	88	0	888	8	8
2020.08.31.	A232675415	A2326754	2014	1	1	1	A232	1	28	#NULL!	3	4	4	4	4	7	8622.87	18855.6	#NULL!	20010.3	21983.3	23664.8	#NULL!	#NULL!	22241.5	#NULL!	612	2	3	20	1	1	1	5000	416.667	2	88	8	20	1			1	2	88	0	888	8	8
2020.08.31.	A232675416	A2326754	2014	1	1	1	A232	2	30	#NULL!	3	4	4	4	4	1	8622.87	8398.62	#NULL!	11999.2	8408.45	10154.5	#NULL!	#NULL!	12867.4	#NULL!	612	2	3	20	1	1	1	5000	416.667	2	88	1	20	1			2	2	88	0	888	8	8
2020.08.31.	A232678813	A2326788	2014	1	1	1	A232	1	9	#NULL!	3	3	3	4	1	#NULL!	8622.87	8494.34	#NULL!	#NULL!	#NULL!	#NULL!	#NULL!	#NULL!	#NULL!	#NULL!	612	4	4	20	1	1	2	415	415	2	88	3	10	1	A232678816	A232678815	2	2	88	8	888	8	8
2020.08.31.	A232678814	A2326788	2014	1	1	1	A232	1	11	#NULL!	3	3	3	4	1	#NULL!	8622.87	12437.3	#NULL!	14216.2	#NULL!	#NULL!	#NULL!	#NULL!	#NULL!	#NULL!	612	4	4	20	1	1	2	415	415	2	88	3	10	1	A232678816	A232678815	4	2	88	8	888	8	8
2020.08.31.	A232678815	A2326788	2014	1	1	1	A232	2	40	#NULL!	2	3	3	4	4	1	8622.87	9084.86	10937.4	12638	#NULL!	#NULL!	16401.8	#NULL!	#NULL!	#NULL!	612	4	4	20	1	1	2	415	415	1	1	2	10	1			2	2	88	0	888	8	8
2020.08.31.	A232678816	A2326788	2014	1	1	1	A232	1	43	#NULL!	2	3	3	4	4	1	8622.87	12345	16305.5	17026.9	21382	22570.8	21928.6	27117.3	37086	43431.2	612	4	4	20	1	1	2	415	415	1	1	1	10	1			3	2	88	0	888	8	8
2020.08.31.	A232685615	A2326856	2014	1	1	1	A232	1	20	#NULL!	2	2	2	2	3	1	8622.87	21945.7	#NULL!	21846	27525.9	25601.6	#NULL!	#NULL!	22923.2	#NULL!	612	2	3	99	1	1	1	2200	183.333	2	88	99	10	1			2	2	88	0	888	8	8
2020.08.31.	A232685616	A2326856	2014	1	1	1	A232	1	19	#NULL!	2	2	2	2	3	1	8622.87	9517.04	#NULL!	15896.4	9533.89	13821.8	#NULL!	#NULL!	13273.7	#NULL!	612	2	3	99	1	1	1	2200	183.333	2	88	99	99	9			3	2	88	0	888	8	8
2020.08.31.	A232687314	A2326873	2014	1	1	1	A232	1	1	17	2	2	2	2	1	#NULL!	8622.87	6497.13	#NULL!	#NULL!	6535.92	9320.43	#NULL!	#NULL!	#NULL!	#NULL!	612	3	4	20	2	1	1	2800	233.333	2	88	3	20	2	A232687315	A232687316	2	2	88	8	888	8	8
2020.08.31.	A232687315	A2326873	2014	1	1	1	A232	1	35	#NULL!	1	2	1	2	4	2	8622.87	9669.24	#NULL!	13044.4	#NULL!	#NULL!	#NULL!	#NULL!	#NULL!	#NULL!	612	3	4	20	2	1	1	2800	233.333	1	1	1	20	1			3	2	88	0	888	8	8
2020.08.31.	A232687316	A2326873	2014	1	1	1	A232	2	33	#NULL!	1	2	2	2	4	7	8622.87	8398.62	#NULL!	11999.2	16816.9	15231.7	#NULL!	#NULL!	25734.7	#NULL!	612	3	4	20	2	1	1	2800	233.333	1	1	2	20	1			3	2	88	0	888	8	8
2020.08.31.	A232704312	A2327043	2014	1	1	1	A232	2	20	#NULL!	1	2	1	2	3	3	8622.87	11680.6	#NULL!	11226.1	12846.8	13439.5	#NULL!	#NULL!	13303.7	#NULL!	612	5	4	20	1	1	2	170	170	2	88	3	20	2	A232704316	A232704315	2	2	88	0	888	8	8
2020.08.31.	A232704313	A2327043	2014	1	1	1	A232	2	21	#NULL!	1	2	1	2	3	1	8622.87	11680.6	#NULL!	11226.1	12846.8	13439.5	#NULL!	#NULL!	13303.7	#NULL!	612	5	4	20	1	1	2	170	170	2	88	3	20	2	A232704316	A232704315	2	2	88	0	888	8	8
2020.08.31.	A232704314	A2327043	2014	1	1	1	A232	2	24	#NULL!	1	2	1	2	4	7	8622.87	11680.6	#NULL!	11226.1	12846.8	13439.5	#NULL!	#NULL!	13303.7	#NULL!	612	5	4	20	1	1	2	170	170	2	88	3	20	2	A232704316	A232704315	3	2	88	0	888	8	8
2020.08.31.	A232704315	A2327043	2014	1	1	1	A232	2	51	#NULL!	1	2	1	2	4	1	8622.87	9522.78	9692.21	11539.3	9958.65	8206.14	14379.7	9949.52	11960.1	14527.9	612	5	4	20	1	1	2	170	170	1	1	2	20	1			3	2	88	0	888	8	8
2020.08.31.	A232704316	A2327043	2014	1	1	1	A232	1	54	#NULL!	1	2	1	2	4	3	8622.87	12573.9	18574.3	18095.1	19530.1	20168	22408.5	24128.9	22333.8	28075.3	612	5	4	20	1	1	2	170	170	1	1	1	20	2			2	2	88	0	888	8	8
2020.08.31.	A232726415	A2327264	2014	1	1	1	A232	2	19	#NULL!	1	2	2	2	3	1	8622.87	10378	#NULL!	16169.9	10275.9	15400.6	#NULL!	#NULL!	15539.3	#NULL!	612	1	1	20	1	1	2	110	110	2	88	1	10	1			3	1	1	0	888	8	8
2020.08.31.	A232743416	A2327434	2014	1	1	1	A232	1	29	#NULL!	2	3	2	3	4	7	8622.87	18855.6	#NULL!	20010.3	21983.3	23664.8	#NULL!	#NULL!	22241.5	#NULL!	612	1	1	20	1	1	2	150	150	2	88	1	10	1			3	2	88	0	888	8	8
2020.08.31.	A232763816	A2327638	2014	1	1	1	A232	1	29	#NULL!	1	2	1	2	4	7	8622.87	18855.6	#NULL!	20010.3	21983.3	23664.8	#NULL!	#NULL!	22241.5	#NULL!	612	1	1	20	1	1	2	120	120	2	88	1	10	1			2	2	88	0	888	8	8
2020.08.31.	A232777416	A2327774	2014	1	1	1	A232	1	34	#NULL!	1	2	1	2	3	1	8622.87	14179.2	#NULL!	14239.2	12716.6	16200.5	#NULL!	#NULL!	16812.4	#NULL!	612	1	1	20	1	1	1	1200	100	2	88	1	99	1			3	2	88	0	888	8	8
2020.08.31.	A232782515	A2327825	2014	1	1	1	A232	2	72	#NULL!	4	4	5	5	2	7	8622.87	4331.97	17858	9356.14	4792.96	5731.05	26916.5	18449.5	9565.16	27984.5	612	2	2	20	2	1	1	5050	420.833	1	1	1	20	1			3	1	7	0	888	8	8
2020.08.31.	A232782516	A2327825	2014	1	1	1	A232	1	75	#NULL!	4	4	5	5	4	7	8622.87	5180.37	#NULL!	9505.09	5226.51	6278.8	#NULL!	#NULL!	9994.88	#NULL!	612	2	2	20	2	1	1	5050	420.833	1	1	2	20	1			1	2	88	0	888	8	8
2020.08.31.	A232784216	A2327842	2014	1	1	1	A232	2	20	#NULL!	1	1	1	1	3	7	8622.87	11680.6	#NULL!	11226.1	#NULL!	#NULL!	#NULL!	#NULL!	#NULL!	#NULL!	612	1	1	20	1	1	2	40	40	2	88	1	20	1			2	2	88	0	888	8	8
2020.08.31.	A232791016	A2327910	2014	1	1	1	A232	2	21	#NULL!	1	2	1	2	3	2	8622.87	11680.6	#NULL!	11226.1	12846.8	13439.5	#NULL!	#NULL!	13303.7	#NULL!	612	1	1	20	1	1	2	76	76	2	88	1	10	1			3	2	88	0	888	8	8
2020.08.31.	A232799516	A2327995	2014	1	1	1	A232	1	28	#NULL!	1	2	1	2	4	7	8622.87	18855.6	#NULL!	20010.3	21983.3	23664.8	#NULL!	#NULL!	22241.5	#NULL!	612	1	1	20	1	1	2	100	100	2	88	1	10	1			1	2	88	0	888	8	8
2020.08.31.	A232823316	A2328233	2014	1	1	1	A232	1	33	#NULL!	1	1	1	1	4	7	8622.87	14179.2	#NULL!	14239.2	12716.6	16200.5	#NULL!	#NULL!	16812.4	#NULL!	612	1	1	20	1	1	2	30	30	2	88	1	10	2			3	2	88	0	888	8	8
2020.08.31.	A233699216	A2336992	2014	1	1	1	A233	1	60	#NULL!	1	1	1	1	3	7	5549.92	5280.97	#NULL!	6117.74	#NULL!	#NULL!	#NULL!	#NULL!	#NULL!	#NULL!	612	1	1	20	1	1	2	30	30	1	4	1	10	2			4	2	88	0	888	8	8
2020.08.31.	A233704316	A2337043	2014	1	1	1	A233	2	56	#NULL!	1	2	1	1	2	3	5549.92	9179.98	11982.6	13342.6	9308.68	9502.94	17994.3	12202.5	13556.2	18661.9	612	2	2	20	1	1	2	100	100	1	1	2	10	1			3	1	5	0	888	8	8
2020.08.31.	A233716214	A2337162	2014	1	1	1	A233	2	12	#NULL!	1	1	1	1	1	#NULL!	5549.92	6691.97	#NULL!	8310.79	6192.33	6251.11	#NULL!	#NULL!	6525.68	#NULL!	612	3	5	10	1	1	2	100	100	2	88	3	30	1		A233716216	3	2	88	8	888	8	8
2020.08.31.	A233716215	A2337162	2014	1	1	1	A233	2	17	#NULL!	1	1	1	1	2	7	5549.92	6679.57	#NULL!	10407.4	6613.86	9912.25	#NULL!	#NULL!	10001.6	#NULL!	612	3	5	10	1	1	2	100	100	2	88	3	30	1		A233716216	2	2	88	8	888	8	8
2020.08.31.	A233716216	A2337162	2014	1	1	1	A233	2	52	#NULL!	1	1	1	1	1	6	5549.92	6129.13	6238.18	7426.99	6409.67	5281.7	9255.16	6403.79	7697.84	9350.56	612	3	5	10	1	1	2	100	100	1	2	1	30	1			4	1	14	0	888	8	8
2020.08.31.	A233719615	A2337196	2014	1	1	1	A233	2	68	#NULL!	3	2	3	2	2	7	5549.92	3944.71	5746.95	6021.87	4442.59	3688.67	8662.12	5937.31	6156.4	9005.79	612	2	2	20	2	1	2	148	148	1	1	2	10	1			5	1	14	1	61	1	1
2020.08.31.	A233719616	A2337196	2014	1	1	1	A233	1	70	#NULL!	3	2	3	2	1	5	5549.92	3473.08	5629.81	6117.74	3336.16	4041.21	8349.12	5987.97	6432.99	8968.1	612	2	2	20	2	1	2	148	148	1	1	1	10	1			4	2	88	1	57	1	1
2020.08.31.	A233721314	A2337213	2014	1	1	1	A233	1	16	#NULL!	2	2	2	2	2	7	5549.92	6125.43	#NULL!	10231.3	12272.6	17792.2	#NULL!	#NULL!	17086.6	#NULL!	612	2	5	20	1	1	1	1800	150	2	88	3	10	2		A233721316	4	2	88	8	888	8	8
2020.08.31.	A233721316	A2337213	2014	1	1	1	A233	2	40	#NULL!	1	2	1	2	#NULL!	#NULL!	5549.92	5847.27	#NULL!	8134.17	#NULL!	#NULL!	#NULL!	#NULL!	#NULL!	#NULL!	612	2	5	20	1	1	1	1800	150	1	4	1	10	2			9	9	99	9	999	9	9
2020.08.31.	A233731516	A2337315	2014	1	1	1	A233	1	74	#NULL!	3	2	3	2	3	7	5549.92	10419.2	16889.4	#NULL!	10008.5	12123.6	#NULL!	17963.9	#NULL!	#NULL!	612	3	4	20	3	1	2	190	190	1	1	2	20	2			1	2	88	1	68	1	1
2020.08.31.	A233738315	A2337383	2014	1	1	1	A233	2	65	#NULL!	3	2	3	2	1	7	5549.92	3944.71	11493.9	6021.87	4442.59	3688.67	17324.2	11874.6	6156.4	18011.6	612	2	2	20	2	1	2	130	130	1	1	2	20	2			3	2	88	1	55	1	1
2020.08.31.	A233738316	A2337383	2014	1	1	1	A233	1	70	#NULL!	3	2	3	2	1	7	5549.92	3473.08	#NULL!	6117.74	3336.16	4041.21	#NULL!	#NULL!	6432.99	#NULL!	612	2	2	20	2	1	2	130	130	1	1	1	20	2			2	2	88	0	888	8	8
2020.08.31.	A233750214	A2337502	2014	1	1	1	A233	2	18	#NULL!	2	2	2	2	3	7	5549.92	6679.57	#NULL!	10407.4	6613.86	9912.25	#NULL!	#NULL!	10001.6	#NULL!	612	3	4	20	3	1	1	2500	208.333	2	88	3	10	2	A233750216	A233750215	4	1	3	8	888	8	8
2020.08.31.	A233750215	A2337502	2014	1	1	1	A233	2	50	#NULL!	1	2	2	2	4	7	5549.92	6129.13	6238.18	7426.99	6409.67	5281.7	9255.16	6403.79	7697.84	9350.56	612	3	4	20	3	1	1	2500	208.333	1	1	2	10	1			3	2	88	0	888	8	8
2020.08.31.	A233750216	A2337502	2014	1	1	1	A233	1	48	#NULL!	1	2	1	2	4	2	5549.92	10073.9	11153.3	11237.5	11929.4	12665	12801.2	12829.6	13233.5	14945.5	612	3	4	20	3	1	1	2500	208.333	1	1	1	10	1			3	2	88	0	888	8	8
2020.08.31.	A233753616	A2337536	2014	1	1	1	A233	1	26	#NULL!	1	1	1	1	3	6	5549.92	12136	#NULL!	12879.2	16151.6	17066.2	#NULL!	#NULL!	14315.2	#NULL!	612	1	1	20	1	1	2	40	40	2	88	1	10	1			3	1	14	0	888	8	8
2020.08.31.	A233772314	A2337723	2014	1	1	1	A233	2	1	16	1	2	1	2	1	#NULL!	5549.92	4524.08	#NULL!	#NULL!	4091.53	4125.21	#NULL!	#NULL!	#NULL!	#NULL!	612	3	4	20	1	1	2	150	150	2	88	3	20	1	A233772316	A233772315	1	2	88	8	888	8	8
2020.08.31.	A233772315	A2337723	2014	1	1	1	A233	2	30	#NULL!	1	2	1	2	#NULL!	#NULL!	5549.92	5405.59	#NULL!	7723.05	5411.92	6535.69	#NULL!	#NULL!	8281.8	#NULL!	612	3	4	20	1	1	2	150	150	1	1	2	20	1			#NULL!	#NULL!	#NULL!	#NULL!	#NULL!	#NULL!	#NULL!
2020.08.31.	A233772316	A2337723	2014	1	1	1	A233	1	30	#NULL!	1	2	1	2	4	3	5549.92	9126.12	#NULL!	9164.73	8184.77	10427.1	#NULL!	#NULL!	10820.9	#NULL!	612	3	4	20	1	1	2	150	150	1	1	1	20	1			3	2	88	0	888	8	8
2020.08.31.	A233775715	A2337757	2014	1	1	1	A233	2	79	#NULL!	3	2	4	1	1	7	5549.92	3732.12	#NULL!	#NULL!	4007.9	3688.67	#NULL!	#NULL!	#NULL!	#NULL!	612	2	5	20	2	1	1	1220	101.667	1	3	6	20	2			5	1	14	1	999	1	1
2020.08.31.	A233775716	A2337757	2014	1	1	1	A233	1	50	#NULL!	1	2	1	1	3	7	5549.92	8092.91	23378.2	23293	12570.1	12980.7	28845.4	26397.3	28749.3	36140.2	612	2	5	20	2	1	1	1220	101.667	2	88	1	10	2		A233775715	3	2	88	1	35	1	1
2020.08.31.	A233777415	A2337774	2014	1	1	1	A233	1	37	#NULL!	1	2	1	2	2	7	5549.92	6223.39	#NULL!	#NULL!	7703.25	9926.49	#NULL!	#NULL!	#NULL!	#NULL!	612	2	5	20	2	1	2	140	140	2	88	3	99	2		A233777416	3	2	88	0	888	8	8
2020.08.31.	A233777416	A2337774	2014	1	1	1	A233	2	65	#NULL!	3	2	3	2	1	6	5549.92	3944.71	#NULL!	12043.7	4442.59	3688.67	#NULL!	#NULL!	12312.8	#NULL!	612	2	5	20	2	1	2	140	140	1	3	1	20	1			3	2	88	1	63	1	1
2020.08.31.	A233799516	A2337995	2014	1	1	1	A233	1	30	#NULL!	3	3	3	4	4	7	5549.92	18044.5	#NULL!	18329.5	16369.5	20854.2	#NULL!	#NULL!	21641.9	#NULL!	612	2	3	20	1	1	2	300	300	2	88	1	20	1			2	2	88	0	888	8	8
2020.08.31.	A233804615	A2338046	2014	1	1	1	A233	2	31	#NULL!	4	4	5	5	4	1	5549.92	5405.59	#NULL!	7723.05	5411.92	6535.69	#NULL!	#NULL!	8281.8	#NULL!	612	2	2	20	1	1	2	550	550	1	1	2	20	1			1	2	88	0	888	8	8
2020.08.31.	A233804616	A2338046	2014	1	1	1	A233	1	32	#NULL!	4	4	5	5	4	2	5549.92	9126.12	#NULL!	9164.73	8184.77	10427.1	#NULL!	#NULL!	10820.9	#NULL!	612	2	2	20	1	1	2	550	550	1	1	1	20	1			3	2	88	0	888	8	8
2020.08.31.	A233806314	A2338063	2014	1	1	1	A233	2	1	21	3	3	3	3	1	#NULL!	5549.92	4524.08	#NULL!	#NULL!	4091.53	4125.21	#NULL!	#NULL!	#NULL!	#NULL!	612	3	4	20	1	1	1	4000	333.333	2	88	3	20	1	A233806316	A233806315	2	2	88	8	888	8	8
2020.08.31.	A233806315	A2338063	2014	1	1	1	A233	2	33	#NULL!	2	3	3	3	4	7	5549.92	5405.59	#NULL!	7723.05	5411.92	6535.69	#NULL!	#NULL!	8281.8	#NULL!	612	3	4	20	1	1	1	4000	333.333	1	1	2	20	1			4	2	88	0	888	8	8
2020.08.31.	A233806316	A2338063	2014	1	1	1	A233	1	35	#NULL!	2	3	3	3	4	1	5549.92	6223.39	#NULL!	8395.72	7703.25	9926.49	#NULL!	#NULL!	9795.68	#NULL!	612	3	4	20	1	1	1	4000	333.333	1	1	1	20	1			3	2	88	1	34	1	1
2020.08.31.	A233816515	A2338165	2014	1	1	1	A233	2	62	#NULL!	4	3	4	4	1	7	5549.92	4261.14	11493.9	6021.87	4376.45	3688.67	17324.2	11874.6	6156.4	18011.6	612	2	2	20	2	1	2	330	330	1	1	2	10	1			3	1	14	1	61	0	0
2020.08.31.	A233816516	A2338165	2014	1	1	1	A233	1	69	#NULL!	4	3	4	4	1	5	5549.92	3579.9	#NULL!	6117.74	3642.1	4041.21	#NULL!	#NULL!	6432.99	#NULL!	612	2	2	20	2	1	2	330	330	1	1	1	10	1			3	2	88	1	61	1	1
2020.08.31.	A233819913	A2338199	2014	1	1	1	A233	2	3	45	3	3	4	4	1	#NULL!	5549.92	4524.08	#NULL!	#NULL!	4091.53	4125.21	#NULL!	#NULL!	#NULL!	#NULL!	612	4	4	20	2	1	1	5000	416.667	2	88	3	20	1	A233819916	A233819915	2	2	88	8	888	8	8
2020.08.31.	A233819914	A2338199	2014	1	1	1	A233	2	6	83	3	3	4	4	1	#NULL!	5549.92	4098.66	#NULL!	#NULL!	4130.08	4661.3	#NULL!	#NULL!	#NULL!	#NULL!	612	4	4	20	2	1	1	5000	416.667	2	88	3	20	1	A233819916	A233819915	3	2	88	8	888	8	8
2020.08.31.	A233819915	A2338199	2014	1	1	1	A233	2	36	#NULL!	3	3	3	4	4	7	5549.92	5259.72	#NULL!	7082.9	5101.44	5774.18	#NULL!	#NULL!	6958.6	#NULL!	612	4	4	20	2	1	1	5000	416.667	1	1	2	20	1			3	2	88	0	888	8	8
2020.08.31.	A233819916	A2338199	2014	1	1	1	A233	1	42	#NULL!	3	3	3	4	3	2	5549.92	7945.59	10494.7	10959	10158.9	11278.5	14113.8	12978.7	12987.3	17325.4	612	4	4	20	2	1	1	5000	416.667	1	1	1	20	1			3	2	88	0	888	8	8
2020.08.31.	A234697514	A2346975	2014	1	1	2	A234	2	29	#NULL!	4	4	5	5	4	2	6210.57	6983.43	#NULL!	10064	8070.4	10314.7	#NULL!	#NULL!	11200.2	#NULL!	601	2	5	20	2	2	1	7600	633.333	2	88	3	20	9		A234697515	3	2	88	0	888	8	8
2020.08.31.	A234697515	A2346975	2014	1	1	2	A234	2	63	#NULL!	4	4	5	5	4	7	6210.57	4768.38	6431.05	6738.7	4897.42	4127.76	9693.24	6644.08	6889.25	10077.8	601	2	5	20	2	2	1	7600	633.333	1	1	1	99	2			1	2	88	0	888	8	8
2020.08.31.	A234702613	A2347026	2014	1	1	2	A234	2	13	#NULL!	4	4	5	5	1	#NULL!	6210.57	7488.57	#NULL!	9300.09	9239.26	9326.97	#NULL!	#NULL!	9736.64	#NULL!	601	4	4	20	2	2	1	18000	1500	2	88	3	20	1	A234702616	A234702615	3	2	88	8	888	8	8
2020.08.31.	A234702614	A2347026	2014	1	1	2	A234	2	16	#NULL!	4	4	5	5	2	7	6210.57	7474.69	#NULL!	11646.3	9868.21	14789.6	#NULL!	#NULL!	14922.8	#NULL!	601	4	4	20	2	2	1	18000	1500	2	88	3	20	1	A234702616	A234702615	1	2	88	8	888	8	8
2020.08.31.	A234702615	A2347026	2014	1	1	2	A234	2	41	#NULL!	4	4	5	5	4	1	6210.57	6543.32	7877.58	9102.44	9010.34	8915.27	11813.3	16346.9	12142.3	24896.5	601	4	4	20	2	2	1	18000	1500	1	1	2	20	1			1	2	88	0	888	8	8
2020.08.31.	A234702616	A2347026	2014	1	1	2	A234	1	45	#NULL!	4	4	5	5	4	1	6210.57	11273.1	12481	12575.2	#NULL!	#NULL!	14325	#NULL!	#NULL!	#NULL!	601	4	4	20	2	2	1	18000	1500	1	1	1	20	1			3	2	88	0	888	8	8
2020.08.31.	A234711115	A2347111	2014	1	1	2	A234	2	62	#NULL!	4	4	5	5	4	7	6210.57	4768.38	6431.05	6738.7	4897.42	4127.76	9693.24	6644.08	6889.25	10077.8	601	2	2	20	2	2	1	17040	1420	1	1	2	20	1			3	2	88	0	888	8	8
2020.08.31.	A234711116	A2347111	2014	1	1	2	A234	1	67	#NULL!	4	4	5	5	4	1	6210.57	4006.05	6299.97	6845.98	4075.65	4522.27	9342.98	6700.76	7198.75	10035.6	601	2	2	20	2	2	1	17040	1420	1	1	1	20	1			2	2	88	1	59	1	1
2020.08.31.	A234717912	A2347179	2014	1	1	2	A234	2	24	#NULL!	4	4	5	5	3	2	6210.57	8412.91	#NULL!	8085.53	11566	12099.6	#NULL!	#NULL!	11977.4	#NULL!	601	5	4	20	2	2	2	800	800	2	88	3	20	2	A234717916	A234717915	3	2	88	0	888	8	8
2020.08.31.	A234717913	A2347179	2014	1	1	2	A234	1	31	#NULL!	4	4	5	5	4	1	6210.57	10212.5	#NULL!	10255.7	11448.8	14585.4	#NULL!	#NULL!	15136.3	#NULL!	601	5	4	20	2	2	2	800	800	2	88	3	20	1	A234717916	A234717915	3	2	88	0	888	8	8
2020.08.31.	A234717914	A2347179	2014	1	1	2	A234	2	34	#NULL!	4	4	5	5	4	7	6210.57	6049.06	#NULL!	8642.38	#NULL!	#NULL!	#NULL!	#NULL!	#NULL!	#NULL!	601	5	4	20	2	2	2	800	800	2	88	3	20	2	A234717916	A234717915	3	2	88	0	888	8	8
2020.08.31.	A234717915	A2347179	2014	1	1	2	A234	2	57	#NULL!	4	4	5	5	3	7	6210.57	5136.37	6704.46	7465.42	6510.48	6646.34	10068.2	6827.51	9481.21	10441.7	601	5	4	20	2	2	2	800	800	1	1	2	20	1			2	2	88	0	888	8	8
2020.08.31.	A234717916	A2347179	2014	1	1	2	A234	1	61	#NULL!	4	4	5	5	4	1	6210.57	5909.6	6299.97	6845.98	9658.5	5652.84	9342.98	6700.76	8998.44	10035.6	601	5	4	20	2	2	2	800	800	1	1	1	20	1			1	2	88	0	888	8	8
2020.08.31.	A234729815	A2347298	2014	1	1	2	A234	2	58	#NULL!	4	4	5	5	3	7	6210.57	10272.7	13408.9	14930.8	10416.8	10634.1	20136.3	13655	15169.9	20883.4	601	2	2	20	2	2	1	10000	833.333	1	1	2	20	2			2	2	88	0	888	8	8
2020.08.31.	A234736613	A2347366	2014	1	1	2	A234	2	14	#NULL!	4	4	5	5	1	#NULL!	6210.57	7488.57	#NULL!	9300.09	6929.45	6995.23	#NULL!	#NULL!	7302.48	#NULL!	601	4	4	20	2	2	1	8000	666.667	2	88	3	20	1	A234736616	A234736615	3	2	88	8	888	8	8
2020.08.31.	A234736614	A2347366	2014	1	1	2	A234	2	15	#NULL!	4	4	5	5	2	7	6210.57	7474.69	#NULL!	11646.3	7401.16	11092.2	#NULL!	#NULL!	11192.1	#NULL!	601	4	4	20	2	2	1	8000	666.667	2	88	3	20	1	A234736616	A234736615	4	2	88	8	888	8	8
2020.08.31.	A234736615	A2347366	2014	1	1	2	A234	2	44	#NULL!	4	4	4	5	4	7	6210.57	6543.32	7877.58	9102.44	6757.75	6686.45	11813.3	8173.45	9106.75	12448.3	601	4	4	20	2	2	1	8000	666.667	1	1	2	10	1			2	1	4	0	888	8	8
2020.08.31.	A234736616	A2347366	2014	1	1	2	A234	1	43	#NULL!	4	4	5	5	#NULL!	#NULL!	6210.57	8891.42	11744	12263.5	11368.2	12621.1	15793.9	14523.6	14533.3	19387.8	601	4	4	20	2	2	1	8000	666.667	1	1	1	20	1			#NULL!	#NULL!	#NULL!	#NULL!	#NULL!	#NULL!	#NULL!
2020.08.31.	A234743411	A2347434	2014	1	1	2	A234	1	15	#NULL!	4	4	5	5	2	7	6210.57	6854.59	#NULL!	11449.3	6866.73	9955.06	#NULL!	#NULL!	11472.3	#NULL!	601	6	4	20	3	2	1	18000	1500	2	88	3	10	1	A234743416	A234743415	2	2	88	8	888	8	8
2020.08.31.	A234743412	A2347434	2014	1	1	2	A234	2	17	#NULL!	4	4	5	5	2	7	6210.57	7474.69	#NULL!	11646.3	7401.16	11092.2	#NULL!	#NULL!	13430.5	#NULL!	601	6	4	20	3	2	1	18000	1500	2	88	3	10	1	A234743416	A234743415	2	2	88	8	888	8	8
2020.08.31.	A234743413	A2347434	2014	1	1	2	A234	2	25	#NULL!	4	4	5	5	4	1	6210.57	6983.43	#NULL!	13418.6	8070.4	10314.7	#NULL!	#NULL!	13440.2	#NULL!	601	6	4	20	3	2	1	18000	1500	2	88	3	10	1	A234743416	A234743415	3	1	7	0	888	8	8
2020.08.31.	A234743414	A2347434	2014	1	1	2	A234	2	26	#NULL!	4	4	5	5	#NULL!	#NULL!	6210.57	6983.43	#NULL!	#NULL!	8070.4	10314.7	#NULL!	#NULL!	#NULL!	#NULL!	601	6	4	20	3	2	1	18000	1500	2	88	3	10	1	A234743416	A234743415	#NULL!	#NULL!	#NULL!	#NULL!	#NULL!	#NULL!	#NULL!
2020.08.31.	A234743415	A2347434	2014	1	1	2	A234	2	50	#NULL!	4	4	5	5	3	7	6210.57	6858.73	6980.76	11081.4	7172.66	5910.42	10356.9	7166.08	10337	10463.6	601	6	4	20	3	2	1	18000	1500	1	1	2	10	1			3	2	88	0	888	8	8
2020.08.31.	A234743416	A2347434	2014	1	1	2	A234	1	54	#NULL!	4	4	5	5	4	2	6210.57	9056.27	13378	17377.2	14066.4	14525.9	16139.6	17378.7	19302.9	20221.1	601	6	4	20	3	2	1	18000	1500	1	1	1	10	1			1	2	88	0	888	8	8
2020.08.31.	A234750214	A2347502	2014	1	1	2	A234	1	8	#NULL!	4	4	5	5	#NULL!	#NULL!	6210.57	#NULL!	#NULL!	#NULL!	5471.33	#NULL!	#NULL!	#NULL!	#NULL!	#NULL!	601	3	4	20	3	2	1	10000	833.333	2	88	3	20	2	A234750216	A234750215	#NULL!	#NULL!	#NULL!	#NULL!	#NULL!	#NULL!	#NULL!
2020.08.31.	A234750215	A2347502	2014	1	1	2	A234	2	43	#NULL!	4	4	5	5	#NULL!	#NULL!	6210.57	#NULL!	#NULL!	#NULL!	6757.75	#NULL!	#NULL!	#NULL!	#NULL!	#NULL!	601	3	4	20	3	2	1	10000	833.333	1	1	2	10	2			#NULL!	#NULL!	#NULL!	#NULL!	#NULL!	#NULL!	#NULL!
2020.08.31.	A234750216	A2347502	2014	1	1	2	A234	1	45	#NULL!	4	4	5	5	4	2	6210.57	18527.6	23382.9	25150.5	13349.4	22090.2	28650.1	26817.8	29617.5	33449.2	601	3	4	20	3	2	1	10000	833.333	1	1	1	20	2			2	2	88	0	888	8	8
2020.08.31.	A234755313	A2347553	2014	1	1	2	A234	1	6	78	4	4	5	5	1	#NULL!	6210.57	6118	#NULL!	#NULL!	5471.33	5063.68	#NULL!	#NULL!	#NULL!	#NULL!	601	4	4	20	3	2	2	800	800	2	88	3	20	1	A234755316	A234755315	1	2	88	8	888	8	8
2020.08.31.	A234755314	A2347553	2014	1	1	2	A234	2	8	#NULL!	4	4	5	5	1	#NULL!	6210.57	4586.56	#NULL!	#NULL!	4621.71	5216.17	#NULL!	#NULL!	#NULL!	#NULL!	601	4	4	20	3	2	2	800	800	2	88	3	20	1	A234755316	A234755315	1	2	88	8	888	8	8
2020.08.31.	A234755315	A2347553	2014	1	1	2	A234	2	34	#NULL!	4	4	5	5	4	7	6210.57	6049.06	#NULL!	8642.38	6056.14	7313.68	#NULL!	#NULL!	9267.65	#NULL!	601	4	4	20	3	2	2	800	800	1	1	2	20	1			2	2	88	0	888	8	8
2020.08.31.	A234755316	A2347553	2014	1	1	2	A234	1	42	#NULL!	4	4	5	5	4	1	6210.57	8891.42	11744	12263.5	11368.2	12621.1	15793.9	14523.6	14533.3	19387.8	601	4	4	20	3	2	2	800	800	1	1	1	10	1			3	2	88	0	888	8	8
2020.08.31.	A234762114	A2347621	2014	1	1	2	A234	1	13	#NULL!	4	4	5	5	#NULL!	#NULL!	6210.57	#NULL!	#NULL!	#NULL!	11812.3	#NULL!	#NULL!	#NULL!	#NULL!	#NULL!	601	3	4	20	1	2	1	18000	1500	2	88	3	20	1		A234762115	#NULL!	#NULL!	#NULL!	#NULL!	#NULL!	#NULL!	#NULL!
2020.08.31.	A234762115	A2347621	2014	1	1	2	A234	2	47	#NULL!	4	4	5	5	4	2	6210.57	13019.9	#NULL!	17317.2	10385.3	20151.1	#NULL!	#NULL!	25500.9	#NULL!	601	3	4	20	1	2	1	18000	1500	1	1	2	20	1			3	2	88	0	888	8	8
2020.08.31.	A234770613	A2347706	2014	1	1	2	A234	2	13	#NULL!	4	4	5	5	1	#NULL!	6210.57	7488.57	#NULL!	9300.09	9239.26	9326.97	#NULL!	#NULL!	9736.64	#NULL!	601	4	4	20	3	2	2	700	700	2	88	3	20	1		A234770615	1	1	2	8	888	8	8
2020.08.31.	A234770614	A2347706	2014	1	1	2	A234	1	15	#NULL!	4	4	5	5	1	7	6210.57	6854.59	#NULL!	11449.3	9155.64	13273.4	#NULL!	#NULL!	12747	#NULL!	601	4	4	20	3	2	2	700	700	2	88	3	20	1		A234770615	2	1	1	8	888	8	8
2020.08.31.	A234770615	A2347706	2014	1	1	2	A234	2	45	#NULL!	4	4	4	5	4	7	6210.57	13019.9	15863.6	17317.2	9231.36	8956.05	21402.2	16844.4	11333.7	23077.4	601	4	4	20	3	2	2	700	700	1	1	2	20	1			3	2	88	0	888	8	8
2020.08.31.	A234777414	A2347774	2014	1	1	2	A234	1	13	#NULL!	4	4	5	5	1	#NULL!	6210.57	8957.86	#NULL!	10239.1	11812.3	10363.3	#NULL!	#NULL!	11983.3	#NULL!	601	3	4	20	2	2	1	13000	1083.33	2	88	3	10	1	A234777416	A234777415	2	2	88	8	888	8	8
2020.08.31.	A234777415	A2347774	2014	1	1	2	A234	2	44	#NULL!	4	4	5	5	4	3	6210.57	6543.32	7877.58	9102.44	10136.6	10029.7	11813.3	16346.9	13660.1	24896.5	601	3	4	20	2	2	1	13000	1083.33	1	1	2	10	1			3	1	10	0	888	8	8
2020.08.31.	A234777416	A2347774	2014	1	1	2	A234	1	46	#NULL!	4	4	5	5	4	2	6210.57	11273.1	12481	12575.2	#NULL!	#NULL!	14325	#NULL!	#NULL!	#NULL!	601	3	4	20	2	2	1	13000	1083.33	1	1	1	10	1			2	2	88	0	888	8	8
2020.08.31.	A234784215	A2347842	2014	1	1	2	A234	2	72	#NULL!	4	4	5	5	3	7	6210.57	3120.08	12862.1	6738.7	3452.1	4127.76	19386.5	13288.2	6889.25	20155.6	601	2	2	20	2	2	1	5960	496.667	1	1	2	20	9			3	1	3	0	888	8	8
2020.08.31.	A234784216	A2347842	2014	1	1	2	A234	1	73	#NULL!	4	4	5	5	#NULL!	#NULL!	6210.57	3886.51	#NULL!	6845.98	3733.29	4522.27	#NULL!	#NULL!	7198.75	#NULL!	601	2	2	20	2	2	1	5960	496.667	1	1	1	20	9			4	2	88	0	888	8	8
2020.08.31.	A234787612	A2347876	2014	1	1	2	A234	1	4	49	4	4	5	5	1	#NULL!	6210.57	4679.52	#NULL!	#NULL!	4707.46	4475.32	#NULL!	#NULL!	#NULL!	#NULL!	601	5	7	20	3	2	1	11000	916.667	2	88	5	20	1	A234787613	A234787614	3	1	7	8	888	8	8
2020.08.31.	A234787613	A2347876	2014	1	1	2	A234	1	33	#NULL!	4	4	5	5	4	1	6210.57	10212.5	#NULL!	10255.7	9159.07	11668.3	#NULL!	#NULL!	12109	#NULL!	601	5	7	20	3	2	1	11000	916.667	1	1	4	20	1			2	2	88	0	888	8	8
2020.08.31.	A234787614	A2347876	2014	1	1	2	A234	2	33	#NULL!	4	4	5	5	4	2	6210.57	6049.06	#NULL!	8642.38	6056.14	7313.68	#NULL!	#NULL!	9267.65	#NULL!	601	5	7	20	3	2	1	11000	916.667	1	1	3	20	1	A234787616	A234787615	4	1	10	0	888	8	8
2020.08.31.	A234787615	A2347876	2014	1	1	2	A234	2	60	#NULL!	4	4	5	5	3	7	6210.57	4768.38	6431.05	6738.7	4897.42	4127.76	9693.24	6644.08	6889.25	10077.8	601	5	7	20	3	2	1	11000	916.667	1	1	1	20	1			3	2	88	0	888	8	8
2020.08.31.	A234787616	A2347876	2014	1	1	2	A234	1	62	#NULL!	4	4	5	5	4	2	6210.57	5909.6	6299.97	6845.98	7726.8	4522.27	9342.98	6700.76	7198.75	10035.6	601	5	7	20	3	2	1	11000	916.667	1	1	2	20	1			2	2	88	1	52	1	1
2020.08.31.	A234796114	A2347961	2014	1	1	2	A234	1	30	#NULL!	4	4	5	5	4	2	6210.57	15318.7	#NULL!	15383.5	#NULL!	#NULL!	#NULL!	#NULL!	#NULL!	#NULL!	601	3	4	20	3	2	1	18000	1500	2	88	3	20	1		A234796115	3	2	88	0	888	8	8
2020.08.31.	A234796115	A2347961	2014	1	1	2	A234	2	56	#NULL!	4	4	5	5	4	7	6210.57	7704.56	#NULL!	11198.1	15625.1	15951.2	#NULL!	#NULL!	22754.9	#NULL!	601	3	4	20	3	2	1	18000	1500	1	1	2	10	1			3	2	88	0	888	8	8
2020.08.31.	A234797813	A2347978	2014	1	1	2	A234	2	15	#NULL!	4	4	5	5	2	7	6210.57	7474.69	#NULL!	#NULL!	9868.21	14789.6	#NULL!	#NULL!	#NULL!	#NULL!	601	4	4	20	3	2	1	8000	666.667	2	88	3	20	2	A234797816	A234797815	3	2	88	8	888	8	8
2020.08.31.	A234797814	A2347978	2014	1	1	2	A234	1	20	#NULL!	4	4	5	5	3	7	6210.57	21945.7	#NULL!	15734.4	#NULL!	#NULL!	#NULL!	#NULL!	#NULL!	#NULL!	601	4	4	20	3	2	1	8000	666.667	2	88	3	20	2	A234797816	A234797815	2	2	88	0	888	8	8
2020.08.31.	A234797815	A2347978	2014	1	1	2	A234	2	48	#NULL!	4	4	4	5	4	7	6210.57	6509.97	7931.78	8658.62	9231.36	8956.05	10701.1	8422.22	17000.6	11538.7	601	4	4	20	3	2	1	8000	666.667	1	1	2	20	1			3	1	7	0	888	8	8
2020.08.31.	A234797816	A2347978	2014	1	1	2	A234	1	52	#NULL!	4	4	4	5	4	2	6210.57	9056.27	13378	13032.9	18755.3	19367.8	16139.6	17378.7	32171.6	20221.1	601	4	4	20	3	2	1	8000	666.667	1	1	1	20	2			2	2	88	0	888	8	8
2020.08.31.	A234814814	A2348148	2014	1	1	2	A234	1	12	#NULL!	4	4	5	5	1	#NULL!	6210.57	8957.86	#NULL!	10239.1	7874.87	6908.86	#NULL!	#NULL!	7988.83	#NULL!	601	3	4	20	2	2	1	12000	1000	2	88	3	20	1	A234814816	A234814815	1	2	88	8	888	8	8
2020.08.31.	A234814815	A2348148	2014	1	1	2	A234	2	49	#NULL!	4	4	5	5	4	7	6210.57	6509.97	7931.78	8658.62	6923.52	6717.04	10701.1	8422.22	8500.3	11538.7	601	3	4	20	2	2	1	12000	1000	1	1	2	20	1			3	2	88	0	888	8	8
2020.08.31.	A234814816	A2348148	2014	1	1	2	A234	1	56	#NULL!	4	4	5	5	4	2	6210.57	8597.29	8528.93	8208.96	12395.7	7961.25	10430	10224	9511.27	12313.3	601	3	4	20	2	2	1	12000	1000	1	1	1	20	1			3	2	88	0	888	8	8
2020.08.31.	A235700915	A2357009	2014	1	1	1	A235	2	61	#NULL!	1	1	1	1	1	7	8696.28	6676.87	#NULL!	9435.79	6857.55	5779.84	#NULL!	#NULL!	9646.59	#NULL!	612	2	2	20	2	4	2	80	80	1	1	2	10	2			4	1	14	0	888	8	8
2020.08.31.	A235700916	A2357009	2014	1	1	1	A235	1	69	#NULL!	1	1	1	1	2	5	8696.28	5609.42	17642.9	9586	5706.88	6332.26	26164.8	18765.3	10080	28104.6	612	2	2	20	2	4	2	80	80	1	1	1	10	1			3	2	88	0	888	8	8
2020.08.31.	A235711112	A2357111	2014	1	1	1	A235	1	5	64	2	3	2	3	1	#NULL!	8696.28	8566.65	#NULL!	#NULL!	7661.16	11817.3	#NULL!	#NULL!	#NULL!	#NULL!	612	5	7	20	2	4	2	340	340	2	88	5	10	2	A235711114	A235711113	3	2	88	8	888	8	8
2020.08.31.	A235711113	A2357111	2014	1	1	1	A235	2	25	#NULL!	2	3	2	3	2	5	8696.28	9778.47	#NULL!	14091.9	#NULL!	#NULL!	#NULL!	#NULL!	#NULL!	#NULL!	612	5	7	20	2	4	2	340	340	1	1	4	10	2			3	1	7	0	888	8	8
2020.08.31.	A235711114	A2357111	2014	1	1	1	A235	1	46	#NULL!	2	3	2	3	3	5	8696.28	15785	#NULL!	17608.3	#NULL!	#NULL!	#NULL!	#NULL!	#NULL!	#NULL!	612	5	7	20	2	4	2	340	340	1	9	3	10	1	A235711116	A235711115	3	2	88	0	888	8	8
2020.08.31.	A235711115	A2357111	2014	1	1	1	A235	2	68	#NULL!	3	3	4	3	1	6	8696.28	6181.05	#NULL!	9435.79	13922.4	9633.07	#NULL!	#NULL!	19293.2	#NULL!	612	5	7	20	2	4	2	340	340	1	1	2	20	2			4	2	88	1	58	1	1
2020.08.31.	A235711116	A2357111	2014	1	1	1	A235	1	75	#NULL!	4	3	4	3	#NULL!	#NULL!	8696.28	5224.47	#NULL!	9586	10542	10553.8	#NULL!	#NULL!	20159.9	#NULL!	612	5	7	20	2	4	2	340	340	1	1	1	20	2			4	1	14	0	888	8	8
2020.08.31.	A235719613	A2357196	2014	1	1	1	A235	2	21	#NULL!	2	2	2	2	#NULL!	#NULL!	8696.28	#NULL!	#NULL!	#NULL!	19468.5	#NULL!	#NULL!	#NULL!	#NULL!	#NULL!	612	4	4	20	3	4	1	3000	250	2	88	3	20	1	A235719616	A235719615	#NULL!	#NULL!	#NULL!	#NULL!	#NULL!	#NULL!	#NULL!
2020.08.31.	A235719615	A2357196	2014	1	1	1	A235	2	48	#NULL!	1	2	2	2	#NULL!	#NULL!	8696.28	#NULL!	#NULL!	#NULL!	19389.1	#NULL!	#NULL!	#NULL!	#NULL!	#NULL!	612	4	4	20	3	4	1	3000	250	1	1	2	20	1			#NULL!	#NULL!	#NULL!	#NULL!	#NULL!	#NULL!	#NULL!
2020.08.31.	A235719616	A2357196	2014	1	1	1	A235	1	52	#NULL!	1	2	2	2	3	5	8696.28	21195.8	23378.2	#NULL!	#NULL!	#NULL!	#NULL!	#NULL!	#NULL!	#NULL!	612	4	4	20	3	4	1	3000	250	1	1	1	20	1			3	2	88	1	47	1	1
2020.08.31.	A235724715	A2357247	2014	1	1	1	A235	2	80	#NULL!	4	3	5	4	1	7	8696.28	5847.93	#NULL!	9435.79	6280.05	5779.84	#NULL!	#NULL!	9646.59	#NULL!	612	2	5	20	2	4	1	4099	341.583	1	3	6	10	2			4	1	3	1	53	1	1
2020.08.31.	A235724716	A2357247	2014	1	1	1	A235	1	57	#NULL!	3	3	3	4	2	5	8696.28	12038.3	22568.3	11494.5	17357	11147.6	29208.9	25731.5	13318	34483	612	2	5	20	2	4	1	4099	341.583	2	88	1	10	2		A235724715	3	2	88	0	888	8	8
2020.08.31.	A235743416	A2357434	2014	1	1	1	A235	2	62	#NULL!	1	1	1	1	1	7	8696.28	6676.87	9005	9435.79	6857.55	5779.84	13572.8	9303.29	9646.59	14111.4	612	1	1	20	1	4	2	30	30	1	3	1	20	1			3	2	88	1	53	1	1
2020.08.31.	A235746815	A2357468	2014	1	1	1	A235	1	69	#NULL!	2	2	2	1	3	7	8696.28	5609.42	#NULL!	9586	5706.88	6332.26	#NULL!	#NULL!	10080	#NULL!	612	2	2	20	1	4	2	100	100	1	1	2	20	2			4	2	88	0	888	8	8
2020.08.31.	A235746816	A2357468	2014	1	1	1	A235	2	61	#NULL!	1	2	2	1	1	7	8696.28	6676.87	18010	9435.79	6857.55	5779.84	27145.7	18606.6	9646.59	28222.7	612	2	2	20	1	4	2	100	100	1	1	1	20	1			3	2	88	0	888	8	8
2020.08.31.	A235789314	A2357893	2014	1	1	1	A235	1	1	17	1	2	1	2	1	#NULL!	8696.28	6552.44	#NULL!	#NULL!	6591.56	6266.51	#NULL!	#NULL!	#NULL!	#NULL!	612	3	4	20	1	4	1	2000	166.667	2	88	3	10	2	A235789316	A235789315	2	2	88	8	888	8	8
2020.08.31.	A235789315	A2357893	2014	1	1	1	A235	2	30	#NULL!	1	2	1	2	4	7	8696.28	8470.12	#NULL!	12101.4	8480.03	10240.9	#NULL!	#NULL!	12976.9	#NULL!	612	3	4	20	1	4	1	2000	166.667	1	1	2	10	1			3	2	88	0	888	8	8
2020.08.31.	A235789316	A2357893	2014	1	1	1	A235	1	43	#NULL!	1	2	1	2	3	3	8696.28	12450.1	16444.3	17171.8	15918.2	17672.5	22115.2	20336.5	20350	27147.5	612	3	4	20	1	4	1	2000	166.667	1	1	1	10	1			2	1	10	0	888	8	8
2020.08.31.	A235792715	A2357927	2014	1	1	1	A235	2	75	#NULL!	4	2	5	2	1	7	8696.28	8771.9	#NULL!	14153.7	9420.08	8669.76	#NULL!	#NULL!	14469.9	#NULL!	612	3	4	20	2	4	1	2614	217.833	1	1	2	20	2			4	1	14	1	63	0	0
2020.08.31.	A235792716	A2357927	2014	1	1	1	A235	1	74	#NULL!	3	2	4	2	1	7	8696.28	8163.06	22404.2	14379	7841.24	9498.38	36312.8	25480.2	15120	40715.5	612	3	4	20	2	4	1	2614	217.833	1	1	1	20	1			1	2	88	1	50	1	1
2020.08.31.	A235808012	A2358080	2014	1	1	1	A235	1	7	#NULL!	2	3	3	3	#NULL!	#NULL!	8696.28	#NULL!	#NULL!	#NULL!	7661.16	#NULL!	#NULL!	#NULL!	#NULL!	#NULL!	612	5	7	20	2	2	2	400	400	2	88	3	10	1	A235808014	A235808013	#NULL!	#NULL!	#NULL!	#NULL!	#NULL!	#NULL!	#NULL!
2020.08.31.	A235808013	A2358080	2014	1	1	1	A235	2	37	#NULL!	2	3	3	3	4	1	8696.28	10988.7	#NULL!	14797.8	7993.55	15079.5	#NULL!	#NULL!	14538.1	#NULL!	612	5	7	20	2	2	2	400	400	1	1	2	10	1			3	2	88	0	888	8	8
2020.08.31.	A235808014	A2358080	2014	1	1	1	A235	1	37	#NULL!	2	3	3	3	4	2	8696.28	13002.1	#NULL!	17540.6	12070.4	21135.5	#NULL!	#NULL!	20465.4	#NULL!	612	5	7	20	2	2	2	400	400	1	1	1	10	1			3	2	88	0	888	8	8
2020.08.31.	A235808015	A2358080	2014	1	1	1	A235	2	30	#NULL!	2	3	3	3	#NULL!	#NULL!	8696.28	#NULL!	#NULL!	#NULL!	8480.03	#NULL!	#NULL!	#NULL!	#NULL!	#NULL!	612	5	7	20	2	2	2	400	400	2	88	8	20	1			#NULL!	#NULL!	#NULL!	#NULL!	#NULL!	#NULL!	#NULL!
2020.08.31.	A235808016	A2358080	2014	1	1	1	A235	2	63	#NULL!	3	3	4	3	1	7	8696.28	8902.49	9005	12581.1	6857.55	9633.07	13572.8	9303.29	12862.1	14111.4	612	5	7	20	2	2	2	400	400	1	1	6	20	1			3	1	7	1	53	1	1
2020.08.31.	A235813114	A2358131	2014	1	1	1	A235	2	4	49	4	4	5	5	#NULL!	#NULL!	8696.28	#NULL!	#NULL!	#NULL!	6411.1	#NULL!	#NULL!	#NULL!	#NULL!	#NULL!	612	4	4	20	1	2	1	8500	708.333	2	88	3	20	1	A235813116	A235813115	#NULL!	#NULL!	#NULL!	#NULL!	#NULL!	#NULL!	#NULL!
2020.08.31.	A235813115	A2358131	2014	1	1	1	A235	2	34	#NULL!	4	4	5	5	4	3	8696.28	8470.12	#NULL!	#NULL!	8480.03	15361.3	#NULL!	#NULL!	#NULL!	#NULL!	612	4	4	20	1	2	1	8500	708.333	1	1	2	20	1			3	2	88	0	888	8	8
2020.08.31.	A235813116	A2358131	2014	1	1	1	A235	1	37	#NULL!	4	4	5	5	#NULL!	#NULL!	8696.28	9751.55	#NULL!	26310.8	12070.4	21135.5	#NULL!	#NULL!	30698.1	#NULL!	612	4	4	20	1	2	1	8500	708.333	1	1	1	20	1			9	9	99	9	999	9	9
2020.08.31.	A235819910	A2358199	2014	1	1	1	A235	2	1	14	2	3	3	3	1	#NULL!	8696.28	7088.86	#NULL!	#NULL!	6411.1	6463.87	#NULL!	#NULL!	#NULL!	#NULL!	612	6	7	20	2	2	1	5500	458.333	2	88	3	10	1	A235819914	A235819913	2	2	88	8	888	8	8
2020.08.31.	A235819911	A2358199	2014	1	1	1	A235	2	3	44	2	3	3	3	1	#NULL!	8696.28	7088.86	#NULL!	#NULL!	6411.1	6463.87	#NULL!	#NULL!	#NULL!	#NULL!	612	6	7	20	2	2	1	5500	458.333	2	88	3	10	1	A235819914	A235819913	3	2	88	8	888	8	8
2020.08.31.	A235819912	A2358199	2014	1	1	1	A235	2	7	#NULL!	2	3	3	3	1	#NULL!	8696.28	6422.27	#NULL!	#NULL!	6471.5	7303.88	#NULL!	#NULL!	#NULL!	#NULL!	612	6	7	20	2	2	1	5500	458.333	2	88	3	10	1	A235819914	A235819913	3	2	88	8	888	8	8
2020.08.31.	A235819913	A2358199	2014	1	1	1	A235	2	31	#NULL!	2	3	2	3	3	7	8696.28	8470.12	#NULL!	12101.4	8480.03	10240.9	#NULL!	#NULL!	12976.9	#NULL!	612	6	7	20	2	2	1	5500	458.333	1	1	2	10	1			3	1	14	0	888	8	8
2020.08.31.	A235819914	A2358199	2014	1	1	1	A235	1	38	#NULL!	2	3	2	3	4	1	8696.28	9751.55	#NULL!	13155.4	12070.4	15554	#NULL!	#NULL!	15349	#NULL!	612	6	7	20	2	2	1	5500	458.333	1	1	1	10	1			2	2	88	0	888	8	8
2020.08.31.	A235819916	A2358199	2014	1	1	1	A235	2	59	#NULL!	3	3	3	3	2	6	8696.28	7192.14	9387.85	10453.4	7292.97	7445.17	14097.8	9560.13	10620.8	14620.9	612	6	7	20	2	2	1	5500	458.333	1	2	6	10	2			3	2	88	0	888	8	8
2020.08.31.	A236733213	A2367332	2014	1	1	1	A236	2	5	60	2	2	2	2	1	#NULL!	5518.64	4075.56	#NULL!	#NULL!	4106.8	4635.03	#NULL!	#NULL!	#NULL!	#NULL!	612	4	4	20	1	1	2	250	250	2	88	3	20	1	A236733216	A236733215	1	2	88	8	888	8	8
2020.08.31.	A236733214	A2367332	2014	1	1	1	A236	2	8	#NULL!	2	2	2	2	1	#NULL!	5518.64	4075.56	#NULL!	#NULL!	4106.8	4635.03	#NULL!	#NULL!	#NULL!	#NULL!	612	4	4	20	1	1	2	250	250	2	88	3	20	1	A236733216	A236733215	1	2	88	8	888	8	8
2020.08.31.	A236733215	A2367332	2014	1	1	1	A236	2	42	#NULL!	1	2	2	2	4	7	5518.64	5814.31	6999.92	8088.32	6004.86	5941.5	10497.2	7262.82	8092.15	11061.4	612	4	4	20	1	1	2	250	250	1	1	2	20	1			2	2	88	0	888	8	8
2020.08.31.	A236733216	A2367332	2014	1	1	1	A236	1	44	#NULL!	1	2	1	2	4	3	5518.64	7900.8	10435.5	10897.2	10101.7	11214.9	14034.3	12905.5	12914.1	17227.8	612	4	4	20	1	1	2	250	250	1	1	1	20	1			3	2	88	0	888	8	8
2020.08.31.	A236745115	A2367451	2014	1	1	1	A236	2	18	#NULL!	#NULL!	#NULL!	#NULL!	#NULL!	3	3	5518.64	6641.92	#NULL!	10348.8	6576.58	9856.38	#NULL!	#NULL!	9945.18	#NULL!	612	2	9	99	9	9	9	999999	#NULL!	9	99	99	99	9			4	1	2	8	888	8	8
2020.08.31.	A236750216	A2367502	2014	1	1	1	A236	1	33	#NULL!	3	3	3	4	3	1	5518.64	9074.68	#NULL!	9113.07	8138.64	10368.3	#NULL!	#NULL!	10759.9	#NULL!	612	1	1	20	1	1	1	2500	208.333	2	88	1	10	2			1	2	88	0	888	8	8
2020.08.31.	A236753615	A2367536	2014	1	1	1	A236	1	33	#NULL!	4	4	4	5	4	1	5518.64	9074.68	#NULL!	9113.07	#NULL!	#NULL!	#NULL!	#NULL!	#NULL!	#NULL!	612	2	2	20	1	1	2	450	450	1	1	1	20	1			3	2	88	0	888	8	8
2020.08.31.	A236753616	A2367536	2014	1	1	1	A236	2	33	#NULL!	4	4	4	5	4	2	5518.64	5375.12	#NULL!	7679.52	#NULL!	#NULL!	#NULL!	#NULL!	#NULL!	#NULL!	612	2	2	20	1	1	2	450	450	1	1	2	20	1			3	2	88	0	888	8	8
2020.08.31.	A236763815	A2367638	2014	1	1	1	A236	1	29	#NULL!	2	3	3	3	4	1	5518.64	12067.6	#NULL!	25613.2	#NULL!	#NULL!	#NULL!	#NULL!	#NULL!	#NULL!	612	2	2	20	1	1	2	270	270	1	1	2	20	2			2	2	88	0	888	8	8
2020.08.31.	A236763816	A2367638	2014	1	1	1	A236	2	27	#NULL!	2	3	3	3	4	2	5518.64	6205.39	#NULL!	#NULL!	#NULL!	#NULL!	#NULL!	#NULL!	#NULL!	#NULL!	612	2	2	20	1	1	2	270	270	1	1	1	20	1			3	2	88	0	888	8	8
2020.08.31.	A236767216	A2367672	2014	1	1	1	A236	2	69	#NULL!	3	2	3	2	1	3	5518.64	3922.48	#NULL!	5987.93	4417.55	3667.88	#NULL!	#NULL!	6121.7	#NULL!	612	1	1	20	2	1	1	1260	105	1	3	1	20	1			3	1	14	0	888	8	8
2020.08.31.	A236774015	A2367740	2014	1	1	1	A236	2	58	#NULL!	2	2	3	3	3	3	5518.64	4564.12	5957.51	6633.68	4628.11	4724.69	8946.44	6066.84	6739.91	9278.38	612	2	2	20	1	1	2	200	200	1	1	2	10	1			2	2	88	0	888	8	8
2020.08.31.	A236774016	A2367740	2014	1	1	1	A236	1	60	#NULL!	2	2	3	3	3	3	5518.64	5251.2	5598.08	6083.26	6865.94	4018.43	8302.06	5954.21	6396.72	8917.55	612	2	2	20	1	1	2	200	200	1	1	1	10	1			2	2	88	0	888	8	8
2020.08.31.	A236777413	A2367774	2014	1	1	1	A236	1	14	#NULL!	2	3	2	3	1	#NULL!	5518.64	7959.85	#NULL!	#NULL!	6997.51	6139.13	#NULL!	#NULL!	#NULL!	#NULL!	612	4	4	20	2	1	2	330	330	2	88	3	10	1	A236777416	A236777415	1	2	88	8	888	8	8
2020.08.31.	A236777414	A2367774	2014	1	1	1	A236	2	16	#NULL!	2	3	3	3	2	7	5518.64	6641.92	#NULL!	20697.5	6576.58	9856.38	#NULL!	#NULL!	19890.4	#NULL!	612	4	4	20	2	1	2	330	330	2	88	3	10	1	A236777416	A236777415	3	2	88	8	888	8	8
2020.08.31.	A236777415	A2367774	2014	1	1	1	A236	2	37	#NULL!	2	3	2	3	3	1	5518.64	5230.07	#NULL!	14086	5072.69	5741.64	#NULL!	#NULL!	13838.8	#NULL!	612	4	4	20	2	1	2	330	330	1	1	2	20	2			2	2	88	0	888	8	8
2020.08.31.	A236777416	A2367774	2014	1	1	1	A236	1	47	#NULL!	2	3	2	3	2	5	5518.64	10017.1	11090.5	#NULL!	11862.1	12593.6	#NULL!	12757.3	#NULL!	#NULL!	612	4	4	20	2	1	2	330	330	1	1	1	10	1			2	2	88	1	42	1	1
2020.08.31.	A236780815	A2367808	2014	1	1	1	A236	2	39	#NULL!	4	4	5	5	4	1	5518.64	7845.11	#NULL!	10564.5	7609.03	8612.45	#NULL!	#NULL!	10379.1	#NULL!	612	3	5	20	2	1	2	590	590	2	88	3	20	1		A236780816	2	1	14	0	888	8	8
2020.08.31.	A236780816	A2367808	2014	1	1	1	A236	2	69	#NULL!	4	4	5	5	1	7	5518.64	5883.72	5714.55	8981.89	6626.33	5501.81	8613.29	5903.85	9182.55	8955.03	612	3	5	20	2	1	2	590	590	1	3	1	20	1			4	1	7	1	58	1	1
2020.08.31.	A236784216	A2367842	2014	1	1	1	A236	2	68	#NULL!	3	2	4	2	1	6	5518.64	3922.48	5714.55	5987.93	4417.55	3667.88	8613.29	5903.85	6121.7	8955.03	612	1	1	20	1	1	2	120	120	1	3	1	10	1			2	2	88	0	888	8	8
2020.08.31.	A236787615	A2367876	2014	1	1	1	A236	1	12	#NULL!	1	1	1	1	1	#NULL!	5518.64	7959.85	#NULL!	#NULL!	6997.51	6139.13	#NULL!	#NULL!	#NULL!	#NULL!	612	2	6	10	1	1	2	60	60	2	88	5	99	1			2	2	88	8	888	8	8
2020.08.31.	A236787616	A2367876	2014	1	1	1	A236	1	76	#NULL!	2	1	2	1	1	7	5518.64	3315.43	#NULL!	6083.26	3344.97	4018.43	#NULL!	#NULL!	12793.4	#NULL!	612	2	6	10	1	1	2	60	60	1	3	1	30	2			4	1	14	1	70	1	1
2020.08.31.	A236794414	A2367944	2014	1	1	1	A236	1	17	#NULL!	#NULL!	#NULL!	#NULL!	#NULL!	2	7	5518.64	6090.91	#NULL!	10173.7	6101.69	8845.95	#NULL!	#NULL!	8495.14	#NULL!	612	4	6	10	1	3	9	999999	#NULL!	1	99	99	99	9			2	2	88	8	888	8	8
2020.08.31.	A236794415	A2367944	2014	1	1	1	A236	2	20	#NULL!	#NULL!	#NULL!	#NULL!	#NULL!	3	3	5518.64	7475.6	#NULL!	7184.7	8221.92	8601.26	#NULL!	#NULL!	8514.38	#NULL!	612	4	6	10	1	3	9	999999	#NULL!	2	88	99	99	9			3	2	88	0	888	8	8
2020.08.31.	A236794416	A2367944	2014	1	1	1	A236	2	47	#NULL!	#NULL!	#NULL!	#NULL!	#NULL!	#NULL!	#NULL!	5518.64	5784.68	7048.08	7693.94	6152.15	5968.68	9508.85	7483.89	7553.27	10253.2	612	4	6	10	1	3	9	999999	#NULL!	1	99	99	99	9			9	9	99	9	999	9	9
2020.08.31.	A236799516	A2367995	2014	1	1	1	A236	1	46	#NULL!	4	4	5	5	4	1	5518.64	10017.1	11090.5	11174.2	11862.1	12593.6	12729.1	12757.3	13158.9	14861.3	612	1	1	20	2	3	1	14000	1166.67	2	88	1	20	1			2	1	2	0	888	8	8
2020.08.31.	A236801213	A2368012	2014	1	1	1	A236	1	16	#NULL!	2	2	2	3	#NULL!	#NULL!	5518.64	6090.91	#NULL!	#NULL!	6101.69	8845.95	#NULL!	#NULL!	#NULL!	#NULL!	612	3	5	20	1	3	2	250	250	2	88	3	20	1		A236801215	#NULL!	#NULL!	#NULL!	#NULL!	#NULL!	#NULL!	#NULL!
2020.08.31.	A236801214	A2368012	2014	1	1	1	A236	2	26	#NULL!	2	2	2	3	3	7	5518.64	6205.39	#NULL!	17885.4	7171.26	9165.48	#NULL!	#NULL!	29857	#NULL!	612	3	5	20	1	3	2	250	250	2	88	3	20	1		A236801215	3	2	88	0	888	8	8
2020.08.31.	A236801215	A2368012	2014	1	1	1	A236	2	53	#NULL!	2	2	2	3	#NULL!	#NULL!	5518.64	6094.58	#NULL!	#NULL!	6373.54	5251.93	#NULL!	#NULL!	#NULL!	#NULL!	612	3	5	20	1	3	2	250	250	1	1	1	20	1			#NULL!	#NULL!	#NULL!	#NULL!	#NULL!	#NULL!	#NULL!
2020.08.31.	A236802914	A2368029	2014	1	1	1	A236	2	28	#NULL!	4	4	5	5	4	1	5518.64	6205.39	#NULL!	8942.72	7171.26	9165.48	#NULL!	#NULL!	9952.35	#NULL!	612	2	5	20	1	3	2	600	600	2	88	3	20	1		A236802916	1	2	88	0	888	8	8
2020.08.31.	A236802916	A2368029	2014	1	1	1	A236	2	53	#NULL!	4	4	5	5	2	3	5518.64	6094.58	6203.02	7385.13	6373.54	5251.93	9202.99	6367.69	7654.45	9297.85	612	2	5	20	1	3	2	600	600	1	1	1	20	1			2	2	88	0	888	8	8
2020.08.31.	A236811416	A2368114	2014	1	1	1	A236	2	64	#NULL!	1	2	2	1	3	7	5518.64	8474.25	5714.55	11975.9	#NULL!	#NULL!	8613.29	#NULL!	#NULL!	#NULL!	612	2	5	20	1	1	2	100	100	1	1	1	20	2			2	2	88	0	888	8	8
2020.08.31.	A236819916	A2368199	2014	1	1	1	A236	1	25	#NULL!	3	3	3	4	3	2	5518.64	12067.6	#NULL!	12806.6	16060.6	16970	#NULL!	#NULL!	14234.5	#NULL!	612	1	1	20	1	1	1	2800	233.333	2	88	1	20	1			3	1	14	0	888	8	8
2020.08.31.	A237726414	A2377264	2014	1	1	2	A237	2	34	#NULL!	3	4	4	4	4	3	5366.21	5226.66	#NULL!	7467.41	5232.78	6319.35	#NULL!	#NULL!	8007.67	#NULL!	601	3	4	20	2	2	1	5798	483.167	2	88	3	20	1	A237726416	A237726415	2	2	88	0	888	8	8
2020.08.31.	A237726415	A2377264	2014	1	1	2	A237	2	62	#NULL!	4	4	5	4	1	3	5366.21	4120.09	5556.72	5822.54	4231.59	3566.57	8375.39	5740.78	5952.62	8707.69	601	3	4	20	2	2	1	5798	483.167	1	1	2	20	1			4	1	5	0	888	8	8
2020.08.31.	A237726416	A2377264	2014	1	1	2	A237	1	67	#NULL!	4	4	5	4	1	5	5366.21	3461.4	5443.46	5915.24	3521.54	3907.45	8072.76	5789.76	6220.05	8671.24	601	3	4	20	2	2	1	5798	483.167	1	1	1	20	2			4	1	7	0	888	8	8
2020.08.31.	A237729814	A2377298	2014	1	1	2	A237	1	3	41	4	4	4	4	#NULL!	#NULL!	5366.21	4043.31	#NULL!	#NULL!	4067.45	11600.6	#NULL!	#NULL!	#NULL!	#NULL!	601	3	4	20	2	2	2	500	500	2	88	3	20	1	A237729816	A237729815	#NULL!	#NULL!	#NULL!	#NULL!	#NULL!	#NULL!	#NULL!
2020.08.31.	A237729815	A2377298	2014	1	1	2	A237	2	36	#NULL!	4	4	4	4	#NULL!	#NULL!	5366.21	#NULL!	#NULL!	#NULL!	9865.16	#NULL!	#NULL!	#NULL!	#NULL!	#NULL!	601	3	4	20	2	2	2	500	500	1	1	2	20	1			9	9	99	9	999	9	9
2020.08.31.	A237729816	A2377298	2014	1	1	2	A237	1	38	#NULL!	3	4	4	4	#NULL!	#NULL!	5366.21	12034.8	#NULL!	#NULL!	#NULL!	#NULL!	#NULL!	#NULL!	#NULL!	#NULL!	601	3	4	20	2	2	2	500	500	1	1	1	20	1			#NULL!	#NULL!	#NULL!	#NULL!	#NULL!	#NULL!	#NULL!
2020.08.31.	A237745114	A2377451	2014	1	1	2	A237	1	25	#NULL!	1	1	1	1	3	7	5366.21	11734.3	#NULL!	18679.3	21983.3	23664.8	#NULL!	#NULL!	20762.1	#NULL!	601	3	4	20	2	2	1	600	50	2	88	3	10	2	A237745116	A237745115	3	2	88	0	888	8	8
2020.08.31.	A237745115	A2377451	2014	1	1	2	A237	2	58	#NULL!	1	1	1	1	3	7	5366.21	4438.06	5792.96	9675.68	6750.41	6891.29	17398.7	11798.5	9830.63	18044.2	601	3	4	20	2	2	1	600	50	1	1	2	10	2			3	1	10	0	888	8	8
2020.08.31.	A237745116	A2377451	2014	1	1	2	A237	1	62	#NULL!	1	1	1	1	1	1	5366.21	5106.16	5443.46	#NULL!	#NULL!	#NULL!	#NULL!	#NULL!	#NULL!	#NULL!	601	3	4	20	2	2	1	600	50	1	1	1	10	2			2	2	88	1	61	1	1
2020.08.31.	A237748516	A2377485	2014	1	1	2	A237	1	67	#NULL!	4	4	5	5	3	1	5366.21	3461.4	5443.46	5915.24	3521.54	3907.45	8072.76	5789.76	6220.05	8671.24	601	1	1	20	2	2	1	5000	416.667	1	3	1	20	1			1	2	88	0	888	8	8
2020.08.31.	A237753615	A2377536	2014	1	1	2	A237	2	67	#NULL!	2	1	2	1	4	7	5366.21	3814.14	5556.72	5822.54	4295.54	3566.57	8375.39	5740.78	5952.62	8707.69	601	2	2	20	3	2	1	900	75	1	1	2	20	1			4	1	14	0	888	8	8
2020.08.31.	A237753616	A2377536	2014	1	1	2	A237	1	71	#NULL!	2	1	2	1	4	7	5366.21	3358.12	5443.46	5915.24	3225.73	3907.45	8072.76	5789.76	6220.05	8671.24	601	2	2	20	3	2	1	900	75	1	1	1	20	1			3	2	88	0	888	8	8
2020.08.31.	A237757015	A2377570	2014	1	1	2	A237	2	33	#NULL!	3	3	3	4	4	7	5366.21	5226.66	#NULL!	7467.41	5232.78	6319.35	#NULL!	#NULL!	8007.67	#NULL!	601	3	4	20	2	2	1	4500	375	1	1	2	20	1			2	2	88	0	888	8	8
2020.08.31.	A237757016	A2377570	2014	1	1	2	A237	1	36	#NULL!	3	3	3	4	4	1	5366.21	6017.39	#NULL!	8117.81	7448.26	9597.91	#NULL!	#NULL!	9471.44	#NULL!	601	3	4	20	2	2	1	4500	375	1	1	1	20	1			3	2	88	0	888	8	8
2020.08.31.	A237763813	A2377638	2014	1	1	2	A237	2	2	32	1	2	2	2	1	#NULL!	5366.21	4374.33	#NULL!	#NULL!	3956.1	3988.66	#NULL!	#NULL!	#NULL!	#NULL!	601	4	4	20	1	2	2	250	250	2	88	3	10	1	A237763816	A237763815	2	2	88	8	888	8	8
2020.08.31.	A237763814	A2377638	2014	1	1	2	A237	2	5	61	2	2	2	2	1	#NULL!	5366.21	3962.99	#NULL!	#NULL!	3993.37	4507.01	#NULL!	#NULL!	#NULL!	#NULL!	601	4	4	20	1	2	2	250	250	2	88	3	10	1	A237763816	A237763815	2	2	88	8	888	8	8
2020.08.31.	A237763815	A2377638	2014	1	1	2	A237	2	33	#NULL!	1	2	1	2	3	7	5366.21	5226.66	#NULL!	7467.41	5232.78	6319.35	#NULL!	#NULL!	8007.67	#NULL!	601	4	4	20	1	2	2	250	250	1	1	2	10	1			4	2	88	0	888	8	8
2020.08.31.	A237763816	A2377638	2014	1	1	2	A237	1	37	#NULL!	1	2	1	2	4	3	5366.21	6017.39	#NULL!	8117.81	7448.26	9597.91	#NULL!	#NULL!	9471.44	#NULL!	601	4	4	20	1	2	2	250	250	1	1	1	10	1			3	1	7	0	888	8	8
2020.08.31.	A237774013	A2377740	2014	1	1	2	A237	2	3	37	1	2	2	2	1	#NULL!	5366.21	4374.33	#NULL!	#NULL!	3956.1	5318.22	#NULL!	#NULL!	#NULL!	#NULL!	601	4	4	20	2	2	2	250	250	2	88	3	10	1	A237774016	A237774015	2	2	88	8	888	8	8
2020.08.31.	A237774014	A2377740	2014	1	1	2	A237	1	4	55	1	2	2	2	1	#NULL!	5366.21	4043.31	#NULL!	#NULL!	4067.45	5155.84	#NULL!	#NULL!	#NULL!	#NULL!	601	4	4	20	2	2	2	250	250	2	88	3	10	1	A237774016	A237774015	2	2	88	8	888	8	8
2020.08.31.	A237774015	A2377740	2014	1	1	2	A237	2	32	#NULL!	1	2	1	2	3	7	5366.21	5226.66	#NULL!	7467.41	10465.6	8425.8	#NULL!	#NULL!	16015.3	#NULL!	601	4	4	20	2	2	2	250	250	1	1	2	10	1			3	2	88	0	888	8	8
2020.08.31.	A237774016	A2377740	2014	1	1	2	A237	1	40	#NULL!	1	2	1	2	4	3	5366.21	7682.58	10147.3	10596.2	#NULL!	#NULL!	13646.7	#NULL!	#NULL!	#NULL!	601	4	4	20	2	2	2	250	250	1	1	1	10	1			2	2	88	0	888	8	8
2020.08.31.	A237779115	A2377791	2014	1	1	2	A237	1	47	#NULL!	4	4	5	5	4	1	5366.21	9740.45	10784.1	10865.6	19812.7	22090.2	12377.5	24809.9	25590.8	28901.6	601	3	4	20	1	2	1	16000	1333.33	1	1	1	20	1			2	2	88	0	888	8	8
2020.08.31.	A237779116	A2377791	2014	1	1	2	A237	2	42	#NULL!	4	4	5	5	4	1	5366.21	5653.72	6806.58	7864.92	#NULL!	#NULL!	10207.2	#NULL!	#NULL!	#NULL!	601	3	4	20	1	2	1	16000	1333.33	1	1	2	20	1			2	2	88	0	888	8	8
2020.08.31.	A237784213	A2377842	2014	1	1	2	A237	1	14	#NULL!	3	3	4	4	1	#NULL!	5366.21	7739.99	#NULL!	8847.04	6804.24	5969.56	#NULL!	#NULL!	6902.71	#NULL!	601	4	4	20	2	2	1	6000	500	2	88	3	20	1	A237784216	A237784215	3	2	88	8	888	8	8
2020.08.31.	A237784214	A2377842	2014	1	1	2	A237	2	15	#NULL!	3	3	4	4	2	7	5366.21	6458.47	#NULL!	10062.9	6394.93	9584.14	#NULL!	#NULL!	9670.49	#NULL!	601	4	4	20	2	2	1	6000	500	2	88	3	20	1	A237784216	A237784215	2	2	88	8	888	8	8
2020.08.31.	A237784215	A2377842	2014	1	1	2	A237	2	42	#NULL!	3	3	4	4	4	7	5366.21	5653.72	6806.58	7864.92	5839	5777.4	10207.2	7062.22	7868.64	10755.9	601	4	4	20	2	2	1	6000	500	1	1	2	20	1			2	2	88	0	888	8	8
2020.08.31.	A237784216	A2377842	2014	1	1	2	A237	1	46	#NULL!	3	3	4	4	4	1	5366.21	9740.45	10784.1	10865.6	11534.5	12245.8	12377.5	12404.9	12795.4	14450.8	601	4	4	20	2	2	1	6000	500	1	1	1	20	1			2	2	88	0	888	8	8
2020.08.31.	A237791014	A2377910	2014	1	1	2	A237	2	12	#NULL!	3	4	4	4	1	#NULL!	5366.21	6470.46	#NULL!	8035.69	5987.35	6044.19	#NULL!	#NULL!	6309.67	#NULL!	601	3	4	20	3	2	1	5600	466.667	2	88	3	20	1	A237791016	A237791015	1	2	88	8	888	8	8
2020.08.31.	A237791015	A2377910	2014	1	1	2	A237	2	55	#NULL!	4	4	4	4	4	7	5366.21	4438.06	5792.96	6450.46	4500.28	4594.19	8699.34	5899.27	6553.75	9022.11	601	3	4	20	3	2	1	5600	466.667	1	1	2	20	1			3	1	2	0	888	8	8
2020.08.31.	A237791016	A2377910	2014	1	1	2	A237	1	54	#NULL!	3	4	4	4	4	1	5366.21	7825.02	11559.2	11261	12154	12551	13945.3	15016	13898.8	17471.9	601	3	4	20	3	2	1	5600	466.667	1	1	1	20	1			3	2	88	0	888	8	8
2020.08.31.	A237797814	A2377978	2014	1	1	2	A237	1	3	39	4	4	5	5	1	#NULL!	5366.21	4043.31	#NULL!	#NULL!	4067.45	3866.88	#NULL!	#NULL!	#NULL!	#NULL!	601	3	4	20	1	2	1	15000	1250	2	88	3	10	1	A237797816	A237797815	2	2	88	8	888	8	8
2020.08.31.	A237797815	A2377978	2014	1	1	2	A237	2	31	#NULL!	4	4	5	5	4	7	5366.21	5226.66	#NULL!	7467.41	5232.78	6319.35	#NULL!	#NULL!	8007.67	#NULL!	601	3	4	20	1	2	1	15000	1250	1	1	2	10	1			2	2	88	0	888	8	8
2020.08.31.	A237797816	A2377978	2014	1	1	2	A237	1	36	#NULL!	4	4	5	5	4	3	5366.21	6017.39	#NULL!	8117.81	7448.26	9597.91	#NULL!	#NULL!	9471.44	#NULL!	601	3	4	20	1	2	1	15000	1250	1	1	1	10	1			2	2	88	0	888	8	8
2020.08.31.	A237799513	A2377995	2014	1	1	2	A237	2	3	38	4	4	5	5	1	#NULL!	5366.21	4374.33	#NULL!	#NULL!	3956.1	3988.66	#NULL!	#NULL!	#NULL!	#NULL!	601	4	4	20	2	2	1	8000	666.667	2	88	3	20	1	A237799516	A237799515	3	1	3	8	888	8	8
2020.08.31.	A237799514	A2377995	2014	1	1	2	A237	2	3	38	4	4	5	5	1	#NULL!	5366.21	4374.33	#NULL!	#NULL!	3956.1	3988.66	#NULL!	#NULL!	#NULL!	#NULL!	601	4	4	20	2	2	1	8000	666.667	2	88	3	20	1	A237799516	A237799515	2	2	88	8	888	8	8
2020.08.31.	A237799515	A2377995	2014	1	1	2	A237	2	36	#NULL!	4	4	5	5	4	1	5366.21	5085.62	#NULL!	6848.45	4932.58	5583.05	#NULL!	#NULL!	6728.26	#NULL!	601	4	4	20	2	2	1	8000	666.667	1	1	2	20	1			3	1	3	0	888	8	8
2020.08.31.	A237799516	A2377995	2014	1	1	2	A237	1	36	#NULL!	4	4	4	5	4	1	5366.21	6017.39	#NULL!	8117.81	7448.26	9597.91	#NULL!	#NULL!	9471.44	#NULL!	601	4	4	20	2	2	1	8000	666.667	1	1	1	20	1			3	2	88	0	888	8	8
2020.08.31.	A237801214	A2378012	2014	1	1	2	A237	1	2	26	4	4	5	5	1	#NULL!	5366.21	4043.31	#NULL!	#NULL!	4067.45	5800.32	#NULL!	#NULL!	#NULL!	#NULL!	601	4	4	20	2	2	1	8000	666.667	2	88	3	20	1		A237801215	2	1	4	8	888	8	8
2020.08.31.	A237801215	A2378012	2014	1	1	2	A237	2	33	#NULL!	4	4	5	5	4	1	5366.21	10453.3	#NULL!	14934.8	10465.6	9479.03	#NULL!	#NULL!	16015.3	#NULL!	601	4	4	20	2	2	1	8000	666.667	1	1	2	20	1			4	1	14	0	888	8	8
2020.08.31.	A237811413	A2378114	2014	1	1	2	A237	2	4	49	3	3	4	4	1	#NULL!	5366.21	4374.33	#NULL!	#NULL!	3956.1	5318.22	#NULL!	#NULL!	#NULL!	#NULL!	601	4	4	20	2	2	1	5000	416.667	2	88	3	20	1		A237811415	3	2	88	8	888	8	8
2020.08.31.	A237811414	A2378114	2014	1	1	2	A237	1	6	76	3	3	4	4	1	#NULL!	5366.21	5286.23	#NULL!	#NULL!	4727.47	5833.66	#NULL!	#NULL!	#NULL!	#NULL!	601	4	4	20	2	2	1	5000	416.667	2	88	3	20	1		A237811415	2	2	88	8	888	8	8
2020.08.31.	A237811415	A2378114	2014	1	1	2	A237	2	35	#NULL!	3	3	3	4	4	1	5366.21	10171.2	#NULL!	13696.9	9865.16	7444.07	#NULL!	#NULL!	13456.5	#NULL!	601	4	4	20	2	2	1	5000	416.667	1	1	2	20	1			3	2	88	0	888	8	8
2020.08.31.	A237813114	A2378131	2014	1	1	2	A237	2	2	28	4	4	5	5	#NULL!	#NULL!	5366.21	#NULL!	#NULL!	#NULL!	3956.1	#NULL!	#NULL!	#NULL!	#NULL!	#NULL!	601	3	4	20	2	2	1	8000	666.667	2	88	3	20	1	A237813116	A237813115	#NULL!	#NULL!	#NULL!	#NULL!	#NULL!	#NULL!	#NULL!
2020.08.31.	A237813115	A2378131	2014	1	1	2	A237	2	32	#NULL!	4	4	5	5	#NULL!	#NULL!	5366.21	#NULL!	#NULL!	#NULL!	5232.78	#NULL!	#NULL!	#NULL!	#NULL!	#NULL!	601	3	4	20	2	2	1	8000	666.667	1	1	2	20	1			#NULL!	#NULL!	#NULL!	#NULL!	#NULL!	#NULL!	#NULL!
2020.08.31.	A237813116	A2378131	2014	1	1	2	A237	1	33	#NULL!	4	4	5	5	4	1	5366.21	17648.1	#NULL!	17722.7	7913.85	21086.4	#NULL!	#NULL!	20925.5	#NULL!	601	3	4	20	2	2	1	8000	666.667	1	1	1	20	1			3	2	88	0	888	8	8
2020.08.31.	A237816515	A2378165	2014	1	1	2	A237	2	31	#NULL!	4	4	5	5	4	1	5366.21	5226.66	#NULL!	7467.41	5232.78	6319.35	#NULL!	#NULL!	8007.67	#NULL!	601	2	2	20	1	2	1	12000	1000	1	1	2	20	1			3	1	1	0	888	8	8
2020.08.31.	A237816516	A2378165	2014	1	1	2	A237	1	32	#NULL!	4	4	5	5	4	1	5366.21	8824.04	#NULL!	8861.37	7913.85	10081.9	#NULL!	#NULL!	10462.8	#NULL!	601	2	2	20	1	2	1	12000	1000	1	1	1	20	1			2	2	88	0	888	8	8
2020.08.31.	A238734913	A2387349	2014	1	1	2	A238	2	10	#NULL!	4	4	5	5	1	#NULL!	4829.59	5823.42	#NULL!	#NULL!	5388.62	7253.03	#NULL!	#NULL!	#NULL!	#NULL!	601	4	4	20	2	2	1	10000	833.333	2	88	3	20	1	A238734916	A238734915	2	2	88	8	888	8	8
2020.08.31.	A238734914	A2387349	2014	1	1	2	A238	2	15	#NULL!	4	4	5	5	1	7	4829.59	5812.62	#NULL!	#NULL!	5755.44	11501	#NULL!	#NULL!	#NULL!	#NULL!	601	4	4	20	2	2	1	10000	833.333	2	88	3	20	1	A238734916	A238734915	2	2	88	8	888	8	8
2020.08.31.	A238734915	A2387349	2014	1	1	2	A238	2	45	#NULL!	4	4	5	5	#NULL!	#NULL!	4829.59	#NULL!	#NULL!	#NULL!	5384.01	#NULL!	#NULL!	#NULL!	#NULL!	#NULL!	601	4	4	20	2	2	1	10000	833.333	1	1	2	20	1			#NULL!	#NULL!	#NULL!	#NULL!	#NULL!	#NULL!	#NULL!
2020.08.31.	A238734916	A2387349	2014	1	1	2	A238	1	46	#NULL!	4	4	5	5	#NULL!	#NULL!	4829.59	17532.8	#NULL!	#NULL!	10381	14694.9	#NULL!	#NULL!	#NULL!	#NULL!	601	4	4	20	2	2	1	10000	833.333	1	1	1	20	1			9	9	99	9	999	9	9
2020.08.31.	A238738316	A2387383	2014	1	1	2	A238	2	47	#NULL!	3	4	4	4	3	3	4829.59	10124.8	#NULL!	13466.6	#NULL!	#NULL!	#NULL!	#NULL!	#NULL!	#NULL!	601	2	2	20	1	2	1	5000	416.667	1	1	2	20	1			3	2	88	0	888	8	8
2020.08.31.	A238743413	A2387434	2014	1	1	2	A238	1	16	#NULL!	4	4	4	4	2	7	4829.59	10660.8	#NULL!	#NULL!	#NULL!	#NULL!	#NULL!	#NULL!	#NULL!	#NULL!	601	3	5	20	1	2	2	500	500	2	88	3	20	2		A238743415	2	2	88	8	888	8	8
2020.08.31.	A238743415	A2387434	2014	1	1	2	A238	2	46	#NULL!	3	4	4	4	4	7	4829.59	5062.41	6168.07	6733.29	16152	15670.3	8321.59	6549.46	19830.5	8972.97	601	3	5	20	1	2	2	500	500	1	1	1	20	1			3	2	88	0	888	8	8
2020.08.31.	A238757014	A2387570	2014	1	1	2	A238	2	8	#NULL!	4	4	4	4	1	#NULL!	4829.59	3566.69	#NULL!	#NULL!	3594.03	6084.46	#NULL!	#NULL!	#NULL!	#NULL!	601	3	4	20	1	2	2	500	500	2	88	3	20	1		A238757016	2	2	88	8	888	8	8
2020.08.31.	A238757016	A2387570	2014	1	1	2	A238	2	37	#NULL!	4	4	4	4	4	1	4829.59	9154.12	#NULL!	12327.2	8878.65	7537.12	#NULL!	#NULL!	12110.9	#NULL!	601	3	4	20	1	2	2	500	500	1	1	2	20	1			3	2	88	0	888	8	8
2020.08.31.	A238760413	A2387604	2014	1	1	2	A238	1	9	#NULL!	1	2	1	1	1	#NULL!	4829.59	4757.6	#NULL!	#NULL!	4254.73	3937.72	#NULL!	#NULL!	#NULL!	#NULL!	601	3	5	20	1	2	2	120	120	2	88	3	20	1		A238760415	1	2	88	8	888	8	8
2020.08.31.	A238760414	A2387604	2014	1	1	2	A238	2	12	#NULL!	1	2	1	1	1	#NULL!	4829.59	5823.42	#NULL!	7232.12	5388.62	5439.77	#NULL!	#NULL!	5678.7	#NULL!	601	3	5	20	1	2	2	120	120	2	88	3	20	1		A238760415	1	2	88	8	888	8	8
2020.08.31.	A238760415	A2387604	2014	1	1	2	A238	2	38	#NULL!	1	2	1	1	4	2	4829.59	4577.06	#NULL!	6163.6	4439.32	5024.75	#NULL!	#NULL!	6055.44	#NULL!	601	3	5	20	1	2	2	120	120	1	1	1	20	1			2	2	88	0	888	8	8
2020.08.31.	A238767216	A2387672	2014	1	1	2	A238	2	80	#NULL!	#NULL!	#NULL!	#NULL!	#NULL!	#NULL!	#NULL!	4829.59	3247.73	#NULL!	5240.29	3487.71	3209.91	#NULL!	#NULL!	5357.36	#NULL!	601	1	1	20	1	2	9	999999	#NULL!	1	3	1	99	2			9	9	99	9	999	9	9
2020.08.31.	A238774015	A2387740	2014	1	1	2	A238	2	32	#NULL!	4	4	5	5	4	1	4829.59	4703.99	#NULL!	13441.3	4709.5	5687.42	#NULL!	#NULL!	14413.8	#NULL!	601	2	2	20	2	2	2	500	500	1	1	2	20	1			2	2	88	0	888	8	8
2020.08.31.	A238774016	A2387740	2014	1	1	2	A238	1	34	#NULL!	4	4	5	5	4	2	4829.59	7941.63	#NULL!	#NULL!	7122.46	9073.75	#NULL!	#NULL!	#NULL!	#NULL!	601	2	2	20	2	2	2	500	500	1	1	1	20	2			3	2	88	0	888	8	8
2020.08.31.	A238775714	A2387757	2014	1	1	2	A238	1	1	20	4	4	5	5	#NULL!	#NULL!	4829.59	#NULL!	#NULL!	#NULL!	3660.71	#NULL!	#NULL!	#NULL!	#NULL!	#NULL!	601	3	4	20	2	2	1	7000	583.333	2	88	3	20	2		A238775715	#NULL!	#NULL!	#NULL!	#NULL!	#NULL!	#NULL!	#NULL!
2020.08.31.	A238775715	A2387757	2014	1	1	2	A238	2	30	#NULL!	4	4	5	5	4	1	4829.59	9407.98	#NULL!	#NULL!	9419	17062.2	#NULL!	#NULL!	#NULL!	#NULL!	601	3	4	20	2	2	1	7000	583.333	1	1	2	20	1			2	2	88	0	888	8	8
2020.08.31.	A238780814	A2387808	2014	1	1	2	A238	2	38	#NULL!	4	4	5	5	4	7	4829.59	4577.06	#NULL!	#NULL!	4439.32	5024.75	#NULL!	#NULL!	#NULL!	#NULL!	601	3	3	20	1	2	2	600	600	2	88	9	20	1			1	2	88	0	888	8	8
2020.08.31.	A238780815	A2387808	2014	1	1	2	A238	2	33	#NULL!	4	4	5	5	4	1	4829.59	4703.99	#NULL!	#NULL!	4709.5	5687.42	#NULL!	#NULL!	#NULL!	#NULL!	601	3	3	20	1	2	2	600	600	1	1	2	20	2			3	2	88	0	888	8	8
2020.08.31.	A238780816	A2387808	2014	1	1	2	A238	1	33	#NULL!	4	4	5	5	4	1	4829.59	7941.63	#NULL!	23925.7	7122.46	9073.75	#NULL!	#NULL!	28249.4	#NULL!	601	3	3	20	1	2	2	600	600	1	1	1	20	1			3	2	88	0	888	8	8
2020.08.31.	A238784213	A2387842	2014	1	1	2	A238	1	10	#NULL!	4	4	5	5	1	#NULL!	4829.59	6965.99	#NULL!	7962.34	6123.82	5372.61	#NULL!	#NULL!	6212.44	#NULL!	601	4	4	20	2	2	2	650	650	2	88	3	20	1	A238784216	A238784215	2	2	88	8	888	8	8
2020.08.31.	A238784214	A2387842	2014	1	1	2	A238	2	17	#NULL!	4	4	4	5	2	7	4829.59	5812.62	#NULL!	9056.64	5755.44	8625.73	#NULL!	#NULL!	8703.44	#NULL!	601	4	4	20	2	2	2	650	650	2	88	3	20	1	A238784216	A238784215	2	2	88	8	888	8	8
2020.08.31.	A238784215	A2387842	2014	1	1	2	A238	2	47	#NULL!	4	4	4	5	4	1	4829.59	5062.41	6168.07	6733.29	5384.01	5223.44	8321.59	6549.46	6610.18	8972.97	601	4	4	20	2	2	2	650	650	1	1	2	20	1			2	2	88	0	888	8	8
2020.08.31.	A238784216	A2387842	2014	1	1	2	A238	1	48	#NULL!	3	4	4	5	4	2	4829.59	8766.41	9705.73	9779.01	10381	11021.2	11139.7	11164.4	11515.9	13005.7	601	4	4	20	2	2	2	650	650	1	1	1	20	1			3	1	3	0	888	8	8
2020.08.31.	A238785913	A2387859	2014	1	1	2	A238	2	13	#NULL!	4	4	5	5	1	#NULL!	4829.59	5823.42	#NULL!	7232.12	7184.83	7253.03	#NULL!	#NULL!	7571.61	#NULL!	601	4	4	20	3	2	1	10000	833.333	2	88	3	20	1	A238785916	A238785915	2	2	88	8	888	8	8
2020.08.31.	A238785915	A2387859	2014	1	1	2	A238	2	49	#NULL!	4	4	5	5	#NULL!	#NULL!	4829.59	7593.62	12336.1	10099.9	7178.68	6964.59	16643.2	13098.9	8813.57	17945.9	601	4	4	20	3	2	1	10000	833.333	1	1	2	20	1			#NULL!	#NULL!	#NULL!	#NULL!	#NULL!	#NULL!	#NULL!
2020.08.31.	A238785916	A2387859	2014	1	1	2	A238	1	54	#NULL!	4	4	5	5	4	2	4829.59	10563.8	#NULL!	15202.3	14584.8	15061.2	#NULL!	#NULL!	16678.6	#NULL!	601	4	4	20	3	2	1	10000	833.333	1	1	1	20	1			2	2	88	0	888	8	8
2020.08.31.	A238787613	A2387876	2014	1	1	2	A238	2	7	#NULL!	4	4	5	4	1	#NULL!	4829.59	3566.69	#NULL!	#NULL!	3594.03	4056.31	#NULL!	#NULL!	#NULL!	#NULL!	601	4	4	20	2	2	1	7000	583.333	2	88	3	20	1	A238787616	A238787615	2	2	88	8	888	8	8
2020.08.31.	A238787614	A2387876	2014	1	1	2	A238	1	10	#NULL!	4	4	5	4	1	#NULL!	4829.59	6965.99	#NULL!	#NULL!	6123.82	5372.61	#NULL!	#NULL!	#NULL!	#NULL!	601	4	4	20	2	2	1	7000	583.333	2	88	3	20	1	A238787616	A238787615	2	2	88	8	888	8	8
2020.08.31.	A238787615	A2387876	2014	1	1	2	A238	2	45	#NULL!	3	4	4	4	4	7	4829.59	5062.41	#NULL!	13466.6	5384.01	5223.44	#NULL!	#NULL!	19830.5	#NULL!	601	4	4	20	2	2	1	7000	583.333	1	1	2	20	1			3	2	88	0	888	8	8
2020.08.31.	A238787616	A2387876	2014	1	1	2	A238	1	49	#NULL!	3	4	4	4	4	1	4829.59	8766.41	19411.5	#NULL!	10381	11021.2	#NULL!	22328.9	#NULL!	#NULL!	601	4	4	20	2	2	1	7000	583.333	1	1	1	20	1			3	2	88	0	888	8	8
2020.08.31.	A238811415	A2388114	2014	1	1	2	A238	2	17	#NULL!	3	3	4	4	2	7	4829.59	11625.2	#NULL!	18113.3	8633.16	12938.6	#NULL!	#NULL!	13055.2	#NULL!	601	3	5	20	2	2	2	400	400	2	88	3	20	1		A238811416	2	2	88	8	888	8	8
2020.08.31.	A238811416	A2388114	2014	1	1	2	A238	2	44	#NULL!	3	3	3	4	4	1	4829.59	5088.35	#NULL!	7078.43	7882.65	7799.49	#NULL!	#NULL!	10622.7	#NULL!	601	3	5	20	2	2	2	400	400	1	3	1	20	1			4	2	88	0	888	8	8
2020.08.31.	A238813116	A2388131	2014	1	1	2	A238	2	80	#NULL!	3	1	3	1	1	7	4829.59	3247.73	#NULL!	#NULL!	3487.71	3209.91	#NULL!	#NULL!	#NULL!	#NULL!	601	1	1	20	2	2	2	55	55	1	3	1	20	2			3	1	14	0	888	8	8
2020.08.31.	A238814813	A2388148	2014	1	1	2	A238	2	1	17	4	4	5	5	1	#NULL!	4829.59	3936.89	#NULL!	#NULL!	3560.49	4786.4	#NULL!	#NULL!	#NULL!	#NULL!	601	4	4	20	3	2	1	10000	833.333	2	88	3	20	1	A238814816	A238814815	3	2	88	8	888	8	8
2020.08.31.	A238814814	A2388148	2014	1	1	2	A238	2	6	77	4	4	5	5	1	#NULL!	4829.59	3566.69	#NULL!	#NULL!	3594.03	5408.41	#NULL!	#NULL!	#NULL!	#NULL!	601	4	4	20	3	2	1	10000	833.333	2	88	3	20	1	A238814816	A238814815	2	2	88	8	888	8	8
2020.08.31.	A238814815	A2388148	2014	1	1	2	A238	2	33	#NULL!	4	4	5	5	#NULL!	#NULL!	4829.59	#NULL!	#NULL!	#NULL!	4709.5	#NULL!	#NULL!	#NULL!	#NULL!	#NULL!	601	4	4	20	3	2	1	10000	833.333	1	1	2	20	1			#NULL!	#NULL!	#NULL!	#NULL!	#NULL!	#NULL!	#NULL!
2020.08.31.	A238814816	A2388148	2014	1	1	2	A238	1	41	#NULL!	4	4	5	5	4	2	4829.59	13828.7	9132.58	19073.2	8840.4	13086.2	12282	11294.2	22603.3	15076.7	601	4	4	20	3	2	1	10000	833.333	1	1	1	20	1			2	2	88	0	888	8	8
2020.08.31.	A238816515	A2388165	2014	1	1	2	A238	2	80	#NULL!	4	3	5	3	4	7	4829.59	3247.73	#NULL!	#NULL!	3487.71	3209.91	#NULL!	#NULL!	#NULL!	#NULL!	601	2	2	20	1	2	2	260	260	1	1	2	10	2			2	2	88	1	71	0	0
2020.08.31.	A238816516	A2388165	2014	1	1	2	A238	1	80	#NULL!	4	3	5	3	3	7	4829.59	2901.48	#NULL!	#NULL!	2927.32	3516.7	#NULL!	#NULL!	#NULL!	#NULL!	601	2	2	20	1	2	2	260	260	1	1	1	10	2			2	2	88	1	65	1	1
2020.08.31.	A238821615	A2388216	2014	1	1	2	A238	2	58	#NULL!	3	4	4	4	4	7	4829.59	5991.37	10427.3	8708.11	6075.37	6202.16	15658.8	10618.7	8847.56	16239.8	601	3	4	20	2	2	2	450	450	1	1	2	20	1			3	2	88	0	888	8	8
2020.08.31.	A238821616	A2388216	2014	1	1	2	A238	1	60	#NULL!	4	4	4	4	4	1	4829.59	6893.32	#NULL!	7985.57	9013	5275.05	#NULL!	#NULL!	8397.06	#NULL!	601	3	4	20	2	2	2	450	450	1	1	1	20	1			3	2	88	1	47	1	1
2020.08.31.	A239729815	A2397298	2014	1	1	1	A239	2	58	#NULL!	1	1	1	1	1	3	7358.18	9128.23	#NULL!	13267.4	9256.21	9449.37	#NULL!	#NULL!	13479.8	#NULL!	612	3	4	20	1	1	2	100	100	1	1	2	10	1			3	1	1	1	55	1	1
2020.08.31.	A239729816	A2397298	2014	1	1	1	A239	1	60	#NULL!	1	1	1	1	2	3	7358.18	10502.4	14928.2	12166.5	13731.9	8036.87	22138.8	15877.9	12793.4	23780.1	612	3	4	20	1	1	2	100	100	1	1	1	10	1			2	2	88	0	888	8	8
2020.08.31.	A239738315	A2397383	2014	1	1	1	A239	2	62	#NULL!	3	3	4	3	2	7	7358.18	5649.5	7619.41	7983.91	5802.38	4890.5	11484.4	7871.8	8162.27	11940	612	2	2	20	1	1	2	236	236	1	1	2	20	1			3	2	88	0	888	8	8
2020.08.31.	A239738316	A2397383	2014	1	1	1	A239	1	64	#NULL!	3	3	3	3	2	5	7358.18	7001.6	7464.11	8111.01	9154.58	5357.91	11069.4	7938.95	8528.97	11890.1	612	2	2	20	1	1	2	236	236	1	1	1	20	1			3	2	88	1	62	1	1
2020.08.31.	A239740016	A2397400	2014	1	1	1	A239	2	58	#NULL!	1	1	1	1	3	7	7358.18	6085.49	#NULL!	8844.9	6170.81	6299.58	#NULL!	#NULL!	8986.54	#NULL!	612	1	1	10	1	1	2	40	40	2	88	1	30	2			2	2	88	0	888	8	8
2020.08.31.	A239748515	A2397485	2014	1	1	1	A239	2	47	#NULL!	4	4	4	5	3	2	7358.18	18253.1	18794.9	29436.8	#NULL!	#NULL!	25356.9	#NULL!	#NULL!	#NULL!	612	4	4	20	2	4	1	8100	675	1	1	2	20	1			2	2	88	0	888	8	8
2020.08.31.	A239753610	A2397536	2014	1	1	1	A239	2	80	#NULL!	4	2	4	2	1	7	7358.18	9896.23	#NULL!	#NULL!	10627.5	6846.7	#NULL!	#NULL!	#NULL!	#NULL!	612	6	7	20	2	4	1	3630	302.5	1	3	7	10	2			3	2	88	1	67	1	1
2020.08.31.	A239753611	A2397536	2014	1	1	1	A239	1	2	24	1	2	1	2	1	#NULL!	7358.18	5544.22	#NULL!	#NULL!	5577.32	7423.2	#NULL!	#NULL!	#NULL!	#NULL!	612	6	7	20	2	4	1	3630	302.5	2	88	3	30	2		A239753614	1	2	88	8	888	8	8
2020.08.31.	A239753612	A2397536	2014	1	1	1	A239	1	4	52	1	2	1	2	1	#NULL!	7358.18	5544.22	#NULL!	#NULL!	5577.32	7423.2	#NULL!	#NULL!	#NULL!	#NULL!	612	6	7	20	2	4	1	3630	302.5	2	88	3	30	2		A239753614	2	2	88	8	888	8	8
2020.08.31.	A239753613	A2397536	2014	1	1	1	A239	2	7	#NULL!	1	2	2	2	1	#NULL!	7358.18	5434.08	#NULL!	#NULL!	5475.73	8652.05	#NULL!	#NULL!	#NULL!	#NULL!	612	6	7	20	2	4	1	3630	302.5	2	88	3	30	2		A239753614	1	2	88	8	888	8	8
2020.08.31.	A239753614	A2397536	2014	1	1	1	A239	2	28	#NULL!	1	2	1	2	2	3	7358.18	16547.7	#NULL!	30143.7	19123.4	17108.9	#NULL!	#NULL!	34692.4	#NULL!	612	6	7	20	2	4	1	3630	302.5	1	1	2	10	2			4	1	14	0	888	8	8
2020.08.31.	A239772314	A2397723	2014	1	1	1	A239	1	8	#NULL!	1	1	1	1	1	#NULL!	7358.18	7248.51	#NULL!	#NULL!	6482.34	5999.36	#NULL!	#NULL!	#NULL!	#NULL!	612	2	5	20	2	4	2	80	80	2	88	3	10	2		A239772316	2	2	88	8	888	8	8
2020.08.31.	A239772316	A2397723	2014	1	1	1	A239	2	34	#NULL!	1	1	1	1	3	7	7358.18	7166.82	#NULL!	10239.4	7175.21	8665.13	#NULL!	#NULL!	10980.2	#NULL!	612	2	5	20	2	4	2	80	80	1	4	1	10	1			2	2	88	0	888	8	8
2020.08.31.	A239777416	A2397774	2014	1	1	1	A239	1	78	#NULL!	2	1	2	1	3	7	7358.18	4420.58	7464.11	8111.01	4459.95	5357.91	11069.4	7938.95	8528.97	11890.1	612	1	1	20	1	4	2	45	45	1	4	1	20	1			2	2	88	0	888	8	8
2020.08.31.	A239789312	A2397893	2014	1	1	1	A239	1	19	#NULL!	4	4	5	5	#NULL!	#NULL!	7358.18	#NULL!	#NULL!	#NULL!	10169.5	#NULL!	#NULL!	#NULL!	#NULL!	#NULL!	612	5	4	20	1	1	2	1000	1000	2	88	3	20	1	A239789316	A239789315	#NULL!	#NULL!	#NULL!	#NULL!	#NULL!	#NULL!	#NULL!
2020.08.31.	A239789313	A2397893	2014	1	1	1	A239	2	28	#NULL!	4	4	5	5	#NULL!	#NULL!	7358.18	#NULL!	#NULL!	#NULL!	11952.1	#NULL!	#NULL!	#NULL!	#NULL!	#NULL!	612	5	4	20	1	1	2	1000	1000	2	88	3	20	1	A239789316	A239789315	#NULL!	#NULL!	#NULL!	#NULL!	#NULL!	#NULL!	#NULL!
2020.08.31.	A239789315	A2397893	2014	1	1	1	A239	2	56	#NULL!	4	4	5	5	2	7	7358.18	15213.7	7943.34	22112.3	7713.51	15749	11928.6	8089.12	22466.4	12371.2	612	5	4	20	1	1	2	1000	1000	1	1	2	20	1			2	2	88	0	888	8	8
2020.08.31.	A239789316	A2397893	2014	1	1	1	A239	1	61	#NULL!	4	4	5	5	1	3	7358.18	17504	7464.11	20277.5	11443.2	13394.8	11069.4	7938.95	21322.4	11890.1	612	5	4	20	1	1	2	1000	1000	1	1	1	20	1			3	2	88	0	888	8	8
2020.08.31.	A239791013	A2397910	2014	1	1	1	A239	2	17	#NULL!	3	3	4	4	2	7	7358.18	8855.89	#NULL!	13798.4	#NULL!	#NULL!	#NULL!	#NULL!	#NULL!	#NULL!	612	4	5	20	1	1	1	5000	416.667	2	88	3	20	1		A239791016	3	2	88	8	888	8	8
2020.08.31.	A239791014	A2397910	2014	1	1	1	A239	1	19	#NULL!	3	3	4	4	3	6	7358.18	8121.21	#NULL!	13564.9	#NULL!	#NULL!	#NULL!	#NULL!	#NULL!	#NULL!	612	4	5	20	1	1	1	5000	416.667	2	88	3	20	1		A239791016	3	2	88	0	888	8	8
2020.08.31.	A239791015	A2397910	2014	1	1	1	A239	2	26	#NULL!	2	3	3	4	4	1	7358.18	8273.86	#NULL!	11923.6	19123.4	21204.7	#NULL!	#NULL!	26539.6	#NULL!	612	4	5	20	1	1	1	5000	416.667	2	88	3	20	1		A239791016	3	2	88	0	888	8	8
2020.08.31.	A239791016	A2397910	2014	1	1	1	A239	2	51	#NULL!	2	3	3	4	4	7	7358.18	8126.11	8270.69	9846.84	16996.1	14005.1	12270.6	8490.26	20411.9	12397.1	612	4	5	20	1	1	1	5000	416.667	1	1	1	20	1			2	2	88	0	888	8	8
2020.08.31.	A239799513	A2397995	2014	1	1	1	A239	1	25	#NULL!	3	3	3	4	3	7	7358.18	19245.6	#NULL!	30683.2	21983.3	23664.8	#NULL!	#NULL!	35077.7	#NULL!	612	4	4	20	2	1	2	500	500	2	88	3	20	1	A239799516	A239799515	2	2	88	0	888	8	8
2020.08.31.	A239799515	A2397995	2014	1	1	1	A239	2	55	#NULL!	3	3	4	4	#NULL!	#NULL!	7358.18	#NULL!	#NULL!	#NULL!	8227.74	#NULL!	#NULL!	#NULL!	#NULL!	#NULL!	612	4	4	20	2	1	2	500	500	1	1	1	10	1			#NULL!	#NULL!	#NULL!	#NULL!	#NULL!	#NULL!	#NULL!
2020.08.31.	A239799516	A2397995	2014	1	1	1	A239	1	61	#NULL!	4	3	4	4	4	7	7358.18	14003.2	14928.2	16222	12206.1	10715.8	22138.8	15877.9	17057.9	23780.1	612	4	4	20	2	1	2	500	500	1	1	2	10	1			2	2	88	0	888	8	8
2020.08.31.	A239801215	A2398012	2014	1	1	1	A239	1	14	#NULL!	4	4	5	5	1	#NULL!	7358.18	10613.1	#NULL!	12131.1	9330.01	8185.5	#NULL!	#NULL!	9465.04	#NULL!	612	2	5	20	2	1	2	500	500	2	88	3	20	1		A239801216	2	2	88	8	888	8	8
2020.08.31.	A239801216	A2398012	2014	1	1	1	A239	2	40	#NULL!	4	4	5	5	4	1	7358.18	7752.41	9333.23	10784.4	8006.48	7922	13996.2	9683.77	10789.5	14748.5	612	2	5	20	2	1	2	500	500	1	1	1	20	1			2	2	88	0	888	8	8
2020.08.31.	A239804614	A2398046	2014	1	1	1	A239	1	21	#NULL!	3	3	3	4	3	7	7358.18	21945.7	#NULL!	27962.8	#NULL!	#NULL!	#NULL!	#NULL!	#NULL!	#NULL!	612	4	4	20	1	1	1	5160	430	2	88	3	20	1		A239804615	3	2	88	0	888	8	8
2020.08.31.	A239804615	A2398046	2014	1	1	1	A239	2	46	#NULL!	3	3	3	4	3	5	7358.18	11569.4	18794.9	15387.9	#NULL!	#NULL!	25356.9	#NULL!	#NULL!	#NULL!	612	4	4	20	1	1	1	5160	430	1	1	2	20	1			3	2	88	0	888	8	8
2020.08.31.	A239816512	A2398165	2014	1	1	1	A239	1	15	#NULL!	3	3	3	3	2	6	7358.18	8121.21	#NULL!	13564.9	8135.59	11794.6	#NULL!	#NULL!	14158.6	#NULL!	612	5	4	20	1	1	1	5000	416.667	2	88	3	10	2	A239816516	A239816515	3	2	88	8	888	8	8
2020.08.31.	A239816513	A2398165	2014	1	1	1	A239	2	19	#NULL!	3	3	3	3	3	7	7358.18	8855.89	#NULL!	18397.8	8768.77	13141.8	#NULL!	#NULL!	16575.3	#NULL!	612	5	4	20	1	1	1	5000	416.667	2	88	3	10	2	A239816516	A239816515	2	2	88	0	888	8	8
2020.08.31.	A239816514	A2398165	2014	1	1	1	A239	2	22	#NULL!	3	3	3	3	3	7	7358.18	9967.47	#NULL!	12772.8	10962.6	11468.4	#NULL!	#NULL!	14190.6	#NULL!	612	5	4	20	1	1	1	5000	416.667	2	88	3	10	2	A239816516	A239816515	2	2	88	0	888	8	8
2020.08.31.	A239816515	A2398165	2014	1	1	1	A239	2	43	#NULL!	2	3	2	3	3	6	7358.18	7752.41	9333.23	#NULL!	8006.48	7922	#NULL!	9683.77	#NULL!	#NULL!	612	5	4	20	1	1	1	5000	416.667	1	1	2	10	2			3	2	88	0	888	8	8
2020.08.31.	A239816516	A2398165	2014	1	1	1	A239	1	51	#NULL!	2	3	3	3	#NULL!	#NULL!	7358.18	10729.7	15850.1	20588.2	16665.7	17210	36999.9	20590	23822.7	41638.9	612	5	4	20	1	1	1	5000	416.667	1	1	1	10	2			9	9	99	9	999	9	9
2020.08.31.	A239821613	A2398216	2014	1	1	1	A239	1	18	#NULL!	3	3	3	3	2	7	7358.18	8121.21	#NULL!	13564.9	10847.4	15726.1	#NULL!	#NULL!	15102.5	#NULL!	612	4	4	10	1	1	1	4780	398.333	2	88	3	20	1	A239821616	A239821615	2	2	88	8	888	8	8
2020.08.31.	A239821614	A2398216	2014	1	1	1	A239	1	21	#NULL!	3	3	3	3	3	6	7358.18	21945.7	#NULL!	27962.8	27525.9	25601.6	#NULL!	#NULL!	26081.5	#NULL!	612	4	4	10	1	1	1	4780	398.333	2	88	3	20	1	A239821616	A239821615	1	2	88	0	888	8	8
2020.08.31.	A239821615	A2398216	2014	1	1	1	A239	2	48	#NULL!	2	3	3	3	3	7	7358.18	7712.9	#NULL!	15387.9	10937.2	10611	#NULL!	#NULL!	13428	#NULL!	612	4	4	10	1	1	1	4780	398.333	1	1	2	20	1			3	2	88	0	888	8	8
2020.08.31.	A239821616	A2398216	2014	1	1	1	A239	1	57	#NULL!	3	3	3	3	#NULL!	#NULL!	7358.18	10185.9	#NULL!	#NULL!	#NULL!	#NULL!	#NULL!	#NULL!	#NULL!	#NULL!	612	4	4	10	1	1	1	4780	398.333	1	1	1	20	1			#NULL!	#NULL!	#NULL!	#NULL!	#NULL!	#NULL!	#NULL!
2020.08.31.	A240719615	A2407196	2014	1	1	1	A240	2	71	#NULL!	4	3	5	3	3	7	7499.69	3767.7	7765.93	8137.44	4168.64	4984.55	11705.2	8023.18	8319.23	12169.7	612	2	2	20	2	1	1	3000	250	1	1	2	10	2			2	2	88	0	888	8	8
2020.08.31.	A240719616	A2407196	2014	1	1	1	A240	1	72	#NULL!	4	3	4	3	4	7	7499.69	4693.23	7607.65	8266.99	4508.2	5460.95	11282.3	8091.63	8692.99	12118.7	612	2	2	20	2	1	1	3000	250	1	1	1	10	2			4	2	88	1	59	1	1
2020.08.31.	A240726414	A2407264	2014	1	1	1	A240	2	71	#NULL!	2	1	2	1	#NULL!	#NULL!	7499.69	11303.1	22567.8	24412.3	12505.9	14953.6	35115.7	24069.5	24957.7	36509	612	3	6	20	1	1	1	730	60.8333	1	3	1	20	2			9	9	99	9	999	9	9
2020.08.31.	A240729816	A2407298	2014	1	1	1	A240	2	30	#NULL!	3	4	4	4	3	3	7499.69	7304.65	#NULL!	#NULL!	7313.2	8831.77	#NULL!	#NULL!	#NULL!	#NULL!	612	1	1	20	1	1	1	3500	291.667	2	88	1	10	1			3	2	88	0	888	8	8
2020.08.31.	A240777416	A2407774	2014	1	1	1	A240	1	33	#NULL!	4	4	5	5	3	2	7499.69	18044.5	#NULL!	24768.9	19237.7	21086.4	#NULL!	#NULL!	29245	#NULL!	612	2	3	20	1	1	2	600	600	1	1	1	10	1			1	2	88	0	888	8	8
2020.08.31.	A240779115	A2407791	2014	1	1	1	A240	2	29	#NULL!	4	4	4	5	4	2	7499.69	8432.97	#NULL!	12152.9	9745.56	12455.7	#NULL!	#NULL!	13525	#NULL!	612	2	3	20	1	1	1	6000	500	2	88	10	20	1			3	2	88	0	888	8	8
2020.08.31.	A240779116	A2407791	2014	1	1	1	A240	2	29	#NULL!	4	4	4	5	4	1	7499.69	8432.97	#NULL!	12152.9	9745.56	12455.7	#NULL!	#NULL!	13525	#NULL!	612	2	3	20	1	1	1	6000	500	2	88	1	20	1			3	2	88	0	888	8	8
2020.08.31.	A240785915	A2407859	2014	1	1	1	A240	2	60	#NULL!	2	2	3	2	3	7	7499.69	5758.14	7765.93	8137.44	5913.96	4984.55	11705.2	8023.18	8319.23	12169.7	612	2	2	20	2	1	1	2000	166.667	1	1	2	20	1			3	2	88	1	57	0	0
2020.08.31.	A240785916	A2407859	2014	1	1	1	A240	1	65	#NULL!	2	2	3	2	4	1	7499.69	4837.57	7607.65	8266.99	4921.62	5460.95	11282.3	8091.63	8692.99	12118.7	612	2	2	20	2	1	1	2000	166.667	1	1	1	20	1			3	2	88	1	62	1	1
2020.08.31.	A240791014	A2407910	2014	1	1	1	A240	2	5	71	1	1	1	1	1	#NULL!	7499.69	5538.58	#NULL!	#NULL!	#NULL!	#NULL!	#NULL!	#NULL!	#NULL!	#NULL!	612	3	6	10	1	1	1	1000	83.3333	2	88	9	10	1			3	2	88	8	888	8	8
2020.08.31.	A240791015	A2407910	2014	1	1	1	A240	2	29	#NULL!	1	1	1	1	2	3	7499.69	16865.9	#NULL!	#NULL!	#NULL!	#NULL!	#NULL!	#NULL!	#NULL!	#NULL!	612	3	6	10	1	1	1	1000	83.3333	1	4	8	10	1			4	2	88	0	888	8	8
2020.08.31.	A240792716	A2407927	2014	1	1	1	A240	2	33	#NULL!	4	4	5	5	3	2	7499.69	18122.8	#NULL!	29463.7	#NULL!	#NULL!	#NULL!	#NULL!	#NULL!	#NULL!	612	4	3	20	1	1	2	1200	1200	2	88	1	10	1			4	1	14	0	888	8	8
2020.08.31.	A240794415	A2407944	2014	1	1	1	A240	2	34	#NULL!	1	2	1	2	4	7	7499.69	14609.3	#NULL!	20872.5	7313.2	17663.5	#NULL!	#NULL!	22382.6	#NULL!	612	2	3	20	1	1	2	180	180	2	88	1	10	1			4	2	88	0	888	8	8
2020.08.31.	A240794416	A2407944	2014	1	1	1	A240	2	34	#NULL!	1	2	1	2	#NULL!	#NULL!	7499.69	#NULL!	#NULL!	#NULL!	7313.2	#NULL!	#NULL!	#NULL!	#NULL!	#NULL!	612	2	3	20	1	1	2	180	180	2	88	8	10	1			#NULL!	#NULL!	#NULL!	#NULL!	#NULL!	#NULL!	#NULL!
2020.08.31.	A240801215	A2408012	2014	1	1	1	A240	2	52	#NULL!	1	1	1	1	2	7	7499.69	8282.38	8429.74	10036.2	8661.47	7137.24	12506.6	8653.53	10402.2	12635.5	612	2	5	20	1	1	1	500	41.6667	1	1	1	20	1			2	2	88	1	38	0	0
2020.08.31.	A240801216	A2408012	2014	1	1	1	A240	2	28	#NULL!	1	1	1	1	4	1	7499.69	8432.97	#NULL!	12152.9	9745.56	12455.7	#NULL!	#NULL!	13525	#NULL!	612	2	5	20	1	1	1	500	41.6667	2	88	3	20	1		A240801215	4	1	14	0	888	8	8
2020.08.31.	A240802916	A2408029	2014	1	1	1	A240	1	30	#NULL!	3	3	4	4	3	2	7499.69	12332.3	#NULL!	12384.4	11060.2	14090.3	#NULL!	#NULL!	14622.5	#NULL!	612	1	1	20	1	1	2	250	250	2	88	1	99	1			3	1	12	0	888	8	8
2020.08.31.	A240813116	A2408131	2014	1	1	1	A240	2	30	#NULL!	2	3	2	3	4	2	7499.69	7304.65	#NULL!	10436.3	7313.2	8831.77	#NULL!	#NULL!	11191.3	#NULL!	612	1	1	20	1	1	1	2000	166.667	2	88	1	20	1			4	2	88	0	888	8	8
2020.08.31.	A240814816	A2408148	2014	1	1	1	A240	2	31	#NULL!	2	3	3	3	4	1	7499.69	7304.65	#NULL!	10436.3	7313.2	8831.77	#NULL!	#NULL!	11191.3	#NULL!	612	1	1	20	1	1	1	2200	183.333	2	88	1	20	2			2	2	88	0	888	8	8
2020.08.31.	A241723013	A2417230	2014	1	1	1	A241	1	27	#NULL!	1	2	1	2	4	5	3734.63	8166.51	#NULL!	8666.62	#NULL!	#NULL!	#NULL!	#NULL!	#NULL!	#NULL!	612	4	4	20	2	5	1	3000	250	2	88	3	10	1	A241723015	A241723016	5	1	4	0	888	8	8
2020.08.31.	A241723014	A2417230	2014	1	1	1	A241	2	29	#NULL!	1	2	1	2	4	1	3734.63	4199.38	#NULL!	6051.82	6470.69	8270.09	#NULL!	#NULL!	8980.08	#NULL!	612	4	4	20	2	5	1	3000	250	2	88	3	10	1	A241723015	A241723016	3	2	88	0	888	8	8
2020.08.31.	A241723015	A2417230	2014	1	1	1	A241	1	57	#NULL!	2	2	2	2	3	5	3734.63	5169.85	5128.74	4936.34	9938.65	6383.17	6271.9	6148.05	7625.95	7404.4	612	4	4	20	2	5	1	3000	250	1	1	2	10	1			3	2	88	0	888	8	8
2020.08.31.	A241723016	A2417230	2014	1	1	1	A241	2	53	#NULL!	1	2	2	2	3	5	3734.63	4124.39	4197.77	4997.75	5750.9	4738.86	6227.95	4309.22	6906.67	6292.15	612	4	4	20	2	5	1	3000	250	1	1	1	10	1			4	1	14	0	888	8	8
2020.08.31.	A241729813	A2417298	2014	1	1	1	A241	1	25	#NULL!	4	4	5	5	4	5	3734.63	8166.51	#NULL!	8666.62	10868.7	11484.1	#NULL!	#NULL!	9632.95	#NULL!	612	4	4	20	2	3	1	9800	816.667	2	88	3	20	1	A241729816	A241729815	3	2	88	1	25	0	0
2020.08.31.	A241729814	A2417298	2014	1	1	1	A241	2	28	#NULL!	4	4	5	5	4	2	3734.63	4199.38	#NULL!	6051.82	4853.02	6202.57	#NULL!	#NULL!	6735.06	#NULL!	612	4	4	20	2	3	1	9800	816.667	2	88	3	20	1	A241729816	A241729815	2	2	88	0	888	8	8
2020.08.31.	A241729815	A2417298	2014	1	1	1	A241	2	53	#NULL!	4	4	5	5	2	6	3734.63	4124.39	#NULL!	4997.75	4313.17	3554.15	#NULL!	#NULL!	5180	#NULL!	612	4	4	20	2	3	1	9800	816.667	1	1	2	20	1			1	2	88	0	888	8	8
2020.08.31.	A241729816	A2417298	2014	1	1	1	A241	1	54	#NULL!	4	4	5	5	2	5	3734.63	5445.85	16089.4	7837.13	8458.64	8734.91	19410.6	20900.9	9672.95	24319.3	612	4	4	20	2	3	1	9800	816.667	1	1	1	20	1			3	2	88	1	50	1	1
2020.08.31.	A241734915	A2417349	2014	1	1	1	A241	2	73	#NULL!	2	1	3	1	1	7	3734.63	1876.21	#NULL!	#NULL!	2075.87	2482.17	#NULL!	#NULL!	#NULL!	#NULL!	612	1	1	20	1	3	1	670	55.8333	1	1	1	20	1			4	1	3	0	888	8	8
2020.08.31.	A241740016	A2417400	2014	1	1	1	A241	2	67	#NULL!	2	1	2	1	1	3	3734.63	5308.93	#NULL!	8104.44	#NULL!	#NULL!	#NULL!	#NULL!	#NULL!	#NULL!	612	2	3	20	2	3	1	857	71.4167	2	88	1	10	1			3	2	88	0	888	8	8
2020.08.31.	A241743415	A2417434	2014	1	1	1	A241	2	30	#NULL!	4	4	4	5	4	1	3734.63	3637.51	#NULL!	5196.97	3641.77	4397.97	#NULL!	#NULL!	5572.96	#NULL!	612	2	2	20	2	3	1	5500	458.333	1	1	2	20	1			3	2	88	0	888	8	8
2020.08.31.	A241743416	A2417434	2014	1	1	1	A241	1	30	#NULL!	4	4	4	5	4	1	3734.63	6141.12	#NULL!	6167.1	5507.67	7016.57	#NULL!	#NULL!	7281.59	#NULL!	612	2	2	20	2	3	1	5500	458.333	1	1	1	20	1			3	2	88	0	888	8	8
2020.08.31.	A241751913	A2417519	2014	1	1	1	A241	1	1	21	3	3	3	3	1	#NULL!	3734.63	2813.96	#NULL!	#NULL!	2830.76	2691.17	#NULL!	#NULL!	#NULL!	#NULL!	612	4	4	20	1	3	1	4800	400	2	88	3	20	1	A241751916	A241751915	2	1	4	8	888	8	8
2020.08.31.	A241751914	A2417519	2014	1	1	1	A241	2	3	47	3	3	3	3	1	#NULL!	3734.63	3044.33	#NULL!	#NULL!	2753.26	2775.92	#NULL!	#NULL!	#NULL!	#NULL!	612	4	4	20	1	3	1	4800	400	2	88	3	20	1	A241751916	A241751915	3	1	2	8	888	8	8
2020.08.31.	A241751915	A2417519	2014	1	1	1	A241	2	30	#NULL!	3	3	3	3	4	7	3734.63	3637.51	#NULL!	5196.97	3641.77	4397.97	#NULL!	#NULL!	5572.96	#NULL!	612	4	4	20	1	3	1	4800	400	1	1	2	20	1			3	2	88	0	888	8	8
2020.08.31.	A241751916	A2417519	2014	1	1	1	A241	1	34	#NULL!	2	3	3	3	4	1	3734.63	6141.12	#NULL!	6167.1	5507.67	7016.57	#NULL!	#NULL!	7281.59	#NULL!	612	4	4	20	1	3	1	4800	400	1	1	1	20	1			3	2	88	0	888	8	8
2020.08.31.	A241755316	A2417553	2014	1	1	1	A241	1	53	#NULL!	1	2	1	2	4	6	3734.63	10891.7	16089.4	15674.3	16917.3	17469.8	19410.6	20900.9	19345.9	24319.3	612	2	2	20	1	5	1	2000	166.667	1	1	1	20	1			2	1	14	0	888	8	8
2020.08.31.	A241758714	A2417587	2014	1	1	1	A241	1	46	#NULL!	2	3	2	3	4	2	3734.63	6778.9	7505.26	7561.93	#NULL!	#NULL!	8614.15	#NULL!	#NULL!	#NULL!	612	3	4	10	1	1	2	300	300	1	1	2	10	1			1	2	88	0	888	8	8
2020.08.31.	A241758715	A2417587	2014	1	1	1	A241	2	19	#NULL!	2	3	3	3	3	7	3734.63	4494.79	#NULL!	7003.33	#NULL!	#NULL!	#NULL!	#NULL!	#NULL!	#NULL!	612	3	4	10	1	1	2	300	300	2	88	3	10	1	A241758714	A241758716	3	2	88	0	888	8	8
2020.08.31.	A241758716	A2417587	2014	1	1	1	A241	2	46	#NULL!	2	3	2	3	4	3	3734.63	3914.67	4769.66	5206.73	12490.1	12117.6	6434.93	10129.2	15334.6	13877.3	612	3	4	10	1	1	2	300	300	1	1	1	10	1			3	2	88	0	888	8	8
2020.08.31.	A241763815	A2417638	2014	1	1	1	A241	2	76	#NULL!	1	1	1	1	#NULL!	#NULL!	3734.63	2511.41	#NULL!	#NULL!	#NULL!	#NULL!	#NULL!	#NULL!	#NULL!	#NULL!	612	2	2	20	2	1	1	268	22.3333	1	1	2	20	2			9	9	99	9	999	9	9
2020.08.31.	A241763816	A2417638	2014	1	1	1	A241	1	73	#NULL!	1	1	1	1	1	7	3734.63	2337.1	7576.79	8233.46	4489.92	5438.8	11236.5	8058.81	8657.73	12069.6	612	2	2	20	2	1	1	268	22.3333	1	1	1	20	2			4	1	14	1	45	1	1
2020.08.31.	A241767216	A2417672	2014	1	1	1	A241	1	69	#NULL!	1	1	1	1	1	6	3734.63	2408.98	#NULL!	4116.73	2450.83	2719.4	#NULL!	#NULL!	4328.86	#NULL!	612	1	1	20	1	1	1	300	25	1	3	1	99	2			2	2	88	0	888	8	8
2020.08.31.	A241774016	A2417740	2014	1	1	1	A241	2	39	#NULL!	1	1	1	1	4	1	3734.63	3539.35	#NULL!	4766.2	3432.85	3885.54	#NULL!	#NULL!	4682.56	#NULL!	612	1	1	20	1	1	1	700	58.3333	2	88	1	10	2			1	2	88	0	888	8	8
2020.08.31.	A241780815	A2417808	2014	1	1	1	A241	2	80	#NULL!	2	1	2	1	1	7	3734.63	2511.41	#NULL!	#NULL!	2696.98	2482.17	#NULL!	#NULL!	#NULL!	#NULL!	612	2	2	10	1	1	1	488	40.6667	1	1	1	10	2			3	2	88	1	80	1	1
2020.08.31.	A241780816	A2417808	2014	1	1	1	A241	1	80	#NULL!	1	1	1	1	#NULL!	#NULL!	3734.63	2243.66	#NULL!	#NULL!	2263.64	2719.4	#NULL!	#NULL!	#NULL!	#NULL!	612	2	2	10	1	1	1	488	40.6667	1	1	2	10	2			#NULL!	#NULL!	#NULL!	#NULL!	#NULL!	#NULL!	#NULL!
2020.08.31.	A241785916	A2417859	2014	1	1	1	A241	2	60	#NULL!	2	2	2	2	2	2	3734.63	2867.39	#NULL!	4052.22	2944.99	2482.17	#NULL!	#NULL!	4142.75	#NULL!	612	1	1	20	2	1	1	1020	85	1	3	1	20	1			3	2	88	0	888	8	8
2020.08.31.	A241789315	A2417893	2014	1	1	1	A241	2	35	#NULL!	3	4	4	4	4	2	3734.63	3539.35	#NULL!	4766.2	3432.85	3885.54	#NULL!	#NULL!	4682.56	#NULL!	612	3	4	20	1	1	1	5500	458.333	1	1	2	20	1			2	2	88	0	888	8	8
2020.08.31.	A241789316	A2417893	2014	1	1	1	A241	1	34	#NULL!	3	4	4	4	4	1	3734.63	6141.12	#NULL!	6167.1	5507.67	7016.57	#NULL!	#NULL!	7281.59	#NULL!	612	3	4	20	1	1	1	5500	458.333	1	1	1	20	1			2	2	88	0	888	8	8
2020.08.31.	A241799514	A2417995	2014	1	1	1	A241	1	45	#NULL!	1	2	1	2	3	7	3734.63	6778.9	22515.8	11342.9	8027.47	8522.5	25842.5	25899.8	13357.5	30171.2	612	3	4	20	2	1	1	1680	140	2	88	3	10	2	A241799516	A241799515	4	1	14	0	888	8	8
2020.08.31.	A241799515	A2417995	2014	1	1	1	A241	2	78	#NULL!	3	2	4	2	2	7	3734.63	2511.41	#NULL!	6078.33	2696.98	2482.17	#NULL!	#NULL!	6214.12	#NULL!	612	3	4	20	2	1	1	1680	140	1	1	2	10	2			3	1	14	1	71	1	1
2020.08.31.	A241799516	A2417995	2014	1	1	1	A241	1	80	#NULL!	3	2	4	2	1	7	3734.63	2243.66	#NULL!	#NULL!	2263.64	2719.4	#NULL!	#NULL!	#NULL!	#NULL!	612	3	4	20	2	1	1	1680	140	1	1	1	10	2			2	2	88	0	888	8	8
2020.08.31.	A241802916	A2418029	2014	1	1	1	A241	2	69	#NULL!	2	1	2	1	1	3	3734.63	2654.46	3867.22	4052.22	2989.49	2482.17	5828.88	3995.32	4142.75	6060.15	612	1	1	20	2	1	1	732	61	1	3	1	10	1			3	1	14	0	888	8	8
2020.08.31.	A241806314	A2418063	2014	1	1	1	A241	2	32	#NULL!	1	2	1	2	3	3	3734.63	3637.51	#NULL!	5196.97	3641.77	4397.97	#NULL!	#NULL!	5572.96	#NULL!	612	3	4	20	2	1	1	2480	206.667	2	88	3	10	1	A241806316	A241806315	2	2	88	0	888	8	8
2020.08.31.	A241806315	A2418063	2014	1	1	1	A241	2	58	#NULL!	2	2	2	2	1	7	3734.63	3088.68	4031.63	4489.22	3131.98	3197.34	6054.33	4105.62	4561.11	6278.97	612	3	4	20	2	1	1	2480	206.667	1	1	2	10	1			2	2	88	0	888	8	8
2020.08.31.	A241806316	A2418063	2014	1	1	1	A241	1	61	#NULL!	2	2	2	2	1	1	3734.63	3553.65	3788.4	4116.73	4646.39	2719.4	5618.26	4029.4	4328.86	6034.78	612	3	4	20	2	1	1	2480	206.667	1	1	1	10	1			2	2	88	0	888	8	8
2020.08.31.	A241811415	A2418114	2014	1	1	1	A241	2	70	#NULL!	2	1	2	1	1	6	3734.63	3752.42	7734.43	8104.44	2075.87	4964.33	11657.8	7990.63	8285.49	12120.3	612	2	2	20	2	1	1	748	62.3333	1	1	1	20	2			2	2	88	0	888	8	8
2020.08.31.	A241811416	A2418114	2014	1	1	1	A241	1	72	#NULL!	1	1	2	1	#NULL!	#NULL!	3734.63	#NULL!	#NULL!	#NULL!	2244.96	#NULL!	#NULL!	#NULL!	#NULL!	#NULL!	612	2	2	20	2	1	1	748	62.3333	1	1	2	20	2			#NULL!	#NULL!	#NULL!	#NULL!	#NULL!	#NULL!	#NULL!
2020.08.31.	A241819915	A2418199	2014	1	1	1	A241	2	70	#NULL!	2	1	2	1	1	7	3734.63	1876.21	#NULL!	#NULL!	2075.87	2482.17	#NULL!	#NULL!	#NULL!	#NULL!	612	2	2	10	1	1	2	65	65	1	1	2	30	2			3	1	7	1	55	1	1
2020.08.31.	A241819916	A2418199	2014	1	1	1	A241	1	70	#NULL!	2	1	2	1	1	3	3734.63	2337.1	7576.79	8233.46	2244.96	2719.4	11236.5	8058.81	8657.73	12069.6	612	2	2	10	1	1	2	65	65	1	1	1	30	2			3	2	88	0	888	8	8
2020.08.31.	A241821615	A2418216	2014	1	1	1	A241	2	30	#NULL!	3	3	3	4	4	1	3734.63	3637.51	#NULL!	5196.97	3641.77	4397.97	#NULL!	#NULL!	5572.96	#NULL!	612	2	2	20	1	1	2	300	300	1	1	2	20	1			2	2	88	0	888	8	8
2020.08.31.	A241821616	A2418216	2014	1	1	1	A241	1	34	#NULL!	3	3	3	4	4	1	3734.63	6141.12	#NULL!	6167.1	5507.67	7016.57	#NULL!	#NULL!	7281.59	#NULL!	612	2	2	20	1	1	2	300	300	1	1	1	20	1			1	2	88	0	888	8	8
2020.08.31.	A242697515	A2426975	2014	1	1	1	A242	2	66	#NULL!	3	2	4	2	2	6	10626.3	11642.4	#NULL!	29343.1	#NULL!	#NULL!	#NULL!	#NULL!	#NULL!	#NULL!	612	3	6	20	2	1	2	240	240	1	1	2	20	1			3	1	14	0	888	8	8
2020.08.31.	A242697516	A2426975	2014	1	1	1	A242	1	68	#NULL!	3	2	3	2	#NULL!	#NULL!	10626.3	10565.7	#NULL!	#NULL!	#NULL!	#NULL!	#NULL!	#NULL!	#NULL!	#NULL!	612	3	6	20	2	1	2	240	240	1	1	1	20	1			#NULL!	#NULL!	#NULL!	#NULL!	#NULL!	#NULL!	#NULL!
2020.08.31.	A242716215	A2427162	2014	1	1	1	A242	2	68	#NULL!	2	2	2	1	#NULL!	#NULL!	10626.3	#NULL!	#NULL!	#NULL!	8741.21	#NULL!	#NULL!	#NULL!	#NULL!	#NULL!	612	2	2	20	1	1	2	100	100	1	1	1	20	2			#NULL!	#NULL!	#NULL!	#NULL!	#NULL!	#NULL!	#NULL!
2020.08.31.	A242716216	A2427162	2014	1	1	1	A242	1	66	#NULL!	2	2	2	1	#NULL!	#NULL!	10626.3	14087.6	22154.4	24074.4	7166.17	15902.9	32855.3	23563.8	25315	35291.1	612	2	2	20	1	1	2	100	100	1	1	2	20	2			9	9	99	9	999	9	9
2020.08.31.	A242726414	A2427264	2014	1	1	1	A242	1	17	#NULL!	1	1	1	1	2	7	10626.3	12052.4	#NULL!	20131.1	19424.8	21095.7	#NULL!	#NULL!	33619.4	#NULL!	612	2	5	20	1	1	2	80	80	2	88	3	10	1			4	2	88	8	888	8	8
2020.08.31.	A242736615	A2427366	2014	1	1	1	A242	2	71	#NULL!	3	1	3	1	1	7	10626.3	5486	#NULL!	11848.6	6069.79	7257.79	#NULL!	#NULL!	12113.3	#NULL!	612	2	2	20	2	1	1	1088	90.6667	1	1	2	20	1			3	1	2	1	55	1	1
2020.08.31.	A242736616	A2427366	2014	1	1	1	A242	1	69	#NULL!	1	1	2	1	1	6	10626.3	7043.79	#NULL!	12037.2	7166.17	7951.46	#NULL!	#NULL!	12657.5	#NULL!	612	2	2	20	2	1	1	1088	90.6667	1	1	1	20	2			4	1	2	1	54	0	0
2020.08.31.	A242755316	A2427553	2014	1	1	1	A242	1	54	#NULL!	3	4	4	5	1	6	10626.3	21195.8	23378.2	30365	#NULL!	#NULL!	36999.9	#NULL!	#NULL!	#NULL!	612	4	4	20	2	1	2	640	640	1	1	1	20	1			3	2	88	1	51	1	1
2020.08.31.	A242770613	A2427706	2014	1	1	1	A242	2	27	#NULL!	4	4	5	5	4	3	10626.3	12278.9	#NULL!	17695.4	14190.1	18136.2	#NULL!	#NULL!	19693.2	#NULL!	612	3	5	20	1	1	2	800	800	2	88	3	20	2		A242770616	3	2	88	0	888	8	8
2020.08.31.	A242770614	A2427706	2014	1	1	1	A242	1	29	#NULL!	4	4	5	5	4	1	10626.3	19245.6	#NULL!	25341	21983.3	23664.8	#NULL!	#NULL!	28166.5	#NULL!	612	3	5	20	1	1	2	800	800	2	88	3	20	1		A242770616	1	2	88	0	888	8	8
2020.08.31.	A242770616	A2427706	2014	1	1	1	A242	2	55	#NULL!	4	4	5	5	3	1	10626.3	9031.23	11788.4	13126.4	9157.84	9348.96	17702.7	12004.7	13336.6	18359.6	612	3	5	20	1	1	2	800	800	1	1	1	20	1			3	1	7	0	888	8	8
2020.08.31.	A242797813	A2427978	2014	1	1	1	A242	1	16	#NULL!	1	1	1	1	2	7	10626.3	12052.4	#NULL!	20131.1	12073.7	17503.9	#NULL!	#NULL!	22413	#NULL!	612	4	4	20	1	4	1	1500	125	2	88	3	10	1	A242797816	A242797815	3	1	3	8	888	8	8
2020.08.31.	A242797814	A2427978	2014	1	1	1	A242	2	19	#NULL!	1	1	1	1	3	2	10626.3	13142.7	#NULL!	#NULL!	13013.4	19503.3	#NULL!	#NULL!	#NULL!	#NULL!	612	4	4	20	1	4	1	1500	125	2	88	3	10	1	A242797816	A242797815	3	2	88	0	888	8	8
2020.08.31.	A242797815	A2427978	2014	1	1	1	A242	2	47	#NULL!	1	1	1	1	4	3	10626.3	11446.4	13946.4	22836.5	12173.5	11810.5	18815.6	14808.7	19928	20288.4	612	4	4	20	1	4	1	1500	125	1	1	1	10	1			2	2	88	0	888	8	8
2020.08.31.	A242797816	A2427978	2014	1	1	1	A242	1	49	#NULL!	1	1	1	1	4	7	10626.3	18527.6	21945.2	31010.5	19812.7	22090.2	25187.6	25243.4	34717.4	29406.7	612	4	4	20	1	4	1	1500	125	1	1	2	10	1			4	2	88	0	888	8	8
2020.08.31.	A242802915	A2428029	2014	1	1	1	A242	2	22	#NULL!	2	2	2	3	3	3	10626.3	14792.3	#NULL!	14216.7	16269.1	17019.7	#NULL!	#NULL!	16847.8	#NULL!	612	2	5	20	2	4	2	200	200	2	88	3	10	1		A242802916	3	2	88	0	888	8	8
2020.08.31.	A242802916	A2428029	2014	1	1	1	A242	2	56	#NULL!	2	2	3	3	3	3	10626.3	9031.23	11788.4	13126.4	9157.84	9348.96	17702.7	12004.7	13336.6	18359.6	612	2	5	20	2	4	2	200	200	1	1	1	10	1			2	2	88	0	888	8	8
2020.08.31.	A242821614	A2428216	2014	1	1	1	A242	1	16	#NULL!	2	2	2	3	2	7	10626.3	12052.4	#NULL!	20131.1	12073.7	17503.9	#NULL!	#NULL!	16809.7	#NULL!	612	3	4	20	1	4	2	250	250	2	88	3	10	1	A242821616	A242821615	3	2	88	8	888	8	8
2020.08.31.	A242821615	A2428216	2014	1	1	1	A242	2	51	#NULL!	2	2	2	3	3	6	10626.3	12059.6	12274.2	14613.3	12611.6	10392.2	18210.4	12600.1	15146.2	18398.1	612	3	4	20	1	4	2	250	250	1	1	1	10	1			3	2	88	0	888	8	8
2020.08.31.	A242821616	A2428216	2014	1	1	1	A242	1	53	#NULL!	2	2	2	3	3	5	10626.3	15923.5	23378.2	22915.6	21130.4	21556.8	28378	26397.3	28283.5	35554.5	612	3	4	20	1	4	2	250	250	1	1	2	10	1			3	2	88	0	888	8	8
2020.08.31.	A243711115	A2437111	2014	1	1	2	A243	2	62	#NULL!	4	4	5	4	4	7	5465.3	4196.17	11318.7	5930.06	4309.73	3632.43	17060.1	11693.6	6062.54	17737	601	2	2	20	3	2	1	5000	416.667	1	1	2	20	1			3	2	88	0	888	8	8
2020.08.31.	A243711116	A2437111	2014	1	1	2	A243	1	66	#NULL!	4	4	5	4	4	7	5465.3	3525.32	#NULL!	6024.46	3586.57	3979.6	#NULL!	#NULL!	6334.9	#NULL!	601	2	2	20	3	2	1	5000	416.667	1	1	1	20	1			3	2	88	0	888	8	8
2020.08.31.	A243717914	A2437179	2014	1	1	2	A243	2	9	#NULL!	4	4	5	5	1	#NULL!	5465.3	4036.17	#NULL!	#NULL!	4067.11	6885.35	#NULL!	#NULL!	#NULL!	#NULL!	601	3	4	20	2	2	1	8000	666.667	2	88	3	20	1	A243717916	A243717915	1	2	88	8	888	8	8
2020.08.31.	A243717915	A2437179	2014	1	1	2	A243	2	36	#NULL!	4	4	5	5	4	7	5465.3	5179.53	#NULL!	6974.91	10047.3	8529.22	#NULL!	#NULL!	13705	#NULL!	601	3	4	20	2	2	1	8000	666.667	1	1	2	20	1			3	2	88	0	888	8	8
2020.08.31.	A243717916	A2437179	2014	1	1	2	A243	1	40	#NULL!	4	4	5	5	4	2	5465.3	7824.45	10334.7	10791.9	#NULL!	#NULL!	13898.6	#NULL!	#NULL!	#NULL!	601	3	4	20	2	2	1	8000	666.667	1	1	1	20	1			1	2	88	0	888	8	8
2020.08.31.	A243723015	A2437230	2014	1	1	2	A243	2	67	#NULL!	4	3	4	3	4	7	5465.3	5826.85	5659.33	8895.09	6562.29	5448.64	8530.05	5846.79	9093.81	8868.48	601	3	4	20	3	2	1	4000	333.333	1	1	2	20	1			2	2	88	0	888	8	8
2020.08.31.	A243723016	A2437230	2014	1	1	2	A243	1	69	#NULL!	3	3	4	3	4	7	5465.3	5287.98	5543.98	9036.7	5379.86	5969.4	8221.83	5896.67	9502.36	8831.36	601	3	4	20	3	2	1	4000	333.333	1	1	1	20	1			3	1	3	1	67	0	0
2020.08.31.	A243733215	A2437332	2014	1	1	2	A243	2	72	#NULL!	4	3	5	3	3	7	5465.3	2745.67	5659.33	#NULL!	3037.85	3632.43	#NULL!	5846.79	#NULL!	#NULL!	601	2	2	20	2	2	2	259	259	1	1	2	10	2			3	2	88	1	62	1	1
2020.08.31.	A243733216	A2437332	2014	1	1	2	A243	1	78	#NULL!	4	3	5	3	4	7	5465.3	3283.39	5543.98	12048.9	3312.64	3979.6	16443.7	5896.67	12669.8	17662.7	601	2	2	20	2	2	2	259	259	1	1	1	20	2			3	1	14	1	58	1	1
2020.08.31.	A243740011	A2437400	2014	1	1	2	A243	1	13	#NULL!	4	4	5	5	1	#NULL!	5465.3	7882.92	#NULL!	9010.41	6929.88	7295.75	#NULL!	#NULL!	8436.21	#NULL!	601	6	7	20	2	2	1	18000	1500	2	88	3	10	1	A243740016	A243740015	1	2	88	8	888	8	8
2020.08.31.	A243740012	A2437400	2014	1	1	2	A243	1	19	#NULL!	4	4	5	5	3	3	5465.3	7540.05	#NULL!	12594.2	6042.72	10512.5	#NULL!	#NULL!	10095.6	#NULL!	601	6	7	20	2	2	1	18000	1500	2	88	3	10	1	A243740016	A243740015	2	2	88	0	888	8	8
2020.08.31.	A243740013	A2437400	2014	1	1	2	A243	1	24	#NULL!	4	4	5	5	#NULL!	#NULL!	5465.3	#NULL!	#NULL!	#NULL!	23044.7	#NULL!	#NULL!	#NULL!	#NULL!	#NULL!	601	6	7	20	2	2	1	18000	1500	2	88	3	20	1	A243740016	A243740015	#NULL!	#NULL!	#NULL!	#NULL!	#NULL!	#NULL!	#NULL!
2020.08.31.	A243740014	A2437400	2014	1	1	2	A243	2	80	#NULL!	4	4	5	5	3	7	5465.3	4594.02	#NULL!	7412.57	3946.79	4358.91	#NULL!	#NULL!	7275.05	#NULL!	601	6	7	20	2	2	1	18000	1500	1	3	6	10	2			2	2	88	1	63	1	1
2020.08.31.	A243740015	A2437400	2014	1	1	2	A243	2	49	#NULL!	4	4	5	5	4	7	5465.3	7160.96	10470	9524.48	6092.7	7093.19	14125.4	11117.3	8976.32	15231.1	601	6	7	20	2	2	1	18000	1500	1	1	2	20	1			3	2	88	0	888	8	8
2020.08.31.	A243740016	A2437400	2014	1	1	2	A243	1	56	#NULL!	4	4	5	5	4	1	5465.3	9457.02	11258.2	9029.86	10908.2	8407.08	13767.5	13495.7	10043.9	16253.5	601	6	7	20	2	2	1	18000	1500	1	1	1	20	1			4	1	14	0	888	8	8
2020.08.31.	A243751914	A2437519	2014	1	1	2	A243	2	27	#NULL!	4	4	5	5	4	1	5465.3	6145.42	#NULL!	8856.29	7101.95	9076.9	#NULL!	#NULL!	9856.16	#NULL!	601	3	4	20	2	2	1	9100	758.333	2	88	3	20	1	A243751916	A243751915	3	2	88	0	888	8	8
2020.08.31.	A243751915	A2437519	2014	1	1	2	A243	2	56	#NULL!	4	4	5	5	3	3	5465.3	4520.01	5899.93	6569.57	4583.38	4679.03	8859.98	6008.2	6674.77	9188.71	601	3	4	20	2	2	1	9100	758.333	1	1	2	20	2			3	2	88	1	48	1	1
2020.08.31.	A243751916	A2437519	2014	1	1	2	A243	1	61	#NULL!	4	4	5	5	4	1	5465.3	5200.45	5543.98	6024.46	6799.58	3979.6	8221.83	5896.67	6334.9	8831.36	601	3	4	20	2	2	1	9100	758.333	1	1	1	20	1			2	2	88	0	888	8	8
2020.08.31.	A243760410	A2437604	2014	1	1	2	A243	1	1	17	4	4	5	5	1	#NULL!	5465.3	4117.98	#NULL!	#NULL!	#NULL!	#NULL!	#NULL!	#NULL!	#NULL!	#NULL!	601	6	7	20	3	2	1	15000	1250	2	88	5	20	1			2	1	14	8	888	8	8
2020.08.31.	A243760411	A2437604	2014	1	1	2	A243	1	5	61	4	4	5	5	1	#NULL!	5465.3	5383.84	#NULL!	#NULL!	4814.77	5198.71	#NULL!	#NULL!	#NULL!	#NULL!	601	6	7	20	3	2	1	15000	1250	2	88	5	20	1			1	2	88	8	888	8	8
2020.08.31.	A243760412	A2437604	2014	1	1	2	A243	2	44	#NULL!	4	4	5	5	3	2	5465.3	5758.12	#NULL!	10012.7	5946.82	6864.76	#NULL!	#NULL!	10017.4	#NULL!	601	6	7	20	3	2	1	15000	1250	1	1	4	20	1			3	2	88	0	888	8	8
2020.08.31.	A243760413	A2437604	2014	1	1	2	A243	1	36	#NULL!	4	4	5	5	#NULL!	#NULL!	5465.3	6128.51	#NULL!	10334.6	7585.8	11404.3	#NULL!	#NULL!	12057.9	#NULL!	601	6	7	20	3	2	1	15000	1250	1	1	3	20	1	A243760416	A243760415	9	9	99	9	999	9	9
2020.08.31.	A243760414	A2437604	2014	1	1	2	A243	2	38	#NULL!	4	4	5	5	#NULL!	#NULL!	5465.3	5179.53	#NULL!	#NULL!	5023.66	6633.84	#NULL!	#NULL!	#NULL!	#NULL!	601	6	7	20	3	2	1	15000	1250	1	4	3	20	1	A243760416	A243760415	9	9	99	9	999	9	9
2020.08.31.	A243760415	A2437604	2014	1	1	2	A243	2	62	#NULL!	4	4	5	5	3	7	5465.3	4196.17	8488.99	7412.57	4309.73	4237.83	12795.1	8770.18	7578.17	13302.7	601	6	7	20	3	2	1	15000	1250	1	1	2	20	1			3	2	88	0	888	8	8
2020.08.31.	A243760416	A2437604	2014	1	1	2	A243	1	66	#NULL!	4	4	5	5	3	7	5465.3	3525.32	8315.97	7530.58	3586.57	4642.87	12332.7	8845.01	7918.63	13247	601	6	7	20	3	2	1	15000	1250	1	1	1	20	1			2	2	88	1	65	1	1
2020.08.31.	A243763813	A2437638	2014	1	1	2	A243	1	32	#NULL!	4	4	5	5	4	2	5465.3	17974	#NULL!	18050	16120	20536.2	#NULL!	#NULL!	21311.9	#NULL!	601	4	4	20	3	2	2	700	700	2	88	3	20	1		A243763815	4	2	88	0	888	8	8
2020.08.31.	A243763815	A2437638	2014	1	1	2	A243	2	62	#NULL!	4	4	5	5	4	7	5465.3	8392.35	#NULL!	11860.1	8619.45	7264.85	#NULL!	#NULL!	12125.1	#NULL!	601	4	4	20	3	2	2	700	700	1	1	2	20	2			2	2	88	0	888	8	8
2020.08.31.	A243768911	A2437689	2014	1	1	2	A243	2	34	#NULL!	4	4	5	5	#NULL!	#NULL!	5465.3	5323.17	#NULL!	7605.3	5329.4	6436.04	#NULL!	#NULL!	8155.53	#NULL!	601	6	7	20	3	2	1	18000	1500	1	1	3	20	1	A243768916	A243768915	#NULL!	#NULL!	#NULL!	#NULL!	#NULL!	#NULL!	#NULL!
2020.08.31.	A243768912	A2437689	2014	1	1	2	A243	1	35	#NULL!	4	4	5	5	#NULL!	#NULL!	5465.3	6128.51	#NULL!	8267.71	7585.8	9775.14	#NULL!	#NULL!	9646.33	#NULL!	601	6	7	20	3	2	1	18000	1500	1	1	4	20	1			#NULL!	#NULL!	#NULL!	#NULL!	#NULL!	#NULL!	#NULL!
2020.08.31.	A243768914	A2437689	2014	1	1	2	A243	2	32	#NULL!	4	4	5	5	#NULL!	#NULL!	5465.3	5323.17	#NULL!	7605.3	5329.4	6436.04	#NULL!	#NULL!	8155.53	#NULL!	601	6	7	20	3	2	1	18000	1500	2	88	3	20	1	A243768916	A243768915	#NULL!	#NULL!	#NULL!	#NULL!	#NULL!	#NULL!	#NULL!
2020.08.31.	A243768915	A2437689	2014	1	1	2	A243	2	59	#NULL!	4	4	5	5	#NULL!	#NULL!	5465.3	4520.01	#NULL!	6569.57	4583.38	4679.03	#NULL!	#NULL!	6674.77	#NULL!	601	6	7	20	3	2	1	18000	1500	1	1	2	10	1			9	9	99	9	999	9	9
2020.08.31.	A243768916	A2437689	2014	1	1	2	A243	1	61	#NULL!	4	4	5	5	4	7	5465.3	5200.45	11088	6024.46	6799.58	3979.6	16443.7	11793.3	6334.9	17662.7	601	6	7	20	3	2	1	18000	1500	1	1	1	10	1			2	2	88	0	888	8	8
2020.08.31.	A243777411	A2437774	2014	1	1	2	A243	2	63	#NULL!	4	4	5	5	3	7	5465.3	4196.17	8488.99	5930.06	4309.73	3632.43	12795.1	8770.18	6062.54	13302.7	601	6	7	20	2	2	1	10000	833.333	1	1	2	20	1			2	2	88	0	888	8	8
2020.08.31.	A243777412	A2437774	2014	1	1	2	A243	1	78	#NULL!	4	4	5	5	3	1	5465.3	3283.39	8315.97	6024.46	3312.64	3979.6	12332.7	8845.01	6334.9	13247	601	6	7	20	2	2	1	10000	833.333	1	1	1	20	1			2	1	3	1	55	1	1
2020.08.31.	A243777413	A2437774	2014	1	1	2	A243	1	3	45	4	4	5	5	1	#NULL!	5465.3	4117.98	#NULL!	#NULL!	4142.56	3938.28	#NULL!	#NULL!	#NULL!	#NULL!	601	6	7	20	2	2	1	10000	833.333	2	88	5	20	1	A243777415	A243777416	1	1	1	8	888	8	8
2020.08.31.	A243777414	A2437774	2014	1	1	2	A243	1	5	65	4	4	5	5	1	#NULL!	5465.3	5383.84	#NULL!	#NULL!	4814.77	4456.04	#NULL!	#NULL!	#NULL!	#NULL!	601	6	7	20	2	2	1	10000	833.333	2	88	5	20	1	A243777415	A243777416	2	1	1	8	888	8	8
2020.08.31.	A243777415	A2437774	2014	1	1	2	A243	1	41	#NULL!	4	4	5	5	4	2	5465.3	7824.45	#NULL!	10791.9	10004	11106.5	#NULL!	#NULL!	12789.3	#NULL!	601	6	7	20	2	2	1	10000	833.333	1	1	4	20	1			2	2	88	0	888	8	8
2020.08.31.	A243777416	A2437774	2014	1	1	2	A243	2	37	#NULL!	4	4	5	5	4	1	5465.3	5179.53	#NULL!	6974.91	5023.66	5686.15	#NULL!	#NULL!	6852.51	#NULL!	601	6	7	20	2	2	1	10000	833.333	1	1	3	20	1	A243777412	A243777411	3	2	88	0	888	8	8
2020.08.31.	A243784214	A2437842	2014	1	1	2	A243	1	15	#NULL!	1	1	1	1	1	7	5465.3	6032.04	#NULL!	10075.3	6042.72	8760.45	#NULL!	#NULL!	8413.04	#NULL!	601	3	6	20	2	2	2	105	105	2	88	5	20	1			3	2	88	8	888	8	8
2020.08.31.	A243784215	A2437842	2014	1	1	2	A243	2	66	#NULL!	2	1	2	1	4	7	5465.3	3884.57	5659.33	5930.06	4374.86	3632.43	8530.05	5846.79	6062.54	8868.48	601	3	6	20	2	2	2	105	105	1	1	2	20	1			3	2	88	0	888	8	8
2020.08.31.	A243784216	A2437842	2014	1	1	2	A243	1	74	#NULL!	2	1	2	1	4	7	5465.3	3420.13	5543.98	6024.46	3285.3	3979.6	8221.83	5896.67	6334.9	8831.36	601	3	6	20	2	2	2	105	105	1	1	1	20	1			3	2	88	0	888	8	8
2020.08.31.	A243785911	A2437859	2014	1	1	2	A243	1	32	#NULL!	4	4	5	5	4	2	5465.3	10784.4	#NULL!	10830	16120	20536.2	#NULL!	#NULL!	21311.9	#NULL!	601	6	6	20	3	2	1	18000	1500	2	88	10	20	1			3	2	88	0	888	8	8
2020.08.31.	A243785913	A2437859	2014	1	1	2	A243	1	25	#NULL!	4	4	5	5	3	7	5465.3	14341.1	#NULL!	15219.4	#NULL!	#NULL!	#NULL!	#NULL!	#NULL!	#NULL!	601	6	6	20	3	2	1	18000	1500	2	88	3	20	1	A243785916	A243785915	2	1	1	0	888	8	8
2020.08.31.	A243785914	A2437859	2014	1	1	2	A243	2	33	#NULL!	4	4	5	5	#NULL!	#NULL!	5465.3	6387.8	#NULL!	9126.36	10658.8	12872.1	#NULL!	#NULL!	16311.1	#NULL!	601	6	6	20	3	2	1	18000	1500	2	88	3	20	1	A243785916	A243785915	9	9	99	9	999	9	9
2020.08.31.	A243785915	A2437859	2014	1	1	2	A243	2	60	#NULL!	4	4	5	5	3	7	5465.3	5035.41	#NULL!	7116.07	#NULL!	#NULL!	#NULL!	#NULL!	#NULL!	#NULL!	601	6	6	20	3	2	1	18000	1500	1	1	2	20	1			5	1	14	1	37	1	1
2020.08.31.	A243785916	A2437859	2014	1	1	2	A243	1	59	#NULL!	4	4	5	5	4	1	5465.3	9078.74	#NULL!	8668.67	19649.5	14011.8	#NULL!	#NULL!	16739.8	#NULL!	601	6	6	20	3	2	1	18000	1500	1	1	1	20	1			2	2	88	0	888	8	8
2020.08.31.	A243796115	A2437961	2014	1	1	2	A243	2	59	#NULL!	4	4	5	5	4	7	5465.3	9040.01	11799.9	#NULL!	9166.75	9358.05	#NULL!	12016.4	#NULL!	#NULL!	601	2	2	20	2	2	1	10000	833.333	1	1	2	20	2			2	2	88	0	888	8	8
2020.08.31.	A243797811	A2437978	2014	1	1	2	A243	2	6	80	3	3	4	4	1	#NULL!	5465.3	6054.25	#NULL!	#NULL!	4067.11	5737.79	#NULL!	#NULL!	#NULL!	#NULL!	601	5	6	20	2	2	2	500	500	2	88	9	20	1			2	2	88	8	888	8	8
2020.08.31.	A243797812	A2437978	2014	1	1	2	A243	2	35	#NULL!	3	3	4	4	4	1	5465.3	5179.53	#NULL!	13949.8	5023.66	7107.68	#NULL!	#NULL!	13705	#NULL!	601	5	6	20	2	2	2	500	500	1	4	8	10	1			3	2	88	0	888	8	8
2020.08.31.	A243797813	A2437978	2014	1	1	2	A243	2	5	62	3	3	4	4	1	#NULL!	5465.3	6054.25	#NULL!	#NULL!	4067.11	5737.79	#NULL!	#NULL!	#NULL!	#NULL!	601	5	6	20	2	2	2	500	500	2	88	3	20	1		A243797816	1	2	88	8	888	8	8
2020.08.31.	A243797814	A2437978	2014	1	1	2	A243	1	7	#NULL!	3	3	4	4	#NULL!	#NULL!	5465.3	#NULL!	#NULL!	#NULL!	4814.77	#NULL!	#NULL!	#NULL!	#NULL!	#NULL!	601	5	6	20	2	2	2	500	500	2	88	3	20	1		A243797816	#NULL!	#NULL!	#NULL!	#NULL!	#NULL!	#NULL!	#NULL!
2020.08.31.	A243797816	A2437978	2014	1	1	2	A243	2	40	#NULL!	3	3	3	4	4	7	5465.3	5758.12	6932.27	#NULL!	5946.82	7355.1	#NULL!	7192.63	#NULL!	#NULL!	601	5	6	20	2	2	2	500	500	1	1	1	20	1			2	2	88	0	888	8	8
2020.08.31.	A243802915	A2438029	2014	1	1	2	A243	2	60	#NULL!	4	4	5	5	3	7	5465.3	8392.35	11318.7	11860.1	8619.45	7264.85	17060.1	11693.6	12125.1	17737	601	2	2	20	3	2	2	1000	1000	1	1	2	10	1			3	1	14	0	888	8	8
2020.08.31.	A243808014	A2438080	2014	1	1	2	A243	2	26	#NULL!	3	4	4	4	4	7	5465.3	8193.9	#NULL!	11808.4	9469.27	12102.5	#NULL!	#NULL!	13141.5	#NULL!	601	5	7	20	1	2	1	7738	644.833	2	88	3	20	1	A243808016	A243808015	3	1	1	0	888	8	8
2020.08.31.	A243808015	A2438080	2014	1	1	2	A243	2	55	#NULL!	4	4	4	4	3	3	5465.3	6026.68	11799.9	8759.42	6111.17	6238.7	17720	12016.4	8899.69	18377.4	601	5	7	20	1	2	1	7738	644.833	1	1	1	20	1			2	2	88	0	888	8	8
2020.08.31.	A243808016	A2438080	2014	1	1	2	A243	1	60	#NULL!	4	4	5	4	2	7	5465.3	6933.93	#NULL!	8032.62	9066.11	5306.13	#NULL!	#NULL!	8446.54	#NULL!	601	5	7	20	1	2	1	7738	644.833	1	1	2	20	1			4	2	88	0	888	8	8
2020.08.31.	A243819915	A2438199	2014	1	1	2	A243	2	58	#NULL!	4	4	5	5	4	1	5465.3	9040.01	#NULL!	13139.1	9166.75	9358.05	#NULL!	#NULL!	13349.5	#NULL!	601	2	2	20	1	2	1	10000	833.333	1	1	2	20	1			3	2	88	0	888	8	8
2020.08.31.	A244726413	A2447264	2014	1	1	2	A244	1	6	83	3	3	4	4	1	#NULL!	6081.71	5991.06	#NULL!	#NULL!	5357.8	6611.48	#NULL!	#NULL!	#NULL!	#NULL!	601	4	4	20	2	2	1	5000	416.667	2	88	3	20	1	A244726416	A244726415	2	2	88	8	888	8	8
2020.08.31.	A244726414	A2447264	2014	1	1	2	A244	2	8	#NULL!	3	3	4	4	1	#NULL!	6081.71	4491.39	#NULL!	#NULL!	4525.82	6810.59	#NULL!	#NULL!	#NULL!	#NULL!	601	4	4	20	2	2	1	5000	416.667	2	88	3	20	1	A244726416	A244726415	2	2	88	8	888	8	8
2020.08.31.	A244726415	A2447264	2014	1	1	2	A244	2	35	#NULL!	3	3	3	4	4	2	6081.71	5763.7	#NULL!	7761.58	11180.5	8436.61	#NULL!	#NULL!	15250.7	#NULL!	601	4	4	20	2	2	1	5000	416.667	1	1	2	20	1			2	2	88	0	888	8	8
2020.08.31.	A244726416	A2447264	2014	1	1	2	A244	1	36	#NULL!	3	3	3	4	4	1	6081.71	6819.71	#NULL!	9200.19	#NULL!	#NULL!	#NULL!	#NULL!	#NULL!	#NULL!	601	4	4	20	2	2	1	5000	416.667	1	1	1	20	1			3	2	88	0	888	8	8
2020.08.31.	A244729815	A2447298	2014	1	1	2	A244	2	52	#NULL!	4	4	5	5	3	7	6081.71	13432.8	13671.8	16277.3	7023.83	11575.6	20283.9	14034.8	16870.9	20493	601	2	2	20	2	2	1	8000	666.667	1	1	2	20	1			1	2	88	0	888	8	8
2020.08.31.	A244729816	A2447298	2014	1	1	2	A244	1	61	#NULL!	4	4	5	5	#NULL!	#NULL!	6081.71	#NULL!	#NULL!	#NULL!	7566.47	#NULL!	#NULL!	#NULL!	#NULL!	#NULL!	601	2	2	20	2	2	1	8000	666.667	1	1	1	20	1			#NULL!	#NULL!	#NULL!	#NULL!	#NULL!	#NULL!	#NULL!
2020.08.31.	A244748513	A2447485	2014	1	1	2	A244	2	11	#NULL!	4	4	5	5	1	#NULL!	6081.71	7333.19	#NULL!	#NULL!	6785.67	6850.09	#NULL!	#NULL!	#NULL!	#NULL!	601	3	7	20	3	2	2	1300	1300	2	88	3	20	1		A244748515	1	2	88	8	888	8	8
2020.08.31.	A244748515	A2447485	2014	1	1	2	A244	2	43	#NULL!	4	4	5	5	4	1	6081.71	6407.55	7714.12	8913.57	6617.54	6547.72	11568.2	8003.85	13376.7	12190	601	3	7	20	3	2	2	1300	1300	1	1	1	20	1			3	2	88	0	888	8	8
2020.08.31.	A244748516	A2447485	2014	1	1	2	A244	2	67	#NULL!	4	4	5	5	3	7	6081.71	4322.69	6297.61	6598.88	4868.28	4042.11	9492.11	6506.22	10119.5	9868.72	601	3	7	20	3	2	2	1300	1300	1	3	6	10	1			3	1	2	0	888	8	8
2020.08.31.	A244753613	A2447536	2014	1	1	2	A244	1	17	#NULL!	3	3	4	4	#NULL!	#NULL!	6081.71	#NULL!	#NULL!	#NULL!	6724.25	#NULL!	#NULL!	#NULL!	#NULL!	#NULL!	601	3	4	20	2	2	1	5000	416.667	2	88	3	20	1	A244753616	A244753615	#NULL!	#NULL!	#NULL!	#NULL!	#NULL!	#NULL!	#NULL!
2020.08.31.	A244753615	A2447536	2014	1	1	2	A244	2	44	#NULL!	3	3	3	4	4	7	6081.71	6407.55	#NULL!	8913.57	6617.54	9821.58	#NULL!	#NULL!	13376.7	#NULL!	601	3	4	20	2	2	1	5000	416.667	1	1	2	20	1			2	2	88	0	888	8	8
2020.08.31.	A244753616	A2447536	2014	1	1	2	A244	1	49	#NULL!	3	3	3	4	4	1	6081.71	11039.2	23382.9	12314.3	13072.4	20817.8	28055.6	26817.8	21752.2	32755.1	601	3	4	20	2	2	1	5000	416.667	1	1	1	20	1			2	2	88	0	888	8	8
2020.08.31.	A244757015	A2447570	2014	1	1	2	A244	2	74	#NULL!	1	1	1	1	#NULL!	#NULL!	6081.71	#NULL!	#NULL!	#NULL!	3380.47	#NULL!	#NULL!	#NULL!	#NULL!	#NULL!	601	2	3	20	9	2	2	30	30	1	3	10	99	9			#NULL!	#NULL!	#NULL!	#NULL!	#NULL!	#NULL!	#NULL!
2020.08.31.	A244757016	A2447570	2014	1	1	2	A244	2	76	#NULL!	1	1	2	1	4	7	6081.71	8179.46	12595.2	#NULL!	4391.93	8084.22	#NULL!	13012.4	#NULL!	#NULL!	601	2	3	20	9	2	2	30	30	1	3	1	20	9			2	2	88	1	45	1	1
2020.08.31.	A244763814	A2447638	2014	1	1	2	A244	1	29	#NULL!	4	4	5	5	4	2	6081.71	13298.8	#NULL!	14113.2	#NULL!	#NULL!	#NULL!	#NULL!	#NULL!	#NULL!	601	3	4	20	3	2	1	10000	833.333	2	88	3	20	1	A244763816	A244763815	3	2	88	0	888	8	8
2020.08.31.	A244763815	A2447638	2014	1	1	2	A244	2	60	#NULL!	4	4	5	5	4	7	6081.71	4669.44	6297.61	6598.88	7193.7	6063.17	9492.11	6506.22	10119.5	9868.72	601	3	4	20	3	2	1	10000	833.333	1	1	2	20	1			3	2	88	0	888	8	8
2020.08.31.	A244763816	A2447638	2014	1	1	2	A244	1	69	#NULL!	4	4	5	5	4	1	6081.71	3922.92	6169.26	6703.93	5986.62	6642.66	9149.12	6561.73	10574.1	9827.41	601	3	4	20	3	2	1	10000	833.333	1	1	1	20	1			3	2	88	0	888	8	8
2020.08.31.	A244785913	A2447859	2014	1	1	2	A244	2	18	#NULL!	3	3	4	4	3	7	6081.71	7319.6	#NULL!	11404.7	9663.46	14482.7	#NULL!	#NULL!	14613.2	#NULL!	601	4	4	20	3	2	1	6000	500	2	88	3	20	1		A244785915	3	2	88	8	888	8	8
2020.08.31.	A244785914	A2447859	2014	1	1	2	A244	2	20	#NULL!	3	3	4	4	3	7	6081.71	12357.5	#NULL!	11876.6	12081.1	12638.5	#NULL!	#NULL!	12510.8	#NULL!	601	4	4	20	3	2	1	6000	500	2	88	3	20	1		A244785915	3	2	88	0	888	8	8
2020.08.31.	A244785915	A2447859	2014	1	1	2	A244	2	49	#NULL!	3	3	4	4	4	7	6081.71	9562.34	15534.4	12718.4	9039.81	8770.22	20958.1	16494.9	11098.6	22598.6	601	4	4	20	3	2	1	6000	500	1	1	2	20	1			3	1	10	0	888	8	8
2020.08.31.	A244787613	A2447876	2014	1	1	2	A244	1	4	53	4	4	5	5	1	#NULL!	6081.71	4582.42	#NULL!	#NULL!	4609.78	4382.46	#NULL!	#NULL!	#NULL!	#NULL!	601	4	4	20	1	2	2	650	650	2	88	3	20	1	A244787616	A244787615	2	2	88	8	888	8	8
2020.08.31.	A244787614	A2447876	2014	1	1	2	A244	2	10	#NULL!	4	4	5	5	1	#NULL!	6081.71	7333.19	#NULL!	9107.12	6785.67	6850.09	#NULL!	#NULL!	7150.96	#NULL!	601	4	4	20	1	2	2	650	650	2	88	3	20	1	A244787616	A244787615	2	2	88	8	888	8	8
2020.08.31.	A244787615	A2447876	2014	1	1	2	A244	2	37	#NULL!	4	4	5	5	#NULL!	#NULL!	6081.71	5763.7	#NULL!	7761.58	5590.26	6327.46	#NULL!	#NULL!	7625.37	#NULL!	601	4	4	20	1	2	2	650	650	1	1	2	20	1			9	9	99	9	999	9	9
2020.08.31.	A244787616	A2447876	2014	1	1	2	A244	1	41	#NULL!	4	4	5	5	4	1	6081.71	8706.93	#NULL!	12009	11132.4	12359.2	#NULL!	#NULL!	14231.7	#NULL!	601	4	4	20	1	2	2	650	650	1	1	1	20	1			2	2	88	0	888	8	8
2020.08.31.	A244789315	A2447893	2014	1	1	2	A244	1	46	#NULL!	3	3	3	4	#NULL!	#NULL!	6081.71	18527.6	#NULL!	24628.6	#NULL!	#NULL!	#NULL!	#NULL!	#NULL!	#NULL!	601	3	4	20	1	2	1	5000	416.667	1	1	2	20	1			9	9	99	9	999	9	9
2020.08.31.	A244796115	A2447961	2014	1	1	2	A244	2	72	#NULL!	4	4	5	4	3	7	6081.71	4583.01	18892.8	9898.32	#NULL!	#NULL!	28476.3	#NULL!	#NULL!	#NULL!	601	3	6	20	3	2	2	460	460	1	1	2	20	2			2	2	88	0	888	8	8
2020.08.31.	A244796116	A2447961	2014	1	1	2	A244	1	78	#NULL!	4	4	5	4	4	7	6081.71	5480.56	#NULL!	10055.9	#NULL!	#NULL!	#NULL!	#NULL!	#NULL!	#NULL!	601	3	6	20	3	2	2	460	460	1	1	1	20	2			1	2	88	0	888	8	8
2020.08.31.	A244802916	A2448029	2014	1	1	2	A244	2	77	#NULL!	4	4	5	5	#NULL!	#NULL!	6081.71	4089.73	6297.61	6598.88	4391.93	4042.11	9492.11	6506.22	6746.3	9868.72	601	1	1	20	2	2	2	300	300	1	3	1	10	2			9	9	99	9	999	9	9
2020.08.31.	A244806313	A2448063	2014	1	1	2	A244	2	2	25	4	4	5	5	1	#NULL!	6081.71	4957.57	#NULL!	#NULL!	4483.58	6027.31	#NULL!	#NULL!	#NULL!	#NULL!	601	4	4	20	2	2	1	8000	666.667	2	88	3	20	1	A244806316	A244806315	2	2	88	8	888	8	8
2020.08.31.	A244806314	A2448063	2014	1	1	2	A244	1	5	61	4	4	5	5	1	#NULL!	6081.71	5991.06	#NULL!	#NULL!	5357.8	6611.48	#NULL!	#NULL!	#NULL!	#NULL!	601	4	4	20	2	2	1	8000	666.667	2	88	3	20	1	A244806316	A244806315	2	2	88	8	888	8	8
2020.08.31.	A244806315	A2448063	2014	1	1	2	A244	2	35	#NULL!	4	4	5	5	4	7	6081.71	11527.4	#NULL!	#NULL!	5590.26	8436.61	#NULL!	#NULL!	#NULL!	#NULL!	601	4	4	20	2	2	1	8000	666.667	1	1	2	20	1			4	1	5	0	888	8	8
2020.08.31.	A244806316	A2448063	2014	1	1	2	A244	1	35	#NULL!	4	4	4	5	#NULL!	#NULL!	6081.71	#NULL!	#NULL!	#NULL!	8441.36	#NULL!	#NULL!	#NULL!	#NULL!	#NULL!	601	4	4	20	2	2	1	8000	666.667	1	1	1	20	1			#NULL!	#NULL!	#NULL!	#NULL!	#NULL!	#NULL!	#NULL!
2020.08.31.	A244809715	A2448097	2014	1	1	2	A244	2	43	#NULL!	4	4	5	5	4	7	6081.71	12815.1	15428.2	17827.1	6617.54	13095.4	23136.4	16007.7	17835.6	24380	601	2	2	20	2	2	1	7000	583.333	1	1	2	20	1			3	1	10	0	888	8	8
2020.08.31.	A244809716	A2448097	2014	1	1	2	A244	1	49	#NULL!	4	4	5	5	#NULL!	#NULL!	6081.71	#NULL!	#NULL!	#NULL!	13072.4	#NULL!	#NULL!	#NULL!	#NULL!	#NULL!	601	2	2	20	2	2	1	7000	583.333	1	1	1	20	1			#NULL!	#NULL!	#NULL!	#NULL!	#NULL!	#NULL!	#NULL!
2020.08.31.	A244814815	A2448148	2014	1	1	2	A244	2	60	#NULL!	1	2	2	1	4	7	6081.71	4669.44	12595.2	6598.88	4795.8	4042.11	18984.2	13012.4	6746.3	19737.4	601	2	2	20	2	2	2	100	100	1	1	2	20	1			3	2	88	0	888	8	8
2020.08.31.	A244814816	A2448148	2014	1	1	2	A244	1	64	#NULL!	1	2	2	1	3	7	6081.71	5786.98	#NULL!	6703.93	7566.47	4428.44	#NULL!	#NULL!	7049.39	#NULL!	601	2	2	20	2	2	2	100	100	1	1	1	20	1			2	2	88	0	888	8	8
2020.08.31.	A244819915	A2448199	2014	1	1	2	A244	2	54	#NULL!	4	4	4	5	4	7	6081.71	6716.41	13671.8	8138.64	7023.83	5787.79	20283.9	14034.8	8435.44	20493	601	2	2	20	3	2	1	6500	541.667	1	1	2	20	2			2	2	88	0	888	8	8
2020.08.31.	A244819916	A2448199	2014	1	1	2	A244	1	59	#NULL!	4	4	5	5	#NULL!	#NULL!	6081.71	8418.9	#NULL!	8038.64	12138.5	7796.06	#NULL!	#NULL!	9313.92	#NULL!	601	2	2	20	3	2	1	6500	541.667	1	1	1	20	2			9	9	99	9	999	9	9
2020.08.31.	A245731515	A2457315	2014	1	1	2	A245	2	70	#NULL!	3	1	3	1	1	7	4899.15	7383.73	#NULL!	#NULL!	4084.74	9768.43	#NULL!	#NULL!	#NULL!	#NULL!	601	3	6	20	2	2	2	112	112	1	1	2	20	1			5	1	1	0	888	8	8
2020.08.31.	A245731516	A2457315	2014	1	1	2	A245	1	73	#NULL!	2	1	3	1	#NULL!	#NULL!	4899.15	#NULL!	#NULL!	#NULL!	4417.46	#NULL!	#NULL!	#NULL!	#NULL!	#NULL!	601	3	6	20	2	2	2	112	112	1	1	1	20	1			#NULL!	#NULL!	#NULL!	#NULL!	#NULL!	#NULL!	#NULL!
2020.08.31.	A245733214	A2457332	2014	1	1	2	A245	1	7	#NULL!	4	4	5	5	1	#NULL!	4899.15	4826.13	#NULL!	#NULL!	4316.01	5991.66	#NULL!	#NULL!	#NULL!	#NULL!	601	3	4	20	2	2	1	9000	750	2	88	3	20	1	A245733216	A245733215	1	2	88	8	888	8	8
2020.08.31.	A245733215	A2457332	2014	1	1	2	A245	2	39	#NULL!	4	4	5	5	4	7	4899.15	4642.98	#NULL!	6252.38	9006.53	7645.68	#NULL!	#NULL!	12285.3	#NULL!	601	3	4	20	2	2	1	9000	750	1	1	2	20	1			2	2	88	0	888	8	8
2020.08.31.	A245733216	A2457332	2014	1	1	2	A245	1	37	#NULL!	4	4	5	5	4	2	4899.15	5493.66	#NULL!	7411.26	#NULL!	#NULL!	#NULL!	#NULL!	#NULL!	#NULL!	601	3	4	20	2	2	1	9000	750	1	1	1	20	1			3	2	88	0	888	8	8
2020.08.31.	A245740012	A2457400	2014	1	1	2	A245	2	2	24	1	2	2	2	1	#NULL!	4899.15	3993.6	#NULL!	#NULL!	3611.77	3641.5	#NULL!	#NULL!	#NULL!	#NULL!	601	5	4	20	2	2	1	3000	250	2	88	3	10	1	A245740016	A245740015	3	1	3	8	888	8	8
2020.08.31.	A245740013	A2457400	2014	1	1	2	A245	1	5	70	1	2	2	2	1	#NULL!	4899.15	4826.13	#NULL!	#NULL!	4316.01	3994.44	#NULL!	#NULL!	#NULL!	#NULL!	601	5	4	20	2	2	1	3000	250	2	88	3	10	1	A245740016	A245740015	3	2	88	8	888	8	8
2020.08.31.	A245740014	A2457400	2014	1	1	2	A245	1	9	#NULL!	1	2	2	2	1	#NULL!	4899.15	4826.13	#NULL!	#NULL!	4316.01	3994.44	#NULL!	#NULL!	#NULL!	#NULL!	601	5	4	20	2	2	1	3000	250	2	88	3	10	1	A245740016	A245740015	2	2	88	8	888	8	8
2020.08.31.	A245740015	A2457400	2014	1	1	2	A245	2	38	#NULL!	1	2	1	2	4	7	4899.15	4642.98	#NULL!	6252.38	4503.26	5097.12	#NULL!	#NULL!	6142.66	#NULL!	601	5	4	20	2	2	1	3000	250	1	1	2	10	1			3	2	88	0	888	8	8
2020.08.31.	A245740016	A2457400	2014	1	1	2	A245	1	39	#NULL!	1	2	1	2	4	1	4899.15	5493.66	#NULL!	7411.26	6799.99	8762.54	#NULL!	#NULL!	8647.07	#NULL!	601	5	4	20	2	2	1	3000	250	1	1	1	10	1			2	2	88	0	888	8	8
2020.08.31.	A245745112	A2457451	2014	1	1	2	A245	1	19	#NULL!	4	4	5	5	3	7	4899.15	5407.18	#NULL!	9031.64	5416.76	7852.96	#NULL!	#NULL!	7541.53	#NULL!	601	5	7	20	3	2	2	850	850	2	88	5	10	1			3	2	88	0	888	8	8
2020.08.31.	A245745113	A2457451	2014	1	1	2	A245	1	46	#NULL!	4	4	5	5	4	2	4899.15	8892.67	13127.4	9919.86	10530.6	11180	15066.9	15100.3	11681.7	17590.7	601	5	7	20	3	2	2	850	850	2	88	3	20	1	A245745116	A245745115	4	2	88	1	43	1	1
2020.08.31.	A245745114	A2457451	2014	1	1	2	A245	2	48	#NULL!	4	4	5	5	4	1	4899.15	5135.33	8342.55	6830.27	5461.55	5298.68	11255.3	8858.39	6705.39	12136.3	601	5	7	20	3	2	2	850	850	1	1	3	10	1	A245745116	A245745115	2	1	3	0	888	8	8
2020.08.31.	A245745115	A2457451	2014	1	1	2	A245	2	72	#NULL!	4	4	5	5	3	7	4899.15	2461.24	6764.1	5315.77	2723.16	3256.14	10195.2	6988.16	5434.52	10599.7	601	5	7	20	3	2	2	850	850	1	1	1	20	2			2	2	88	0	888	8	8
2020.08.31.	A245745116	A2457451	2014	1	1	2	A245	1	77	#NULL!	4	4	5	5	1	7	4899.15	2943.27	#NULL!	5400.39	2969.48	3567.35	#NULL!	#NULL!	5678.67	#NULL!	601	5	7	20	3	2	2	850	850	1	1	2	20	2			4	2	88	1	71	1	1
2020.08.31.	A245746815	A2457468	2014	1	1	2	A245	2	65	#NULL!	3	2	3	2	3	6	4899.15	3482.17	5073.08	5315.77	3921.67	3256.14	7646.42	5241.12	5434.52	7949.8	601	2	2	20	3	2	2	160	160	1	1	2	20	1			4	2	88	0	888	8	8
2020.08.31.	A245746816	A2457468	2014	1	1	2	A245	1	75	#NULL!	3	2	4	2	2	7	4899.15	2943.27	4969.68	5400.39	2969.48	3567.35	7370.13	5285.84	5678.67	7916.53	601	2	2	20	3	2	2	160	160	1	1	1	20	2			3	2	88	1	58	1	1
2020.08.31.	A245753614	A2457536	2014	1	1	2	A245	2	26	#NULL!	4	4	5	5	4	2	4899.15	11017.6	#NULL!	15877.7	#NULL!	#NULL!	#NULL!	#NULL!	#NULL!	#NULL!	601	4	4	20	3	2	1	10000	833.333	2	88	3	20	1		A245753615	3	2	88	0	888	8	8
2020.08.31.	A245753615	A2457536	2014	1	1	2	A245	2	52	#NULL!	4	4	5	5	3	7	4899.15	10820.9	#NULL!	13112.2	19666.3	18649.5	#NULL!	#NULL!	27180.9	#NULL!	601	4	4	20	3	2	1	10000	833.333	1	1	2	20	1			5	1	10	0	888	8	8
2020.08.31.	A245763814	A2457638	2014	1	1	2	A245	2	75	#NULL!	4	2	5	2	3	7	4899.15	9883.51	#NULL!	15947.3	10613.8	9768.43	#NULL!	#NULL!	16303.6	#NULL!	601	3	6	20	2	2	2	220	220	1	3	1	20	1			4	1	7	1	72	1	1
2020.08.31.	A245768913	A2457689	2014	1	1	2	A245	2	8	#NULL!	4	4	5	4	1	#NULL!	4899.15	3618.06	#NULL!	#NULL!	3645.8	5486.31	#NULL!	#NULL!	#NULL!	#NULL!	601	4	4	20	2	2	1	7000	583.333	2	88	3	20	2	A245768916	A245768915	3	2	88	8	888	8	8
2020.08.31.	A245768914	A2457689	2014	1	1	2	A245	1	12	#NULL!	4	4	5	4	1	#NULL!	4899.15	7066.33	#NULL!	8077.02	9318.03	7266.65	#NULL!	#NULL!	9452.88	#NULL!	601	4	4	20	2	2	1	7000	583.333	2	88	3	20	1	A245768916	A245768915	2	2	88	8	888	8	8
2020.08.31.	A245768915	A2457689	2014	1	1	2	A245	2	40	#NULL!	3	4	4	4	4	7	4899.15	5161.64	6214.16	7180.38	7996.19	7032.73	9318.83	6447.55	10775.7	9819.71	601	4	4	20	2	2	1	7000	583.333	1	1	2	20	1			3	2	88	0	888	8	8
2020.08.31.	A245768916	A2457689	2014	1	1	2	A245	1	39	#NULL!	3	4	4	4	4	2	4899.15	5493.66	#NULL!	7411.26	#NULL!	#NULL!	#NULL!	#NULL!	#NULL!	#NULL!	601	4	4	20	2	2	1	7000	583.333	1	1	1	20	1			3	2	88	0	888	8	8
2020.08.31.	A245774014	A2457740	2014	1	1	2	A245	2	14	#NULL!	3	3	4	4	#NULL!	#NULL!	4899.15	#NULL!	#NULL!	#NULL!	8199.35	#NULL!	#NULL!	#NULL!	#NULL!	#NULL!	601	4	4	20	2	2	2	500	500	2	88	3	20	1		A245774015	#NULL!	#NULL!	#NULL!	#NULL!	#NULL!	#NULL!	#NULL!
2020.08.31.	A245774015	A2457740	2014	1	1	2	A245	2	44	#NULL!	3	3	4	4	3	7	4899.15	10323.3	12428.3	14360.8	7996.19	20808.1	18637.7	12895.1	28735.1	19639.4	601	4	4	20	2	2	2	500	500	1	1	2	20	1			3	1	7	0	888	8	8
2020.08.31.	A245775716	A2457757	2014	1	1	2	A245	2	50	#NULL!	4	4	5	5	#NULL!	#NULL!	4899.15	10820.9	11013.4	13112.2	11316.2	9324.77	16339.8	11305.8	13590.4	16508.3	601	2	2	20	2	2	1	18000	1500	1	1	2	10	1			9	9	99	9	999	9	9
2020.08.31.	A245782511	A2457825	2014	1	1	2	A245	2	39	#NULL!	1	2	1	2	4	3	4899.15	4642.98	#NULL!	#NULL!	4503.26	5097.12	#NULL!	#NULL!	#NULL!	#NULL!	601	6	7	20	1	2	2	300	300	1	1	3	20	1	A245782516	A245782515	3	2	88	0	888	8	8
2020.08.31.	A245782512	A2457825	2014	1	1	2	A245	2	3	37	1	2	2	2	1	#NULL!	4899.15	3993.6	#NULL!	#NULL!	3611.77	3641.5	#NULL!	#NULL!	#NULL!	#NULL!	601	6	7	20	1	2	2	300	300	2	88	5	20	1			2	2	88	8	888	8	8
2020.08.31.	A245782513	A2457825	2014	1	1	2	A245	1	1	14	1	2	1	2	1	#NULL!	4899.15	3691.4	#NULL!	#NULL!	3713.43	3530.32	#NULL!	#NULL!	#NULL!	#NULL!	601	6	7	20	1	2	2	300	300	2	88	5	10	1			2	1	5	8	888	8	8
2020.08.31.	A245782514	A2457825	2014	1	1	2	A245	2	33	#NULL!	1	2	1	2	4	7	4899.15	4771.74	#NULL!	13634.9	4777.33	5769.33	#NULL!	#NULL!	14621.4	#NULL!	601	6	7	20	1	2	2	300	300	1	1	3	10	1	A245782516	A245782515	3	2	88	0	888	8	8
2020.08.31.	A245782515	A2457825	2014	1	1	2	A245	2	63	#NULL!	2	2	3	2	1	7	4899.15	3761.49	5073.08	10631.5	3863.28	3256.14	15292.8	5241.12	10869	15899.6	601	6	7	20	1	2	2	300	300	1	1	1	20	1			4	2	88	1	62	1	1
2020.08.31.	A245782516	A2457825	2014	1	1	2	A245	1	69	#NULL!	3	2	3	2	3	5	4899.15	3160.13	4969.68	#NULL!	3215.04	3567.35	#NULL!	5285.84	#NULL!	#NULL!	601	6	7	20	1	2	2	300	300	1	1	2	20	1			3	2	88	0	888	8	8
2020.08.31.	A245789313	A2457893	2014	1	1	2	A245	1	1	13	3	3	3	3	1	#NULL!	4899.15	3691.4	#NULL!	#NULL!	3713.43	3530.32	#NULL!	#NULL!	#NULL!	#NULL!	601	4	4	20	2	2	2	400	400	2	88	3	20	2	A245789316	A245789315	1	2	88	8	888	8	8
2020.08.31.	A245789314	A2457893	2014	1	1	2	A245	2	5	60	3	3	3	3	1	#NULL!	4899.15	3618.06	#NULL!	#NULL!	3645.8	4114.73	#NULL!	#NULL!	#NULL!	#NULL!	601	4	4	20	2	2	2	400	400	2	88	3	20	2	A245789316	A245789315	3	2	88	8	888	8	8
2020.08.31.	A245789315	A2457893	2014	1	1	2	A245	2	35	#NULL!	3	3	3	3	4	7	4899.15	4642.98	#NULL!	6252.38	4503.26	5097.12	#NULL!	#NULL!	6142.66	#NULL!	601	4	4	20	2	2	2	400	400	1	1	2	20	1			2	2	88	0	888	8	8
2020.08.31.	A245789316	A2457893	2014	1	1	2	A245	1	35	#NULL!	2	3	3	3	4	1	4899.15	5493.66	#NULL!	7411.26	6799.99	8762.54	#NULL!	#NULL!	8647.07	#NULL!	601	4	4	20	2	2	2	400	400	1	1	1	20	1			3	2	88	0	888	8	8
2020.08.31.	A245792713	A2457927	2014	1	1	2	A245	2	27	#NULL!	4	4	5	5	4	1	4899.15	7345.09	#NULL!	10585.2	6366.26	10848.8	#NULL!	#NULL!	11780.2	#NULL!	601	4	4	20	2	2	2	1250	1250	2	88	3	10	1	A245792716	A245792715	2	1	2	0	888	8	8
2020.08.31.	A245792714	A2457927	2014	1	1	2	A245	1	31	#NULL!	4	4	5	5	#NULL!	#NULL!	4899.15	#NULL!	#NULL!	#NULL!	7225.05	#NULL!	#NULL!	#NULL!	#NULL!	#NULL!	601	4	4	20	2	2	2	1250	1250	2	88	3	20	1	A245792716	A245792715	#NULL!	#NULL!	#NULL!	#NULL!	#NULL!	#NULL!	#NULL!
2020.08.31.	A245792715	A2457927	2014	1	1	2	A245	2	58	#NULL!	4	4	5	5	3	5	4899.15	5402.37	5288.76	7852.04	4108.59	5592.43	7942.17	5385.82	7977.78	8236.85	601	4	4	20	2	2	2	1250	1250	1	1	2	20	1			3	1	7	0	888	8	8
2020.08.31.	A245792716	A2457927	2014	1	1	2	A245	1	66	#NULL!	4	4	5	5	3	7	4899.15	4213.51	4969.68	7200.52	3215.04	4756.47	7370.13	5285.84	7571.56	7916.53	601	4	4	20	2	2	2	1250	1250	1	1	1	20	1			2	2	88	1	66	1	1
2020.08.31.	A245797813	A2457978	2014	1	1	2	A245	2	18	#NULL!	4	4	5	5	2	7	4899.15	5896.34	#NULL!	9187.08	5838.34	8749.97	#NULL!	#NULL!	8828.8	#NULL!	601	4	4	20	2	2	2	700	700	2	88	3	20	1	A245797816	A245797815	1	2	88	8	888	8	8
2020.08.31.	A245797814	A2457978	2014	1	1	2	A245	2	22	#NULL!	4	4	5	5	3	7	4899.15	6636.44	#NULL!	6378.19	7298.99	7635.74	#NULL!	#NULL!	7558.61	#NULL!	601	4	4	20	2	2	2	700	700	2	88	3	20	1	A245797816	A245797815	3	2	88	0	888	8	8
2020.08.31.	A245797815	A2457978	2014	1	1	2	A245	2	51	#NULL!	3	4	4	5	4	7	4899.15	5410.44	5506.71	6556.12	5658.09	4662.38	8169.92	5652.9	6795.21	8254.14	601	4	4	20	2	2	2	700	700	1	1	2	20	1			3	1	5	0	888	8	8
2020.08.31.	A245797816	A2457978	2014	1	1	2	A245	1	55	#NULL!	4	4	4	5	4	1	4899.15	6781.89	6727.97	6475.57	9778.26	6280.16	8227.58	8065.11	7502.88	9713.22	601	4	4	20	2	2	2	700	700	1	1	1	20	1			2	2	88	0	888	8	8
2020.08.31.	A245802914	A2458029	2014	1	1	2	A245	1	41	#NULL!	1	1	1	1	4	2	4899.15	7013.91	13896.2	9673.95	#NULL!	#NULL!	18688.3	#NULL!	#NULL!	#NULL!	601	3	4	20	2	2	2	75	75	2	88	1	20	2	A245802916	A245802915	3	2	88	0	888	8	8
2020.08.31.	A245802915	A2458029	2014	1	1	2	A245	2	76	#NULL!	2	1	3	1	3	7	4899.15	3294.5	7609.62	5315.77	5306.91	4884.22	11469.6	15723.4	8151.78	23849.4	601	3	4	20	2	2	2	75	75	1	1	6	20	2			3	1	6	1	48	1	1
2020.08.31.	A245802916	A2458029	2014	1	1	2	A245	1	76	#NULL!	2	1	2	1	3	7	4899.15	2943.27	#NULL!	5400.39	4454.22	5351.03	#NULL!	#NULL!	8518.01	#NULL!	601	3	4	20	2	2	2	75	75	1	1	6	20	2			4	2	88	0	888	8	8
2020.08.31.	A245808013	A2458080	2014	1	1	2	A245	2	28	#NULL!	2	3	3	4	4	2	4899.15	5508.82	#NULL!	7938.87	8488.35	10848.8	#NULL!	#NULL!	11780.2	#NULL!	601	4	4	20	2	2	1	5000	416.667	2	88	3	10	1	A245808016	A245808015	3	1	7	0	888	8	8
2020.08.31.	A245808014	A2458080	2014	1	1	2	A245	1	30	#NULL!	3	3	3	4	4	1	4899.15	8056.02	#NULL!	8090.1	9633.4	12272.6	#NULL!	#NULL!	12736.1	#NULL!	601	4	4	20	2	2	1	5000	416.667	2	88	3	20	1	A245808016	A245808015	3	2	88	0	888	8	8
2020.08.31.	A245808015	A2458080	2014	1	1	2	A245	2	57	#NULL!	3	3	4	4	3	6	4899.15	4051.78	5288.76	5889.03	5478.11	5592.43	7942.17	10771.6	7977.78	16473.7	601	4	4	20	2	2	1	5000	416.667	1	1	2	20	1			3	1	3	0	888	8	8
2020.08.31.	A245808016	A2458080	2014	1	1	2	A245	1	57	#NULL!	3	3	3	4	2	5	4899.15	6781.89	6727.97	6475.57	#NULL!	#NULL!	8227.58	#NULL!	#NULL!	#NULL!	601	4	4	20	2	2	1	5000	416.667	1	1	1	10	1			4	1	3	0	888	8	8
2020.08.31.	A245818215	A2458182	2014	1	1	2	A245	1	17	#NULL!	1	1	1	1	2	7	4899.15	5407.18	#NULL!	9031.64	5416.76	7852.96	#NULL!	#NULL!	7541.53	#NULL!	601	2	5	20	2	2	2	50	50	2	88	3	10	1		A245818216	3	2	88	8	888	8	8
2020.08.31.	A245818216	A2458182	2014	1	1	2	A245	2	54	#NULL!	1	1	1	1	4	7	4899.15	5410.44	5506.71	6556.12	5658.09	4662.38	8169.92	5652.9	6795.21	8254.14	601	2	5	20	2	2	2	50	50	1	3	1	10	1			3	2	88	0	888	8	8
2020.08.31.	A245821610	A2458216	2014	1	1	2	A245	1	6	78	3	3	4	4	1	#NULL!	4899.15	4826.13	#NULL!	#NULL!	4316.01	5592.21	#NULL!	#NULL!	#NULL!	#NULL!	601	6	7	20	2	2	2	611	611	2	88	5	20	1	A245821614	A245821613	1	2	88	8	888	8	8
2020.08.31.	A245821611	A2458216	2014	1	1	2	A245	2	8	#NULL!	3	3	4	4	1	#NULL!	4899.15	3618.06	#NULL!	#NULL!	3645.8	5760.62	#NULL!	#NULL!	#NULL!	#NULL!	601	6	7	20	2	2	2	611	611	2	88	5	20	1	A245821614	A245821613	1	1	1	8	888	8	8
2020.08.31.	A245821613	A2458216	2014	1	1	2	A245	2	36	#NULL!	3	3	4	4	4	1	4899.15	5803.73	#NULL!	7815.48	7505.44	7135.97	#NULL!	#NULL!	10237.8	#NULL!	601	6	7	20	2	2	2	611	611	1	1	4	20	1			4	1	2	0	888	8	8
2020.08.31.	A245821614	A2458216	2014	1	1	2	A245	1	45	#NULL!	3	3	3	4	4	2	4899.15	11115.8	#NULL!	12399.8	#NULL!	#NULL!	#NULL!	#NULL!	#NULL!	#NULL!	601	6	7	20	2	2	2	611	611	1	1	3	20	2	A245821616	A245821615	3	2	88	0	888	8	8
2020.08.31.	A245821615	A2458216	2014	1	1	2	A245	2	70	#NULL!	4	3	5	4	2	7	4899.15	3076.55	7609.62	6644.71	4538.6	4558.6	11469.6	7861.68	9057.54	11924.7	601	6	7	20	2	2	2	611	611	1	1	2	10	1			3	1	14	1	55	1	1
2020.08.31.	A245821616	A2458216	2014	1	1	2	A245	1	72	#NULL!	4	3	5	4	2	5	4899.15	3832.3	7454.52	6750.49	4908.29	4994.29	11055.2	7928.75	9464.45	11874.8	601	6	7	20	2	2	2	611	611	1	1	1	10	1			1	2	88	1	56	1	1
2020.08.31.	A246755314	A2467553	2014	1	1	1	A246	2	1	13	4	4	5	5	1	#NULL!	5273.36	4298.64	#NULL!	#NULL!	3887.65	3919.65	#NULL!	#NULL!	#NULL!	#NULL!	612	3	4	20	1	1	2	800	800	2	88	3	10	1	A246755316	A246755315	1	2	88	8	888	8	8
2020.08.31.	A246755315	A2467553	2014	1	1	1	A246	2	29	#NULL!	4	4	5	5	3	7	5273.36	5929.6	#NULL!	8545.26	6852.54	8758.13	#NULL!	#NULL!	9510.02	#NULL!	612	3	4	20	1	1	2	800	800	1	1	2	10	1			2	2	88	0	888	8	8
2020.08.31.	A246755316	A2467553	2014	1	1	1	A246	1	30	#NULL!	4	4	5	5	4	1	5273.36	8671.36	#NULL!	8708.05	7776.92	9907.51	#NULL!	#NULL!	10281.7	#NULL!	612	3	4	20	1	1	2	800	800	1	1	1	10	1			3	2	88	0	888	8	8
2020.08.31.	A246763814	A2467638	2014	1	1	1	A246	2	17	#NULL!	3	3	3	3	#NULL!	#NULL!	5273.36	#NULL!	#NULL!	#NULL!	6284.29	#NULL!	#NULL!	#NULL!	#NULL!	#NULL!	612	3	4	20	1	4	1	4000	333.333	2	88	3	20	1	A246763816	A246763815	#NULL!	#NULL!	#NULL!	#NULL!	#NULL!	#NULL!	#NULL!
2020.08.31.	A246763815	A2467638	2014	1	1	1	A246	2	47	#NULL!	2	3	3	3	4	1	5273.36	5527.58	#NULL!	7351.99	5878.72	8555.11	#NULL!	#NULL!	10826.3	#NULL!	612	3	4	20	1	4	1	4000	333.333	1	1	2	20	1			1	2	88	0	888	8	8
2020.08.31.	A246763816	A2467638	2014	1	1	1	A246	1	49	#NULL!	2	3	3	3	4	1	5273.36	9571.92	#NULL!	10677.6	11334.9	18050.9	#NULL!	#NULL!	18861	#NULL!	612	3	4	20	1	4	1	4000	333.333	1	1	1	20	1			3	2	88	0	888	8	8
2020.08.31.	A246774016	A2467740	2014	1	1	1	A246	2	46	#NULL!	#NULL!	#NULL!	#NULL!	#NULL!	3	7	5273.36	5527.58	#NULL!	7351.99	#NULL!	#NULL!	#NULL!	#NULL!	#NULL!	#NULL!	612	1	1	20	1	4	9	999999	#NULL!	1	3	1	10	2			2	2	88	0	888	8	8
2020.08.31.	A246780813	A2467808	2014	1	1	1	A246	1	16	#NULL!	2	3	3	3	2	7	5273.36	5820.2	#NULL!	9721.5	7774.01	11270.4	#NULL!	#NULL!	10823.4	#NULL!	612	4	4	10	1	4	2	300	300	2	88	3	20	1		A246780815	3	2	88	8	888	8	8
2020.08.31.	A246780814	A2467808	2014	1	1	1	A246	2	17	#NULL!	2	3	3	3	2	7	5273.36	6346.72	#NULL!	9888.82	8379.05	12557.8	#NULL!	#NULL!	12670.9	#NULL!	612	4	4	10	1	4	2	300	300	2	88	3	20	1		A246780815	2	2	88	8	888	8	8
2020.08.31.	A246780815	A2467808	2014	1	1	1	A246	2	43	#NULL!	2	3	2	3	3	7	5273.36	11111.8	13377.6	15457.7	7650.63	7569.91	20061.2	13880.1	10310	21139.5	612	4	4	10	1	4	2	300	300	1	1	2	20	1			3	2	88	0	888	8	8
2020.08.31.	A246785913	A2467859	2014	1	1	1	A246	2	21	#NULL!	2	3	3	3	#NULL!	#NULL!	5273.36	#NULL!	#NULL!	#NULL!	7856.5	#NULL!	#NULL!	#NULL!	#NULL!	#NULL!	612	4	4	20	2	4	2	300	300	2	88	3	10	1	A246785916	A246785915	#NULL!	#NULL!	#NULL!	#NULL!	#NULL!	#NULL!	#NULL!
2020.08.31.	A246785914	A2467859	2014	1	1	1	A246	1	25	#NULL!	2	3	2	3	3	7	5273.36	15375	#NULL!	16316.5	15346.8	21621	#NULL!	#NULL!	18135.8	#NULL!	612	4	4	20	2	4	2	300	300	2	88	3	10	2	A246785916	A246785915	2	2	88	0	888	8	8
2020.08.31.	A246785915	A2467859	2014	1	1	1	A246	2	53	#NULL!	2	3	2	3	3	6	5273.36	7764.95	5927.33	9409.2	6090.27	6691.35	8793.97	6084.69	9752.33	8884.62	612	4	4	20	2	4	2	300	300	1	1	2	10	1			3	2	88	0	888	8	8
2020.08.31.	A246785916	A2467859	2014	1	1	1	A246	1	51	#NULL!	2	3	2	3	4	5	5273.36	10252.8	11359.2	14754.9	11943.7	16445.1	13704	14756.2	18211.1	17169.6	612	4	4	20	2	4	2	300	300	1	1	1	10	1			2	2	88	0	888	8	8
2020.08.31.	A246787613	A2467876	2014	1	1	1	A246	2	21	#NULL!	2	3	3	3	3	7	5273.36	7143.36	#NULL!	6865.38	7856.5	8218.99	#NULL!	#NULL!	8135.96	#NULL!	612	4	4	20	2	5	2	330	330	2	88	3	20	1	A246787616	A246787615	3	2	88	0	888	8	8
2020.08.31.	A246787614	A2467876	2014	1	1	1	A246	1	19	#NULL!	2	3	3	3	3	7	5273.36	5820.2	#NULL!	9721.5	5830.5	8452.79	#NULL!	#NULL!	8117.58	#NULL!	612	4	4	20	2	5	2	330	330	2	88	3	20	1	A246787616	A246787615	3	2	88	0	888	8	8
2020.08.31.	A246787615	A2467876	2014	1	1	1	A246	2	50	#NULL!	2	3	2	3	3	3	5273.36	5823.71	5927.33	7056.9	6090.27	5018.51	8793.97	6084.69	7314.25	8884.62	612	4	4	20	2	5	2	330	330	1	1	2	10	1			3	2	88	0	888	8	8
2020.08.31.	A246787616	A2467876	2014	1	1	1	A246	1	54	#NULL!	2	3	2	3	3	5	5273.36	7689.63	11359.2	11066.2	11943.7	12333.8	13704	14756.2	13658.4	17169.6	612	4	4	20	2	5	2	330	330	1	1	1	20	1			3	2	88	0	888	8	8
2020.08.31.	A246792713	A2467927	2014	1	1	1	A246	2	4	55	1	1	1	1	1	#NULL!	5273.36	4298.64	#NULL!	#NULL!	3887.65	3919.65	#NULL!	#NULL!	#NULL!	#NULL!	612	4	4	20	1	1	1	950	79.1667	2	88	3	20	1	A246792716	A246792715	1	2	88	8	888	8	8
2020.08.31.	A246792714	A2467927	2014	1	1	1	A246	2	7	#NULL!	1	1	1	1	1	#NULL!	5273.36	3894.42	#NULL!	#NULL!	3924.27	4429.03	#NULL!	#NULL!	#NULL!	#NULL!	612	4	4	20	1	1	1	950	79.1667	2	88	3	20	1	A246792716	A246792715	1	2	88	8	888	8	8
2020.08.31.	A246792715	A2467927	2014	1	1	1	A246	2	35	#NULL!	1	1	1	1	4	1	5273.36	4997.63	#NULL!	6729.96	4847.24	5486.45	#NULL!	#NULL!	6611.85	#NULL!	612	4	4	20	1	1	1	950	79.1667	1	1	2	20	1			1	2	88	0	888	8	8
2020.08.31.	A246792716	A2467927	2014	1	1	1	A246	1	38	#NULL!	1	1	1	1	4	1	5273.36	5913.28	#NULL!	7977.36	7319.39	9431.84	#NULL!	#NULL!	9307.56	#NULL!	612	4	4	20	1	1	1	950	79.1667	1	1	1	20	1			3	1	5	0	888	8	8
2020.08.31.	A246799516	A2467995	2014	1	1	1	A246	2	56	#NULL!	3	3	4	3	#NULL!	#NULL!	5273.36	13083.8	#NULL!	19016.5	13267.2	13544.1	#NULL!	#NULL!	19321.1	#NULL!	612	3	5	20	1	1	2	340	340	1	1	1	20	1			9	9	99	9	999	9	9
2020.08.31.	A246801214	A2468012	2014	1	1	1	A246	2	23	#NULL!	3	3	4	4	#NULL!	#NULL!	5273.36	#NULL!	#NULL!	#NULL!	7856.5	#NULL!	#NULL!	#NULL!	#NULL!	#NULL!	612	2	5	20	1	1	2	300	300	2	88	3	20	1		A246801216	#NULL!	#NULL!	#NULL!	#NULL!	#NULL!	#NULL!	#NULL!
2020.08.31.	A246801216	A2468012	2014	1	1	1	A246	2	53	#NULL!	3	3	3	4	2	6	5273.36	11647.4	#NULL!	14113.8	6090.27	10037	#NULL!	#NULL!	14628.5	#NULL!	612	2	5	20	1	1	2	300	300	1	1	1	20	1			3	2	88	0	888	8	8
2020.08.31.	A246804615	A2468046	2014	1	1	1	A246	1	45	#NULL!	1	1	1	1	1	7	5273.36	9571.92	#NULL!	21355.1	11334.9	12033.9	#NULL!	#NULL!	25148.1	#NULL!	612	2	5	20	2	1	1	758	63.1667	2	88	3	10	2		A246804616	1	2	88	0	888	8	8
2020.08.31.	A246804616	A2468046	2014	1	1	1	A246	2	72	#NULL!	2	1	2	1	1	6	5273.36	2649.24	#NULL!	#NULL!	2931.16	3504.86	#NULL!	#NULL!	#NULL!	#NULL!	612	2	5	20	2	1	1	758	63.1667	1	3	1	10	1			3	2	88	1	72	1	1
2020.08.31.	A246808015	A2468080	2014	1	1	1	A246	2	74	#NULL!	3	2	4	2	1	7	5273.36	2649.24	#NULL!	#NULL!	2931.16	3504.86	#NULL!	#NULL!	#NULL!	#NULL!	612	2	2	20	3	1	2	130	130	1	1	2	20	2			4	2	88	1	71	1	1
2020.08.31.	A246808016	A2468080	2014	1	1	1	A246	1	74	#NULL!	3	2	3	2	1	7	5273.36	3300.02	10698.6	#NULL!	3169.92	3839.84	#NULL!	11379.2	#NULL!	#NULL!	612	2	2	20	3	1	2	130	130	1	1	1	20	2			2	2	88	0	888	8	8
2020.08.31.	A246811415	A2468114	2014	1	1	1	A246	2	67	#NULL!	3	2	4	2	#NULL!	#NULL!	5273.36	7496.29	#NULL!	#NULL!	4221.21	7009.72	#NULL!	#NULL!	#NULL!	#NULL!	612	2	2	20	2	1	2	183	183	1	1	2	20	2			9	9	99	9	999	9	9
2020.08.31.	A246811416	A2468114	2014	1	1	1	A246	1	75	#NULL!	3	2	4	2	#NULL!	#NULL!	5273.36	#NULL!	#NULL!	#NULL!	3196.3	#NULL!	#NULL!	#NULL!	#NULL!	#NULL!	612	2	2	20	2	1	2	183	183	1	1	1	20	2			#NULL!	#NULL!	#NULL!	#NULL!	#NULL!	#NULL!	#NULL!
2020.08.31.	A246813113	A2468131	2014	1	1	1	A246	1	17	#NULL!	1	2	2	2	2	3	5273.36	5820.2	#NULL!	9721.5	5830.5	11270.4	#NULL!	#NULL!	10823.4	#NULL!	612	4	5	10	1	1	1	2100	175	2	88	3	10	9		A246813116	2	2	88	8	888	8	8
2020.08.31.	A246813114	A2468131	2014	1	1	1	A246	1	17	#NULL!	1	2	2	2	2	3	5273.36	5820.2	#NULL!	9721.5	5830.5	11270.4	#NULL!	#NULL!	10823.4	#NULL!	612	4	5	10	1	1	1	2100	175	2	88	3	10	9		A246813116	2	2	88	8	888	8	8
2020.08.31.	A246813115	A2468131	2014	1	1	1	A246	2	21	#NULL!	1	2	2	2	#NULL!	#NULL!	5273.36	14286.7	#NULL!	13730.8	7856.5	10958.6	#NULL!	#NULL!	10847.9	#NULL!	612	4	5	10	1	1	1	2100	175	2	88	3	20	1		A246813116	3	2	88	0	888	8	8
2020.08.31.	A246813116	A2468131	2014	1	1	1	A246	2	44	#NULL!	1	2	1	2	#NULL!	#NULL!	5273.36	#NULL!	#NULL!	#NULL!	5737.97	#NULL!	#NULL!	#NULL!	#NULL!	#NULL!	612	4	5	10	1	1	1	2100	175	1	4	1	10	9			#NULL!	#NULL!	#NULL!	#NULL!	#NULL!	#NULL!	#NULL!
2020.08.31.	A246816514	A2468165	2014	1	1	1	A246	2	9	#NULL!	1	1	1	1	1	#NULL!	5273.36	3894.42	#NULL!	#NULL!	#NULL!	#NULL!	#NULL!	#NULL!	#NULL!	#NULL!	612	3	5	20	1	1	2	110	110	2	88	3	10	1		A246816516	2	2	88	8	888	8	8
2020.08.31.	A246816515	A2468165	2014	1	1	1	A246	2	15	#NULL!	1	1	1	1	1	7	5273.36	6346.72	#NULL!	9888.82	6284.29	14127.5	#NULL!	#NULL!	9503.17	#NULL!	612	3	5	20	1	1	2	110	110	2	88	3	10	1		A246816516	2	2	88	8	888	8	8
2020.08.31.	A246816516	A2468165	2014	1	1	1	A246	2	44	#NULL!	1	1	1	1	4	1	5273.36	5555.9	6688.81	7728.84	5737.97	8516.15	10030.6	6940.03	7732.5	10569.8	612	3	5	20	1	1	2	110	110	1	4	1	10	2			4	1	7	0	888	8	8
2020.08.31.	A246821613	A2468216	2014	1	1	1	A246	1	17	#NULL!	2	2	2	2	#NULL!	#NULL!	5273.36	#NULL!	#NULL!	#NULL!	11661	#NULL!	#NULL!	#NULL!	#NULL!	#NULL!	612	4	4	20	1	1	2	250	250	2	88	3	10	1	A246821616	A246821615	#NULL!	#NULL!	#NULL!	#NULL!	#NULL!	#NULL!	#NULL!
2020.08.31.	A246821615	A2468216	2014	1	1	1	A246	2	46	#NULL!	1	2	2	2	3	7	5273.36	8291.37	13469.7	11028	11757.4	21037.2	18172.5	14302.5	28870.3	19594.9	612	4	4	20	1	1	2	250	250	1	1	2	10	1			3	2	88	0	888	8	8
2020.08.31.	A246821616	A2468216	2014	1	1	1	A246	1	50	#NULL!	1	2	2	2	1	3	5273.36	11534.5	#NULL!	16599.2	#NULL!	#NULL!	#NULL!	#NULL!	#NULL!	#NULL!	612	4	4	20	1	1	2	250	250	1	1	1	10	1			2	2	88	0	888	8	8
2020.08.31.	B235719614	B2357196	2014	2	1	1	B235	1	76	#NULL!	3	2	3	1	3	7	6436.63	6260.05	#NULL!	#NULL!	6876.61	5134.63	#NULL!	#NULL!	#NULL!	#NULL!	613	3	7	20	1	1	1	1532	127.667	1	1	9	20	2			5	1	14	1	59	1	1
2020.08.31.	B235719615	B2357196	2014	2	1	1	B235	1	15	#NULL!	1	2	1	1	1	7	6436.63	17631.4	#NULL!	12999.6	10380.6	11303.1	#NULL!	#NULL!	32564.4	#NULL!	613	3	7	20	1	1	1	1532	127.667	2	88	3	30	1		B235719616	2	2	88	8	888	8	8
2020.08.31.	B235719616	B2357196	2014	2	1	1	B235	2	56	#NULL!	1	2	1	1	1	3	6436.63	6047.07	#NULL!	#NULL!	6162.86	6037.05	#NULL!	#NULL!	#NULL!	#NULL!	613	3	7	20	1	1	1	1532	127.667	1	4	1	30	1			2	2	88	1	48	1	1
2020.08.31.	B235729816	B2357298	2014	2	1	1	B235	1	62	#NULL!	1	1	1	1	1	7	6436.63	5745.84	7153.05	7772.99	6030.92	5134.63	10608.1	7608.1	8173.53	11394.6	613	1	1	10	1	1	2	45	45	2	88	1	30	2			5	1	14	0	888	8	8
2020.08.31.	B235734915	B2357349	2014	2	1	1	B235	2	53	#NULL!	3	4	4	4	3	3	6436.63	8979.44	7926.01	29334	8478.26	13421.5	23518.6	8136.44	34131.5	23761	613	4	4	20	2	1	2	530	530	1	1	2	10	1			3	2	88	0	888	8	8
2020.08.31.	B235734916	B2357349	2014	2	1	1	B235	1	55	#NULL!	3	4	4	4	4	5	6436.63	7323.48	9683.82	#NULL!	10180.1	18078.5	#NULL!	11608.4	#NULL!	#NULL!	613	4	4	20	2	1	2	530	530	1	1	1	20	1			3	2	88	0	888	8	8
2020.08.31.	B235757016	B2357570	2014	2	1	1	B235	2	28	#NULL!	2	3	2	3	3	3	6436.63	3537.84	#NULL!	11426.7	4098.55	11711.4	#NULL!	#NULL!	12716.8	#NULL!	613	1	1	20	1	4	2	150	150	2	88	1	10	2			2	2	88	0	888	8	8
2020.08.31.	B235760415	B2357604	2014	2	1	1	B235	2	80	#NULL!	2	1	2	1	1	7	6436.63	6630.93	#NULL!	#NULL!	6764.65	4686.69	#NULL!	#NULL!	#NULL!	#NULL!	613	1	1	10	1	1	2	28	28	1	3	1	30	2			4	1	14	0	888	8	8
2020.08.31.	B235762115	B2357621	2014	2	1	1	B235	2	75	#NULL!	2	1	2	1	1	3	6436.63	6630.93	#NULL!	#NULL!	6764.65	4686.69	#NULL!	#NULL!	#NULL!	#NULL!	613	2	2	20	1	1	2	42	42	1	1	1	20	2			3	2	88	1	73	1	1
2020.08.31.	B235762116	B2357621	2014	2	1	1	B235	1	77	#NULL!	1	1	2	1	#NULL!	#NULL!	6436.63	6260.05	#NULL!	#NULL!	6876.61	5134.63	#NULL!	#NULL!	#NULL!	#NULL!	613	2	2	20	1	1	2	42	42	1	1	2	20	2			4	2	88	1	74	1	1
2020.08.31.	B235770615	B2357706	2014	2	1	1	B235	2	61	#NULL!	2	2	2	2	2	3	6436.63	4478.95	7301.87	15302.4	4789.38	4686.69	22011.6	7543.75	15644.2	22884.9	613	2	2	20	2	1	2	125	125	1	1	1	20	1			2	1	14	0	888	8	8
2020.08.31.	B235770616	B2357706	2014	2	1	1	B235	1	66	#NULL!	2	2	2	2	2	6	6436.63	4464.07	7153.05	#NULL!	5088.74	5134.63	#NULL!	7608.1	#NULL!	#NULL!	613	2	2	20	2	1	2	125	125	1	1	2	20	2			4	2	88	0	888	8	8
2020.08.31.	B235774016	B2357740	2014	2	1	1	B235	2	68	#NULL!	1	1	1	1	3	3	6436.63	4907.39	7301.87	7651.18	4581.73	4686.69	11005.8	7543.75	7822.11	11442.5	613	1	1	20	2	2	1	310	25.8333	1	3	1	10	1			3	2	88	1	62	1	1
2020.08.31.	B235782515	B2357825	2014	2	1	1	B235	1	36	#NULL!	1	2	1	2	3	7	6436.63	7933.04	#NULL!	21334.6	7365.59	12612.3	#NULL!	#NULL!	24892.1	#NULL!	613	2	5	20	1	1	1	1502	125.167	2	88	3	10	1		B235782516	3	2	88	0	888	8	8
2020.08.31.	B235782516	B2357825	2014	2	1	1	B235	2	62	#NULL!	2	2	2	2	1	7	6436.63	4478.95	7301.87	#NULL!	4789.38	4686.69	#NULL!	7543.75	#NULL!	#NULL!	613	2	5	20	1	1	1	1502	125.167	1	4	1	10	1			3	1	7	1	51	1	1
2020.08.31.	B235784215	B2357842	2014	2	1	1	B235	2	54	#NULL!	2	3	3	3	2	5	6436.63	6734.58	#NULL!	14154.7	6358.7	10066.1	#NULL!	#NULL!	14670.9	#NULL!	613	3	4	20	2	1	1	3740	311.667	1	1	2	10	2			4	2	88	1	52	1	1
2020.08.31.	B235784216	B2357842	2014	2	1	1	B235	1	63	#NULL!	3	3	4	3	1	5	6436.63	8618.76	14306.1	11659.5	9046.37	7701.94	21216.2	15216.2	12260.3	22789.1	613	3	4	20	2	1	1	3740	311.667	1	1	1	10	2			4	2	88	1	53	1	1
2020.08.31.	B235801216	B2358012	2014	2	1	1	B235	1	72	#NULL!	3	2	4	2	3	3	6436.63	4058.63	7153.05	#NULL!	3475.94	5134.63	#NULL!	7608.1	#NULL!	#NULL!	613	2	2	20	2	1	1	1908	159	1	1	2	20	2			3	2	88	0	888	8	8
2020.08.31.	B235802915	B2358029	2014	2	1	1	B235	2	70	#NULL!	2	1	3	1	1	6	6436.63	4640.6	7301.87	#NULL!	4776.63	4686.69	#NULL!	7543.75	#NULL!	#NULL!	613	2	2	20	2	1	1	1008	84	1	1	2	20	1			3	2	88	1	63	1	1
2020.08.31.	B235802916	B2358029	2014	2	1	1	B235	1	76	#NULL!	3	1	3	1	2	7	6436.63	6260.05	7153.05	#NULL!	6876.61	5134.63	#NULL!	7608.1	#NULL!	#NULL!	613	2	2	20	2	1	1	1008	84	1	1	1	20	2			3	2	88	1	58	1	1
2020.08.31.	B235813115	B2358131	2014	2	1	1	B235	1	74	#NULL!	2	1	3	1	1	7	6436.63	4058.63	14306.1	#NULL!	6951.89	10269.3	#NULL!	15216.2	#NULL!	#NULL!	613	2	2	10	2	1	2	90	90	1	1	1	10	2			2	2	88	1	67	1	1
2020.08.31.	B235813116	B2358131	2014	2	1	1	B235	2	45	#NULL!	1	1	1	1	3	3	6436.63	9500.89	#NULL!	19662.1	#NULL!	#NULL!	#NULL!	#NULL!	#NULL!	#NULL!	613	2	2	10	2	1	2	90	90	1	1	2	10	2			3	2	88	0	888	8	8
2020.08.31.	B236723013	B2367230	2014	2	1	2	B236	1	17	#NULL!	4	4	5	5	2	7	7206.78	19741.1	#NULL!	14555	11622.7	12655.5	#NULL!	#NULL!	24307.2	#NULL!	602	4	4	20	2	2	1	9400	783.333	2	88	3	20	1	B236723016	B236723015	3	2	88	8	888	8	8
2020.08.31.	B236723014	B2367230	2014	2	1	2	B236	1	19	#NULL!	4	4	5	5	3	7	7206.78	19741.1	#NULL!	#NULL!	11622.7	12655.5	#NULL!	#NULL!	#NULL!	#NULL!	602	4	4	20	2	2	1	9400	783.333	2	88	3	20	1	B236723016	B236723015	2	2	88	0	888	8	8
2020.08.31.	B236723015	B2367230	2014	2	1	2	B236	2	45	#NULL!	4	4	5	5	4	3	7206.78	10637.7	10083.4	#NULL!	10722.3	8539.12	#NULL!	10706.9	#NULL!	#NULL!	602	4	4	20	2	2	1	9400	783.333	1	1	2	20	1			4	2	88	0	888	8	8
2020.08.31.	B236723016	B2367230	2014	2	1	2	B236	1	48	#NULL!	4	4	5	5	4	5	7206.78	11185.1	15866.6	31010.5	12028.2	18017.1	36421.8	18251.3	36115.8	41748.5	602	4	4	20	2	2	1	9400	783.333	1	1	1	10	1			2	2	88	0	888	8	8
2020.08.31.	B236731514	B2367315	2014	2	1	2	B236	1	29	#NULL!	4	4	5	5	#NULL!	#NULL!	7206.78	#NULL!	#NULL!	#NULL!	15722.8	#NULL!	#NULL!	#NULL!	#NULL!	#NULL!	602	3	4	20	2	2	1	9000	750	2	88	3	20	1	B236731515	B236731516	#NULL!	#NULL!	#NULL!	#NULL!	#NULL!	#NULL!	#NULL!
2020.08.31.	B236731515	B2367315	2014	2	1	2	B236	1	60	#NULL!	4	4	5	5	#NULL!	#NULL!	7206.78	#NULL!	#NULL!	#NULL!	6752.52	#NULL!	#NULL!	#NULL!	#NULL!	#NULL!	602	3	4	20	2	2	1	9000	750	1	1	1	20	1			#NULL!	#NULL!	#NULL!	#NULL!	#NULL!	#NULL!	#NULL!
2020.08.31.	B236731516	B2367315	2014	2	1	2	B236	2	55	#NULL!	4	4	5	5	3	7	7206.78	17963.4	17046.3	28471.5	6900.26	20278.2	25598.5	17359.1	28927.4	26548.3	602	3	4	20	2	2	1	9000	750	1	1	2	20	1			4	1	2	0	888	8	8
2020.08.31.	B236733214	B2367332	2014	2	1	2	B236	1	8	#NULL!	1	2	2	2	1	#NULL!	7206.78	3904.44	#NULL!	#NULL!	4450.51	6437.26	#NULL!	#NULL!	#NULL!	#NULL!	602	3	5	20	1	2	2	200	200	2	88	3	20	1		B236733216	1	2	88	8	888	8	8
2020.08.31.	B236733215	B2367332	2014	2	1	2	B236	1	10	#NULL!	1	2	1	2	1	#NULL!	7206.78	9355.7	#NULL!	#NULL!	8013.51	8782.97	#NULL!	#NULL!	#NULL!	#NULL!	602	3	5	20	1	2	2	200	200	2	88	3	20	1		B236733216	2	2	88	8	888	8	8
2020.08.31.	B236733216	B2367332	2014	2	1	2	B236	2	39	#NULL!	1	2	1	2	4	7	7206.78	7438.42	#NULL!	10076.1	9018.23	8214.3	#NULL!	#NULL!	19798.5	#NULL!	602	3	5	20	1	2	2	200	200	1	1	1	20	1			2	2	88	0	888	8	8
2020.08.31.	B236738311	B2367383	2014	2	1	2	B236	2	63	#NULL!	4	4	5	5	1	7	7206.78	5014.87	12263.3	#NULL!	5362.44	5247.46	#NULL!	12669.5	#NULL!	#NULL!	602	6	7	20	3	2	1	15140	1261.67	1	1	6	20	1			3	2	88	0	888	8	8
2020.08.31.	B236738312	B2367383	2014	2	1	2	B236	1	67	#NULL!	4	4	5	5	2	7	7206.78	4998.2	12013.4	#NULL!	5697.62	5748.99	#NULL!	12777.6	#NULL!	#NULL!	602	6	7	20	3	2	1	15140	1261.67	1	1	6	20	1			3	1	14	1	61	0	1
2020.08.31.	B236738313	B2367383	2014	2	1	2	B236	1	6	82	4	4	5	5	1	#NULL!	7206.78	3904.44	#NULL!	#NULL!	4450.51	6437.26	#NULL!	#NULL!	#NULL!	#NULL!	602	6	7	20	3	2	1	15140	1261.67	2	88	3	20	1	B236738316	B236738315	3	2	88	8	888	8	8
2020.08.31.	B236738314	B2367383	2014	2	1	2	B236	1	11	#NULL!	4	4	5	5	1	#NULL!	7206.78	9355.7	#NULL!	13016.6	8013.51	8782.97	#NULL!	#NULL!	25389.7	#NULL!	602	6	7	20	3	2	1	15140	1261.67	2	88	3	20	1	B236738316	B236738315	1	2	88	8	888	8	8
2020.08.31.	B236738315	B2367383	2014	2	1	2	B236	2	37	#NULL!	4	4	5	5	4	7	7206.78	7438.42	#NULL!	29382.4	9018.23	8214.3	#NULL!	#NULL!	24748.1	#NULL!	602	6	7	20	3	2	1	15140	1261.67	1	1	2	20	1	B236738312	B236738311	3	2	88	0	888	8	8
2020.08.31.	B236738316	B2367383	2014	2	1	2	B236	1	41	#NULL!	4	4	5	5	4	1	7206.78	20229.9	#NULL!	#NULL!	20247.9	16044.7	#NULL!	#NULL!	#NULL!	#NULL!	602	6	7	20	3	2	1	15140	1261.67	1	1	1	20	1			3	2	88	0	888	8	8
2020.08.31.	B236743415	B2367434	2014	2	1	2	B236	2	58	#NULL!	1	1	1	1	1	7	7206.78	13541.2	8523.13	#NULL!	13800.5	13518.8	#NULL!	8679.55	#NULL!	#NULL!	602	5	7	20	2	2	1	1458	121.5	1	1	2	20	2			3	2	88	0	888	8	8
2020.08.31.	B236743416	B2367434	2014	2	1	2	B236	1	64	#NULL!	1	1	1	1	1	7	7206.78	12866.7	8008.92	#NULL!	13505	11498	#NULL!	8518.42	#NULL!	#NULL!	602	5	7	20	2	2	1	1458	121.5	1	1	1	20	2			5	2	88	0	888	8	8
2020.08.31.	B236750215	B2367502	2014	2	1	2	B236	2	51	#NULL!	4	4	4	5	4	3	7206.78	5026.92	8874.37	10565.6	9492.7	15027.4	13166.3	18219.9	21901.7	26604	602	2	2	20	2	2	1	6550	545.833	1	1	2	10	1			3	2	88	0	888	8	8
2020.08.31.	B236750216	B2367502	2014	2	1	2	B236	1	55	#NULL!	4	4	5	5	3	2	7206.78	4099.87	10842.5	10435.7	#NULL!	#NULL!	13259.2	#NULL!	#NULL!	#NULL!	602	2	2	20	2	2	1	6550	545.833	1	1	1	20	1			3	1	1	0	888	8	8
2020.08.31.	B236755313	B2367553	2014	2	1	2	B236	1	1	18	4	4	5	5	1	#NULL!	7206.78	5689.43	#NULL!	#NULL!	5689.43	5689.3	#NULL!	#NULL!	#NULL!	#NULL!	602	4	4	20	2	2	1	9600	800	2	88	3	20	1	B236755316	B236755315	1	2	88	8	888	8	8
2020.08.31.	B236755314	B2367553	2014	2	1	2	B236	2	5	62	4	4	5	5	1	#NULL!	7206.78	6957.77	#NULL!	#NULL!	6080.18	6631.12	#NULL!	#NULL!	#NULL!	#NULL!	602	4	4	20	2	2	1	9600	800	2	88	3	20	1	B236755316	B236755315	2	2	88	8	888	8	8
2020.08.31.	B236755315	B2367553	2014	2	1	2	B236	2	33	#NULL!	4	4	5	5	4	1	7206.78	10918.3	#NULL!	#NULL!	10187.7	9297.61	#NULL!	#NULL!	#NULL!	#NULL!	602	4	4	20	2	2	1	9600	800	1	4	2	20	1			2	2	88	0	888	8	8
2020.08.31.	B236755316	B2367553	2014	2	1	2	B236	1	34	#NULL!	4	4	5	5	4	1	7206.78	8171.48	#NULL!	26075.3	8671.48	14833.5	#NULL!	#NULL!	30787.5	#NULL!	602	4	4	20	2	2	1	9600	800	1	1	1	20	1			3	2	88	0	888	8	8
2020.08.31.	B236758715	B2367587	2014	2	1	2	B236	2	26	#NULL!	3	4	4	4	4	7	7206.78	3961.14	#NULL!	25587.9	4588.95	13112.6	#NULL!	#NULL!	28476.7	#NULL!	602	3	4	20	1	2	1	5560	463.333	1	1	2	20	1			3	2	88	0	888	8	8
2020.08.31.	B236758716	B2367587	2014	2	1	2	B236	1	31	#NULL!	3	4	4	4	4	2	7206.78	8171.48	#NULL!	#NULL!	8671.48	14833.5	#NULL!	#NULL!	#NULL!	#NULL!	602	3	4	20	1	2	1	5560	463.333	1	1	1	20	1			3	2	88	1	31	0	0
2020.08.31.	B236775714	B2367757	2014	2	1	2	B236	1	1	18	2	3	3	3	#NULL!	#NULL!	7206.78	5689.43	#NULL!	#NULL!	5689.43	8533.96	#NULL!	#NULL!	#NULL!	#NULL!	602	4	4	20	1	2	1	4280	356.667	2	88	3	20	1		B236775715	#NULL!	#NULL!	#NULL!	#NULL!	#NULL!	#NULL!	#NULL!
2020.08.31.	B236775715	B2367757	2014	2	1	2	B236	2	28	#NULL!	2	3	2	3	#NULL!	#NULL!	7206.78	7922.29	#NULL!	#NULL!	9177.9	19669	#NULL!	#NULL!	#NULL!	#NULL!	602	4	4	20	1	2	1	4280	356.667	1	1	2	20	1			9	9	99	9	999	9	9
2020.08.31.	B236785914	B2367859	2014	2	1	2	B236	1	27	#NULL!	4	4	5	5	#NULL!	#NULL!	7206.78	#NULL!	#NULL!	#NULL!	15722.8	#NULL!	#NULL!	#NULL!	#NULL!	#NULL!	602	2	5	20	3	2	1	13260	1105	2	88	3	20	1		B236785915	#NULL!	#NULL!	#NULL!	#NULL!	#NULL!	#NULL!	#NULL!
2020.08.31.	B236785915	B2367859	2014	2	1	2	B236	2	53	#NULL!	4	4	5	5	4	6	7206.78	10053.8	8874.37	#NULL!	4746.35	15027.4	#NULL!	9109.97	#NULL!	#NULL!	602	2	5	20	3	2	1	13260	1105	1	1	1	20	1			1	2	88	0	888	8	8
2020.08.31.	B236787613	B2367876	2014	2	1	2	B236	1	30	#NULL!	4	4	5	5	4	3	7206.78	8171.48	#NULL!	#NULL!	#NULL!	#NULL!	#NULL!	#NULL!	#NULL!	#NULL!	602	4	4	20	3	2	1	12456	1038	2	88	3	20	1	B236787616	B236787615	3	2	88	0	888	8	8
2020.08.31.	B236787614	B2367876	2014	2	1	2	B236	1	36	#NULL!	4	4	5	5	4	1	7206.78	8882.23	#NULL!	#NULL!	10995.9	18828.4	#NULL!	#NULL!	#NULL!	#NULL!	602	4	4	20	3	2	1	12456	1038	2	88	3	20	1	B236787616	B236787615	1	2	88	0	888	8	8
2020.08.31.	B236787615	B2367876	2014	2	1	2	B236	2	60	#NULL!	4	4	5	5	3	6	7206.78	5014.87	8175.55	#NULL!	7149.92	6996.61	#NULL!	8446.36	#NULL!	#NULL!	602	4	4	20	3	2	1	12456	1038	1	1	2	10	1			3	1	3	0	888	8	8
2020.08.31.	B236787616	B2367876	2014	2	1	2	B236	1	64	#NULL!	4	4	5	5	3	1	7206.78	6433.33	8008.92	#NULL!	9003.36	7665.32	#NULL!	8518.42	#NULL!	#NULL!	602	4	4	20	3	2	1	12456	1038	1	1	1	10	1			4	2	88	1	63	1	1
2020.08.31.	B236797814	B2367978	2014	2	1	2	B236	2	21	#NULL!	3	3	3	3	3	3	7206.78	13026.9	#NULL!	15418.2	24398.8	18458.2	#NULL!	#NULL!	18271.7	#NULL!	602	3	4	20	3	2	1	4070	339.167	2	88	3	10	1	B236797816		4	2	88	0	888	8	8
2020.08.31.	B236797816	B2367978	2014	2	1	2	B236	1	49	#NULL!	2	3	3	3	2	2	7206.78	16777.7	23382.9	23979.6	18042.3	22090.2	36421.8	26817.8	28238.7	41748.5	602	3	4	20	3	2	1	4070	339.167	1	1	1	10	1			4	1	3	0	888	8	8
2020.08.31.	B236799515	B2367995	2014	2	1	2	B236	2	73	#NULL!	4	3	5	3	2	7	7206.78	5195.86	#NULL!	#NULL!	5348.16	5247.46	#NULL!	#NULL!	#NULL!	#NULL!	602	2	2	20	2	2	2	280	280	1	1	2	20	1			5	2	88	0	888	8	8
2020.08.31.	B236799516	B2367995	2014	2	1	2	B236	1	77	#NULL!	4	3	5	3	4	7	7206.78	7009.07	16017.8	#NULL!	7699.4	5748.99	#NULL!	17036.8	#NULL!	#NULL!	602	2	2	20	2	2	2	280	280	1	1	1	20	1			2	1	3	1	64	1	1
2020.08.31.	B236809712	B2368097	2014	2	1	2	B236	2	62	#NULL!	4	4	5	5	3	6	7206.78	5014.87	8175.55	#NULL!	5362.44	5247.46	#NULL!	8446.36	#NULL!	#NULL!	602	5	7	20	2	2	1	9456	788	1	3	6	20	1			3	2	88	0	888	8	8
2020.08.31.	B236809713	B2368097	2014	2	1	2	B236	1	2	29	4	4	5	5	1	#NULL!	7206.78	5689.43	#NULL!	#NULL!	5689.43	5689.3	#NULL!	#NULL!	#NULL!	#NULL!	602	5	7	20	2	2	1	9456	788	2	88	3	20	1	B236809716	B236809715	3	2	88	8	888	8	8
2020.08.31.	B236809714	B2368097	2014	2	1	2	B236	2	5	63	4	4	5	5	1	#NULL!	7206.78	6957.77	#NULL!	#NULL!	6080.18	6631.12	#NULL!	#NULL!	#NULL!	#NULL!	602	5	7	20	2	2	1	9456	788	2	88	3	20	1	B236809716	B236809715	2	2	88	8	888	8	8
2020.08.31.	B236809715	B2368097	2014	2	1	2	B236	2	36	#NULL!	4	4	5	5	4	1	7206.78	7438.42	#NULL!	#NULL!	9018.23	8214.3	#NULL!	#NULL!	#NULL!	#NULL!	602	5	7	20	2	2	1	9456	788	1	1	2	20	1			3	2	88	0	888	8	8
2020.08.31.	B236809716	B2368097	2014	2	1	2	B236	1	38	#NULL!	4	4	5	5	4	2	7206.78	8882.23	#NULL!	29483.8	8246.89	14121.3	#NULL!	#NULL!	34364.6	#NULL!	602	5	7	20	2	2	1	9456	788	1	1	1	20	1			3	2	88	0	888	8	8
2020.08.31.	B236819915	B2368199	2014	2	1	2	B236	2	58	#NULL!	4	4	5	5	1	3	7206.78	6770.6	8523.13	9490.5	6900.26	6759.39	12799.3	8679.55	9642.48	13274.1	602	2	2	20	2	2	1	7000	583.333	1	1	2	10	1			2	1	7	0	888	8	8
2020.08.31.	B236819916	B2368199	2014	2	1	2	B236	1	60	#NULL!	4	4	5	5	3	3	7206.78	6433.33	8008.92	8703.04	6752.52	5748.99	11877.4	8518.42	9151.5	12757.9	602	2	2	20	2	2	1	7000	583.333	1	1	1	10	1			3	2	88	1	54	1	1
2020.08.31.	B237711113	B2377111	2014	2	1	1	B237	2	19	#NULL!	2	3	3	3	3	6	5587.93	21684.9	#NULL!	22959.5	14270.8	14578.1	#NULL!	#NULL!	22064.2	#NULL!	613	4	4	20	2	1	2	299	299	2	88	3	20	1	B237711116		3	2	88	0	888	8	8
2020.08.31.	B237711114	B2377111	2014	2	1	1	B237	1	21	#NULL!	2	3	2	3	2	7	5587.93	18732.7	#NULL!	31018.8	26542.6	24760.4	#NULL!	#NULL!	32548.4	#NULL!	613	4	4	20	2	1	2	299	299	2	88	3	99	1	B237711116		4	2	88	0	888	8	8
2020.08.31.	B237711116	B2377111	2014	2	1	1	B237	1	49	#NULL!	2	3	2	3	2	5	5587.93	11563.5	23382.9	#NULL!	12435.1	18626.6	#NULL!	26817.8	#NULL!	#NULL!	613	4	4	20	2	1	2	299	299	1	1	1	20	2			5	2	88	0	888	8	8
2020.08.31.	B237734915	B2377349	2014	2	1	1	B237	2	38	#NULL!	2	2	2	3	3	7	5587.93	11535.1	#NULL!	#NULL!	19381.3	19107.4	#NULL!	#NULL!	#NULL!	#NULL!	613	3	4	20	1	1	2	250	250	1	1	2	20	1			3	2	88	0	888	8	8
2020.08.31.	B237736613	B2377366	2014	2	1	1	B237	2	29	#NULL!	4	4	5	5	4	1	5587.93	4095.15	#NULL!	30143.7	#NULL!	#NULL!	#NULL!	#NULL!	#NULL!	#NULL!	613	4	4	20	2	1	1	16680	1390	2	88	3	20	1	B237736616	B237736615	3	2	88	0	888	8	8
2020.08.31.	B237736615	B2377366	2014	2	1	1	B237	2	54	#NULL!	4	4	5	5	2	2	5587.93	5196.98	6880.94	#NULL!	7360.37	11651.8	#NULL!	7063.61	#NULL!	#NULL!	613	4	4	20	2	1	1	16680	1390	1	1	2	20	1			2	2	88	0	888	8	8
2020.08.31.	B237736616	B2377366	2014	2	1	1	B237	1	53	#NULL!	4	4	5	5	3	1	5587.93	15287.2	13186.7	#NULL!	20545.5	21556.8	#NULL!	17130.2	#NULL!	#NULL!	613	4	4	20	2	1	1	16680	1390	1	1	1	20	1			3	2	88	0	888	8	8
2020.08.31.	B237738315	B2377383	2014	2	1	1	B237	2	53	#NULL!	1	2	1	1	2	5	5587.93	3897.73	6880.94	#NULL!	3680.18	5825.91	#NULL!	7063.61	#NULL!	#NULL!	613	2	6	20	1	4	1	1188	99	1	1	1	10	1			3	2	88	0	888	8	8
2020.08.31.	B237738316	B2377383	2014	2	1	1	B237	2	74	#NULL!	3	2	3	1	1	7	5587.93	4028.72	6339.09	#NULL!	4146.81	4068.73	#NULL!	6549.07	#NULL!	#NULL!	613	2	6	20	1	4	1	1188	99	1	3	6	10	2			4	1	14	1	64	1	0
2020.08.31.	B237741715	B2377417	2014	2	1	1	B237	2	77	#NULL!	4	2	4	2	1	5	5587.93	5756.62	6339.09	#NULL!	5872.7	4068.73	#NULL!	6549.07	#NULL!	#NULL!	613	2	5	20	2	1	1	2108	175.667	1	3	6	10	2			4	2	88	1	71	1	1
2020.08.31.	B237741716	B2377417	2014	2	1	1	B237	1	49	#NULL!	1	2	1	2	2	3	5587.93	8672.63	12302.5	24790.8	9326.33	13970	28240.4	14151.5	29194	32970.9	613	2	5	20	2	1	1	2108	175.667	2	88	1	10	1		B237741715	3	2	88	0	888	8	8
2020.08.31.	B237748515	B2377485	2014	2	1	1	B237	2	55	#NULL!	2	2	2	2	1	6	5587.93	5249.74	6608.6	14717.3	5350.27	5241.04	19848.4	6729.88	14953	20584.8	613	2	2	20	1	1	1	1800	150	1	1	2	20	1			3	2	88	1	38	1	1
2020.08.31.	B237748516	B2377485	2014	2	1	1	B237	1	56	#NULL!	1	2	2	2	2	6	5587.93	3178.92	8406.97	#NULL!	4418.89	7847.41	#NULL!	10077.8	#NULL!	#NULL!	613	2	2	20	1	1	1	1800	150	1	1	1	20	1			3	2	88	0	888	8	8
2020.08.31.	B237755314	B2377553	2014	2	1	1	B237	1	30	#NULL!	1	2	1	2	3	2	5587.93	6335.93	#NULL!	#NULL!	#NULL!	#NULL!	#NULL!	#NULL!	#NULL!	#NULL!	613	3	4	20	1	1	1	2395	199.583	2	88	3	20	1	B237755316	B237755315	4	2	88	0	888	8	8
2020.08.31.	B237755315	B2377553	2014	2	1	1	B237	2	57	#NULL!	2	2	2	2	2	7	5587.93	5249.74	#NULL!	#NULL!	8025.4	7861.57	#NULL!	#NULL!	#NULL!	#NULL!	613	3	4	20	1	1	1	2395	199.583	1	1	2	20	2			5	2	88	0	888	8	8
2020.08.31.	B237755316	B2377553	2014	2	1	1	B237	1	66	#NULL!	2	2	3	2	4	5	5587.93	3875.47	12419.8	20244.3	6626.66	6686.41	18418.8	13209.9	21287.4	19784.3	613	3	4	20	1	1	1	2395	199.583	1	1	1	20	2			3	1	14	0	888	8	8
2020.08.31.	B237760413	B2377604	2014	2	1	1	B237	1	6	81	2	3	3	3	1	#NULL!	5587.93	3027.4	#NULL!	#NULL!	3450.8	4991.27	#NULL!	#NULL!	#NULL!	#NULL!	613	4	4	20	2	1	1	4000	333.333	2	88	3	20	1	B237760416	B237760415	3	2	88	8	888	8	8
2020.08.31.	B237760414	B2377604	2014	2	1	1	B237	1	9	#NULL!	2	3	3	3	1	#NULL!	5587.93	3027.4	#NULL!	#NULL!	3450.8	4991.27	#NULL!	#NULL!	#NULL!	#NULL!	613	4	4	20	2	1	1	4000	333.333	2	88	3	20	1	B237760416	B237760415	2	2	88	8	888	8	8
2020.08.31.	B237760415	B2377604	2014	2	1	1	B237	2	36	#NULL!	2	3	2	3	3	7	5587.93	5767.54	#NULL!	15625.4	6992.48	6369.13	#NULL!	#NULL!	15351.2	#NULL!	613	4	4	20	2	1	1	4000	333.333	1	1	2	20	2			3	2	88	0	888	8	8
2020.08.31.	B237760416	B2377604	2014	2	1	1	B237	1	45	#NULL!	2	3	2	3	3	2	5587.93	8672.63	12302.5	#NULL!	9326.33	13970	#NULL!	14151.5	#NULL!	#NULL!	613	4	4	20	2	1	1	4000	333.333	1	1	1	20	2			3	2	88	0	888	8	8
2020.08.31.	B237765515	B2377655	2014	2	1	1	B237	2	55	#NULL!	4	4	5	5	2	3	5587.93	5249.74	6608.6	#NULL!	5350.27	5241.04	#NULL!	6729.88	#NULL!	#NULL!	613	2	2	20	2	1	1	18000	1500	1	1	2	10	1			4	2	88	0	888	8	8
2020.08.31.	B237765516	B2377655	2014	2	1	1	B237	1	58	#NULL!	4	4	5	5	3	3	5587.93	3178.92	8406.97	#NULL!	4418.89	7847.41	#NULL!	10077.8	#NULL!	#NULL!	613	2	2	20	2	1	1	18000	1500	1	1	1	10	1			1	1	2	0	888	8	8
2020.08.31.	B237772314	B2377723	2014	2	1	1	B237	1	22	#NULL!	2	2	2	2	4	7	5587.93	15845.5	#NULL!	23264.1	#NULL!	#NULL!	#NULL!	#NULL!	#NULL!	#NULL!	613	3	4	20	2	5	1	2700	225	2	88	3	10	1	B237772316	B237772315	2	2	88	0	888	8	8
2020.08.31.	B237772315	B2377723	2014	2	1	1	B237	2	47	#NULL!	1	2	2	2	4	1	5587.93	8248.16	7818.36	#NULL!	12470.7	9931.48	#NULL!	8301.79	#NULL!	#NULL!	613	3	4	20	2	5	1	2700	225	1	1	2	10	1			4	2	88	0	888	8	8
2020.08.31.	B237772316	B2377723	2014	2	1	1	B237	1	55	#NULL!	2	2	2	2	3	7	5587.93	3178.92	8406.97	12137.4	6628.34	11771.1	20561.6	10077.8	28125.8	24274.4	613	3	4	20	2	5	1	2700	225	1	1	1	10	1			5	2	88	1	45	1	1
2020.08.31.	B237780815	B2377808	2014	2	1	1	B237	2	55	#NULL!	2	2	2	2	#NULL!	#NULL!	5587.93	#NULL!	#NULL!	#NULL!	5350.27	#NULL!	#NULL!	#NULL!	#NULL!	#NULL!	613	2	2	20	2	1	1	2180	181.667	1	1	2	10	1			#NULL!	#NULL!	#NULL!	#NULL!	#NULL!	#NULL!	#NULL!
2020.08.31.	B237780816	B2377808	2014	2	1	1	B237	1	58	#NULL!	2	2	2	2	2	5	5587.93	6357.85	16813.9	#NULL!	4418.89	15694.8	#NULL!	20155.6	#NULL!	#NULL!	613	2	2	20	2	1	1	2180	181.667	1	1	1	10	1			3	2	88	1	53	1	1
2020.08.31.	B237782514	B2377825	2014	2	1	1	B237	2	20	#NULL!	3	4	4	4	4	7	5587.93	6733.81	#NULL!	#NULL!	15644.8	9541.29	#NULL!	#NULL!	#NULL!	#NULL!	613	3	4	20	1	1	1	5500	458.333	2	88	3	20	1	B237782516	B237782515	3	2	88	0	888	8	8
2020.08.31.	B237782515	B2377825	2014	2	1	1	B237	2	47	#NULL!	3	4	4	4	#NULL!	#NULL!	5587.93	8248.16	#NULL!	25604.4	8313.79	6620.99	#NULL!	#NULL!	25136.3	#NULL!	613	3	4	20	1	1	1	5500	458.333	1	1	2	20	1			#NULL!	#NULL!	#NULL!	#NULL!	#NULL!	#NULL!	#NULL!
2020.08.31.	B237782516	B2377825	2014	2	1	1	B237	1	47	#NULL!	3	4	4	4	3	5	5587.93	8672.63	23382.9	#NULL!	9326.33	13970	#NULL!	26817.8	#NULL!	#NULL!	613	3	4	20	1	1	1	5500	458.333	1	1	1	20	1			3	1	14	0	888	8	8
2020.08.31.	B237784212	B2377842	2014	2	1	1	B237	1	6	72	1	2	2	2	1	#NULL!	5587.93	3027.4	#NULL!	#NULL!	3450.8	4991.27	#NULL!	#NULL!	#NULL!	#NULL!	613	5	7	20	2	1	1	3108	259	2	88	3	10	1	B237784215	B237784214	1	2	88	8	888	8	8
2020.08.31.	B237784213	B2377842	2014	2	1	1	B237	1	7	#NULL!	1	2	2	2	1	#NULL!	5587.93	3027.4	#NULL!	#NULL!	3450.8	4991.27	#NULL!	#NULL!	#NULL!	#NULL!	613	5	7	20	2	1	1	3108	259	2	88	3	10	1	B237784215	B237784214	3	2	88	8	888	8	8
2020.08.31.	B237784214	B2377842	2014	2	1	1	B237	2	49	#NULL!	1	2	2	2	3	7	5587.93	8248.16	7818.36	#NULL!	8313.79	6620.99	#NULL!	8301.79	#NULL!	#NULL!	613	5	7	20	2	1	1	3108	259	1	1	2	10	1			3	2	88	0	888	8	8
2020.08.31.	B237784215	B2377842	2014	2	1	1	B237	1	49	#NULL!	1	2	1	2	3	5	5587.93	8672.63	12302.5	31010.5	9326.33	13970	38101.2	14151.5	36115.8	41748.5	613	5	7	20	2	1	1	3108	259	1	1	1	10	2			3	2	88	0	888	8	8
2020.08.31.	B237784216	B2377842	2014	2	1	1	B237	2	75	#NULL!	4	2	4	2	1	3	5587.93	5756.62	6339.09	#NULL!	5872.7	4068.73	#NULL!	6549.07	#NULL!	#NULL!	613	5	7	20	2	1	1	3108	259	1	3	6	10	2			3	2	88	1	68	1	1
2020.08.31.	B237794412	B2377944	2014	2	1	1	B237	1	16	#NULL!	2	2	2	2	#NULL!	#NULL!	5587.93	#NULL!	#NULL!	#NULL!	11264.9	#NULL!	#NULL!	#NULL!	#NULL!	#NULL!	613	5	4	20	2	1	1	2630	219.167	2	88	3	20	1		B237794415	#NULL!	#NULL!	#NULL!	#NULL!	#NULL!	#NULL!	#NULL!
2020.08.31.	B237794413	B2377944	2014	2	1	1	B237	2	22	#NULL!	1	2	2	2	3	2	5587.93	8978.42	#NULL!	29606.8	19555.9	15902.1	#NULL!	#NULL!	34976.9	#NULL!	613	5	4	20	2	1	1	2630	219.167	2	88	3	20	2		B237794415	3	2	88	0	888	8	8
2020.08.31.	B237794414	B2377944	2014	2	1	1	B237	2	26	#NULL!	1	2	1	2	4	7	5587.93	4095.15	#NULL!	#NULL!	4447.68	16945.3	#NULL!	#NULL!	#NULL!	#NULL!	613	5	4	20	2	1	1	2630	219.167	2	88	3	20	1		B237794415	3	1	7	0	888	8	8
2020.08.31.	B237794415	B2377944	2014	2	1	1	B237	2	52	#NULL!	1	2	1	2	2	7	5587.93	5196.98	13761.9	#NULL!	4600.23	9709.85	#NULL!	14127.2	#NULL!	#NULL!	613	5	4	20	2	1	1	2630	219.167	1	1	2	20	1			4	1	14	0	888	8	8
2020.08.31.	B237808015	B2378080	2014	2	1	1	B237	2	63	#NULL!	2	2	2	2	#NULL!	#NULL!	5587.93	3888.39	#NULL!	#NULL!	4157.88	4068.73	#NULL!	#NULL!	#NULL!	#NULL!	613	2	2	20	2	1	1	1440	120	1	1	1	10	2			5	1	14	0	888	8	8
2020.08.31.	B237808016	B2378080	2014	2	1	1	B237	1	66	#NULL!	2	2	2	2	#NULL!	#NULL!	5587.93	3875.47	#NULL!	#NULL!	4417.77	4457.61	#NULL!	#NULL!	#NULL!	#NULL!	613	2	2	20	2	1	1	1440	120	1	1	2	10	9			#NULL!	#NULL!	#NULL!	#NULL!	#NULL!	#NULL!	#NULL!
2020.08.31.	B237818216	B2378182	2014	2	1	1	B237	2	66	#NULL!	4	3	5	4	1	7	5587.93	4260.33	6339.09	6642.34	3977.61	4068.73	9554.63	6549.07	6790.74	9933.72	613	1	1	20	2	1	2	228	228	1	3	1	20	1			3	2	88	0	888	8	8
2020.08.31.	B237823315	B2378233	2014	2	1	1	B237	2	67	#NULL!	1	1	1	1	1	7	5587.93	4260.33	6339.09	#NULL!	3977.61	4068.73	#NULL!	6549.07	#NULL!	#NULL!	613	2	2	20	1	1	2	17	17	1	1	2	20	2			4	2	88	1	47	1	1
2020.08.31.	B237823316	B2378233	2014	2	1	1	B237	1	70	#NULL!	1	1	1	1	1	7	5587.93	3523.48	6209.89	#NULL!	3017.63	4457.61	#NULL!	6604.94	#NULL!	#NULL!	613	2	2	20	1	1	2	17	17	1	1	1	20	2			2	2	88	1	60	1	1
2020.08.31.	B238741713	B2387417	2014	2	1	1	B238	1	13	#NULL!	4	4	5	5	#NULL!	#NULL!	5469.03	#NULL!	#NULL!	#NULL!	10135.4	#NULL!	#NULL!	#NULL!	#NULL!	#NULL!	613	5	4	20	3	2	1	13000	1083.33	2	88	3	10	1		B238741716	#NULL!	#NULL!	#NULL!	#NULL!	#NULL!	#NULL!	#NULL!
2020.08.31.	B238741714	B2387417	2014	2	1	1	B238	2	19	#NULL!	4	4	5	5	#NULL!	#NULL!	5469.03	#NULL!	#NULL!	#NULL!	17458.9	#NULL!	#NULL!	#NULL!	#NULL!	#NULL!	613	5	4	20	3	2	1	13000	1083.33	2	88	3	10	1		B238741716	#NULL!	#NULL!	#NULL!	#NULL!	#NULL!	#NULL!	#NULL!
2020.08.31.	B238741716	B2387417	2014	2	1	1	B238	2	44	#NULL!	4	4	5	5	3	3	5469.03	18186.1	15199.4	#NULL!	12113.3	20808.1	#NULL!	15770.3	#NULL!	#NULL!	613	5	4	20	3	2	1	13000	1083.33	1	1	1	10	1			2	2	88	1	42	1	1
2020.08.31.	B238757013	B2387570	2014	2	1	1	B238	2	5	61	3	3	3	3	1	#NULL!	5469.03	5280.07	#NULL!	#NULL!	4614.09	5032.18	#NULL!	#NULL!	#NULL!	#NULL!	613	4	4	20	2	2	1	4622	385.167	2	88	3	20	1	B238757016	B238757015	3	2	88	8	888	8	8
2020.08.31.	B238757014	B2387570	2014	2	1	1	B238	1	7	#NULL!	3	3	3	3	1	#NULL!	5469.03	2962.98	#NULL!	#NULL!	3377.37	4885.06	#NULL!	#NULL!	#NULL!	#NULL!	613	4	4	20	2	2	1	4622	385.167	2	88	3	20	1	B238757016	B238757015	1	2	88	8	888	8	8
2020.08.31.	B238757015	B2387570	2014	2	1	1	B238	2	35	#NULL!	2	3	3	3	3	3	5469.03	5644.82	#NULL!	#NULL!	6843.69	6233.61	#NULL!	#NULL!	#NULL!	#NULL!	613	4	4	20	2	2	1	4622	385.167	1	1	2	20	1			4	2	88	0	888	8	8
2020.08.31.	B238757016	B2387570	2014	2	1	1	B238	1	37	#NULL!	2	3	3	3	3	2	5469.03	6740.49	#NULL!	#NULL!	6258.35	10716.3	#NULL!	#NULL!	#NULL!	#NULL!	613	4	4	20	2	2	1	4622	385.167	1	1	1	20	1			3	2	88	0	888	8	8
2020.08.31.	B238762115	B2387621	2014	2	1	1	B238	2	31	#NULL!	2	3	3	3	3	2	5469.03	16571.2	#NULL!	#NULL!	#NULL!	#NULL!	#NULL!	#NULL!	#NULL!	#NULL!	613	3	4	20	2	2	2	322	322	1	1	2	20	1			3	2	88	0	888	8	8
2020.08.31.	B238768913	B2387689	2014	2	1	1	B238	1	23	#NULL!	4	4	5	5	3	5	5469.03	15508.3	#NULL!	15179.4	#NULL!	#NULL!	#NULL!	#NULL!	#NULL!	#NULL!	613	4	4	20	3	3	1	8260	688.333	2	88	3	10	1	B238768916	B238768915	3	2	88	0	888	8	8
2020.08.31.	B238768914	B2387689	2014	2	1	1	B238	2	30	#NULL!	4	4	5	5	4	1	5469.03	8285.62	#NULL!	8337.54	15462.4	14111.4	#NULL!	#NULL!	17881.5	#NULL!	613	4	4	20	3	3	1	8260	688.333	2	88	3	10	1	B238768916	B238768915	3	2	88	0	888	8	8
2020.08.31.	B238768915	B2387689	2014	2	1	1	B238	2	54	#NULL!	3	4	4	5	3	3	5469.03	3814.8	6734.52	8017.92	7203.75	11403.9	9991.55	13826.6	16620.6	20189.1	613	4	4	20	3	3	1	8260	688.333	1	1	1	10	1			3	2	88	0	888	8	8
2020.08.31.	B238768916	B2387689	2014	2	1	1	B238	1	54	#NULL!	4	4	4	5	2	5	5469.03	11221.4	12906.1	12573.2	#NULL!	#NULL!	15570.3	#NULL!	#NULL!	#NULL!	613	4	4	20	3	3	1	8260	688.333	1	1	2	10	1			1	2	88	0	888	8	8
2020.08.31.	B238770615	B2387706	2014	2	1	1	B238	2	56	#NULL!	1	1	1	1	#NULL!	#NULL!	5469.03	7707.04	6467.97	#NULL!	15709.3	15388.6	#NULL!	13173.4	#NULL!	#NULL!	613	3	4	20	2	3	1	750	62.5	1	1	2	20	1			#NULL!	#NULL!	#NULL!	#NULL!	#NULL!	#NULL!	#NULL!
2020.08.31.	B238770616	B2387706	2014	2	1	1	B238	1	61	#NULL!	1	1	1	1	2	7	5469.03	7323.13	6077.75	19813.5	#NULL!	#NULL!	18026.8	#NULL!	#NULL!	#NULL!	613	3	4	20	2	3	1	750	62.5	1	1	1	20	1			5	2	88	0	888	8	8
2020.08.31.	B238779114	B2387791	2014	2	1	1	B238	2	1	19	2	3	3	3	1	#NULL!	5469.03	5697.43	#NULL!	#NULL!	5697.43	4453.44	#NULL!	#NULL!	#NULL!	#NULL!	613	3	4	20	1	3	1	3450	287.5	2	88	3	10	1	B238779116	B238779115	1	2	88	8	888	8	8
2020.08.31.	B238779115	B2387791	2014	2	1	1	B238	2	31	#NULL!	2	3	2	3	3	7	5469.03	8285.62	#NULL!	#NULL!	7731.18	7055.7	#NULL!	#NULL!	#NULL!	#NULL!	613	3	4	20	1	3	1	3450	287.5	1	1	1	10	1			3	2	88	0	888	8	8
2020.08.31.	B238779116	B2387791	2014	2	1	1	B238	1	36	#NULL!	2	3	2	3	4	5	5469.03	6740.49	#NULL!	18127.5	6258.35	10716.3	#NULL!	#NULL!	21150.2	#NULL!	613	3	4	20	1	3	1	3450	287.5	1	1	2	10	1			3	2	88	0	888	8	8
2020.08.31.	B238782514	B2387825	2014	2	1	1	B238	2	54	#NULL!	3	3	3	4	3	7	5469.03	5722.19	6734.52	#NULL!	5402.81	8552.91	#NULL!	6913.31	#NULL!	#NULL!	613	3	4	20	2	3	2	420	420	1	1	2	10	1			3	2	88	0	888	8	8
2020.08.31.	B238782516	B2387825	2014	2	1	1	B238	1	58	#NULL!	3	3	4	4	2	2	5469.03	4666.92	8228.08	#NULL!	6487.29	11520.6	#NULL!	9863.36	#NULL!	#NULL!	613	3	4	20	2	3	2	420	420	1	1	1	10	1			2	2	88	0	888	8	8
2020.08.31.	B238787612	B2387876	2014	2	1	1	B238	2	11	#NULL!	1	1	1	1	1	#NULL!	5469.03	6069.72	#NULL!	17944.1	4499.03	11247.5	#NULL!	#NULL!	17612.2	#NULL!	613	5	7	20	2	3	1	1696	141.333	2	88	5	10	2			3	2	88	8	888	8	8
2020.08.31.	B238787613	B2387876	2014	2	1	1	B238	2	14	#NULL!	1	1	1	1	#NULL!	#NULL!	5469.03	#NULL!	#NULL!	#NULL!	5998.7	#NULL!	#NULL!	#NULL!	#NULL!	#NULL!	613	5	7	20	2	3	1	1696	141.333	2	88	5	10	2			#NULL!	#NULL!	#NULL!	#NULL!	#NULL!	#NULL!	#NULL!
2020.08.31.	B238787615	B2387876	2014	2	1	1	B238	2	63	#NULL!	1	1	1	1	1	6	5469.03	5708.47	18612.6	19503	5425.88	6636.93	28054	19229.2	16615.6	29167	613	5	7	20	2	3	1	1696	141.333	1	1	2	10	2			3	2	88	0	888	8	8
2020.08.31.	B238787616	B2387876	2014	2	1	1	B238	1	70	#NULL!	2	1	3	1	1	6	5469.03	5172.76	#NULL!	#NULL!	3937.89	7271.26	#NULL!	#NULL!	#NULL!	#NULL!	613	5	7	20	2	3	1	1696	141.333	1	1	1	10	2			4	2	88	0	888	8	8
2020.08.31.	B238797814	B2387978	2014	2	1	1	B238	1	27	#NULL!	2	3	2	3	#NULL!	#NULL!	5469.03	#NULL!	#NULL!	#NULL!	11931.6	#NULL!	#NULL!	#NULL!	#NULL!	#NULL!	613	3	4	20	2	3	2	300	300	2	88	3	10	2	B238797816	B238797815	#NULL!	#NULL!	#NULL!	#NULL!	#NULL!	#NULL!	#NULL!
2020.08.31.	B238797815	B2387978	2014	2	1	1	B238	2	55	#NULL!	3	3	3	3	2	7	5469.03	7707.04	6467.97	21606.3	5236.42	7694.28	19426	6586.68	21952.3	20146.8	613	3	4	20	2	3	2	300	300	1	1	2	10	1			3	1	2	0	888	8	8
2020.08.31.	B238797816	B2387978	2014	2	1	1	B238	1	56	#NULL!	2	3	3	3	#NULL!	#NULL!	5469.03	4666.92	8228.08	#NULL!	4324.86	11520.6	#NULL!	9863.36	#NULL!	#NULL!	613	3	4	20	2	3	2	300	300	1	1	1	10	2			#NULL!	#NULL!	#NULL!	#NULL!	#NULL!	#NULL!	#NULL!
2020.08.31.	B238802914	B2388029	2014	2	1	1	B238	1	36	#NULL!	1	2	1	2	4	1	5469.03	6740.49	#NULL!	13595.6	#NULL!	#NULL!	#NULL!	#NULL!	#NULL!	#NULL!	613	3	4	20	1	3	1	2900	241.667	2	88	3	20	2	B238802916	B238802915	2	2	88	0	888	8	8
2020.08.31.	B238802915	B2388029	2014	2	1	1	B238	2	65	#NULL!	3	2	4	2	3	6	5469.03	4169.68	6204.21	9751.51	5839.45	5973.24	18702.6	6409.72	19938.7	19444.7	613	3	4	20	1	3	1	2900	241.667	1	1	2	20	9			3	1	10	0	888	8	8
2020.08.31.	B238802916	B2388029	2014	2	1	1	B238	1	73	#NULL!	3	2	4	2	3	7	5469.03	3448.51	6077.75	#NULL!	4430.12	6544.13	#NULL!	6464.4	#NULL!	#NULL!	613	3	4	20	1	3	1	2900	241.667	1	1	1	20	2			3	2	88	1	65	0	0
2020.08.31.	B238806314	B2388063	2014	2	1	1	B238	1	24	#NULL!	4	4	4	5	3	7	5469.03	15508.3	#NULL!	30358.8	26542.6	18175.2	#NULL!	#NULL!	31855.9	#NULL!	613	2	5	20	2	3	1	5583	465.25	2	88	3	20	2		B238806315	2	2	88	0	888	8	8
2020.08.31.	B238806315	B2388063	2014	2	1	1	B238	2	54	#NULL!	3	4	4	5	2	7	5469.03	3814.8	6734.52	#NULL!	3601.88	5701.94	#NULL!	6913.31	#NULL!	#NULL!	613	2	5	20	2	3	1	5583	465.25	1	1	1	20	1			4	1	14	0	888	8	8
2020.08.31.	B238808015	B2388080	2014	2	1	1	B238	2	48	#NULL!	3	3	4	4	3	6	5469.03	8072.65	15304	#NULL!	#NULL!	#NULL!	#NULL!	#NULL!	#NULL!	#NULL!	613	4	4	20	3	3	1	6000	500	1	1	2	20	1			4	2	88	0	888	8	8
2020.08.31.	B238808016	B2388080	2014	2	1	1	B238	1	51	#NULL!	3	3	4	4	4	1	5469.03	11221.4	#NULL!	25146.3	#NULL!	#NULL!	#NULL!	#NULL!	#NULL!	#NULL!	613	4	4	20	3	3	1	6000	500	1	1	1	20	1			3	2	88	1	44	1	1
2020.08.31.	B238809715	B2388097	2014	2	1	1	B238	2	48	#NULL!	1	2	1	2	3	7	5469.03	8072.65	7652	#NULL!	8136.88	6480.11	#NULL!	8125.14	#NULL!	#NULL!	613	2	2	20	2	3	1	1800	150	1	1	2	10	1			2	2	88	0	888	8	8
2020.08.31.	B238809716	B2388097	2014	2	1	1	B238	1	52	#NULL!	1	2	1	2	3	5	5469.03	11221.4	12906.1	#NULL!	15438.6	14013.5	#NULL!	16765.7	#NULL!	#NULL!	613	2	2	20	2	3	1	1800	150	1	1	1	10	1			3	2	88	0	888	8	8
2020.08.31.	B238813112	B2388131	2014	2	1	1	B238	1	15	#NULL!	2	2	2	2	#NULL!	#NULL!	5469.03	#NULL!	#NULL!	#NULL!	11025.2	#NULL!	#NULL!	#NULL!	#NULL!	#NULL!	613	5	7	20	2	3	1	2600	216.667	2	88	3	20	2	B238813116	B238813115	#NULL!	#NULL!	#NULL!	#NULL!	#NULL!	#NULL!	#NULL!
2020.08.31.	B238813113	B2388131	2014	2	1	1	B238	2	80	#NULL!	3	2	4	2	#NULL!	#NULL!	5469.03	5634.13	#NULL!	#NULL!	#NULL!	#NULL!	#NULL!	#NULL!	#NULL!	#NULL!	613	5	7	20	2	3	1	2600	216.667	1	3	6	99	2			#NULL!	#NULL!	#NULL!	#NULL!	#NULL!	#NULL!	#NULL!
2020.08.31.	B238813114	B2388131	2014	2	1	1	B238	1	23	#NULL!	1	2	1	2	#NULL!	#NULL!	5469.03	15508.3	#NULL!	33138.2	26542.6	25601.6	#NULL!	#NULL!	39963.2	#NULL!	613	5	7	20	2	3	1	2600	216.667	2	88	3	20	2	B238813116	B238813115	9	9	99	9	999	9	9
2020.08.31.	B238813115	B2388131	2014	2	1	1	B238	2	50	#NULL!	1	2	1	2	3	7	5469.03	3814.8	10101.8	#NULL!	4502.35	9503.24	#NULL!	10370	#NULL!	#NULL!	613	5	7	20	2	3	1	2600	216.667	1	1	2	20	1			3	2	88	0	888	8	8
2020.08.31.	B238813116	B2388131	2014	2	1	1	B238	1	58	#NULL!	1	2	1	2	2	5	5469.03	3111.28	12342.1	#NULL!	5406.08	12800.7	#NULL!	14795	#NULL!	#NULL!	613	5	7	20	2	3	1	2600	216.667	1	1	1	20	1			3	2	88	0	888	8	8
2020.08.31.	B238823312	B2388233	2014	2	1	1	B238	2	7	#NULL!	3	3	4	4	1	#NULL!	5469.03	5280.07	#NULL!	#NULL!	4614.09	5032.18	#NULL!	#NULL!	#NULL!	#NULL!	613	5	4	20	2	3	1	6500	541.667	2	88	3	20	1	B238823316	B238823315	2	2	88	8	888	8	8
2020.08.31.	B238823313	B2388233	2014	2	1	1	B238	1	12	#NULL!	3	3	4	4	1	#NULL!	5469.03	7099.79	#NULL!	#NULL!	6081.24	6665.16	#NULL!	#NULL!	#NULL!	#NULL!	613	5	4	20	2	3	1	6500	541.667	2	88	3	20	1	B238823316	B238823315	3	2	88	8	888	8	8
2020.08.31.	B238823314	B2388233	2014	2	1	1	B238	2	14	#NULL!	3	3	4	4	1	#NULL!	5469.03	6069.72	#NULL!	17944.1	4499.03	6748.48	#NULL!	#NULL!	9393.2	#NULL!	613	5	4	20	2	3	1	6500	541.667	2	88	3	20	1	B238823316	B238823315	3	2	88	8	888	8	8
2020.08.31.	B238823315	B2388233	2014	2	1	1	B238	2	41	#NULL!	3	3	3	4	3	2	5469.03	5119.12	7599.71	8781.37	7267.99	6450.6	11396.6	7885.14	11714	12009.2	613	5	4	20	2	3	1	6500	541.667	1	1	2	20	1			4	2	88	0	888	8	8
2020.08.31.	B238823316	B2388233	2014	2	1	1	B238	1	47	#NULL!	3	3	3	4	#NULL!	#NULL!	5469.03	8488.09	12040.7	12131.7	9127.88	13672.7	13819.8	13850.4	19048.5	16134.6	613	5	4	20	2	3	1	6500	541.667	1	1	1	20	1			#NULL!	#NULL!	#NULL!	#NULL!	#NULL!	#NULL!	#NULL!
2020.08.31.	B239707714	B2397077	2014	2	1	2	B239	2	19	#NULL!	3	3	3	4	#NULL!	#NULL!	6005.65	#NULL!	#NULL!	#NULL!	17254.7	#NULL!	#NULL!	#NULL!	#NULL!	#NULL!	602	3	4	20	3	2	1	4300	358.333	2	88	3	20	1	B239707716	B239707715	#NULL!	#NULL!	#NULL!	#NULL!	#NULL!	#NULL!	#NULL!
2020.08.31.	B239707715	B2397077	2014	2	1	2	B239	2	45	#NULL!	3	3	3	4	3	3	6005.65	13297.1	#NULL!	#NULL!	13402.9	21037.2	#NULL!	#NULL!	#NULL!	#NULL!	602	3	4	20	3	2	1	4300	358.333	1	1	1	20	1			3	2	88	0	888	8	8
2020.08.31.	B239707716	B2397077	2014	2	1	2	B239	1	49	#NULL!	2	3	3	4	4	1	6005.65	13981.4	23382.9	#NULL!	#NULL!	#NULL!	#NULL!	#NULL!	#NULL!	#NULL!	602	3	4	20	3	2	1	4300	358.333	1	1	2	20	1			2	2	88	0	888	8	8
2020.08.31.	B239714515	B2397145	2014	2	1	2	B239	2	59	#NULL!	2	2	2	2	#NULL!	#NULL!	6005.65	#NULL!	#NULL!	#NULL!	8625.32	#NULL!	#NULL!	#NULL!	#NULL!	#NULL!	602	3	4	20	2	2	1	2700	225	1	1	2	20	9			#NULL!	#NULL!	#NULL!	#NULL!	#NULL!	#NULL!	#NULL!
2020.08.31.	B239714516	B2397145	2014	2	1	2	B239	1	61	#NULL!	2	2	3	2	1	5	6005.65	16083.3	13348.2	#NULL!	8440.65	14372.5	#NULL!	14197.4	#NULL!	#NULL!	602	3	4	20	2	2	1	2700	225	1	1	1	10	1			3	2	88	0	888	8	8
2020.08.31.	B239724713	B2397247	2014	2	1	2	B239	2	6	77	2	3	3	3	1	#NULL!	6005.65	5798.14	#NULL!	#NULL!	5066.82	5525.94	#NULL!	#NULL!	#NULL!	#NULL!	602	4	4	20	2	2	1	4150	345.833	2	88	3	20	1	B239724716	B239724715	2	2	88	8	888	8	8
2020.08.31.	B239724714	B2397247	2014	2	1	2	B239	1	9	#NULL!	2	3	3	3	1	#NULL!	6005.65	3253.7	#NULL!	#NULL!	3708.76	5364.38	#NULL!	#NULL!	#NULL!	#NULL!	602	4	4	20	2	2	1	4150	345.833	2	88	3	20	1	B239724716	B239724715	2	1	8	8	888	8	8
2020.08.31.	B239724715	B2397247	2014	2	1	2	B239	2	35	#NULL!	2	3	2	3	4	1	6005.65	6198.68	#NULL!	16793.4	7515.19	6845.25	#NULL!	#NULL!	16498.7	#NULL!	602	4	4	20	2	2	1	4150	345.833	1	1	2	20	1			3	2	88	0	888	8	8
2020.08.31.	B239724716	B2397247	2014	2	1	2	B239	1	38	#NULL!	2	3	2	3	4	2	6005.65	7401.86	#NULL!	#NULL!	6872.41	11767.8	#NULL!	#NULL!	#NULL!	#NULL!	602	4	4	20	2	2	1	4150	345.833	1	1	1	20	1			2	2	88	0	888	8	8
2020.08.31.	B239726415	B2397264	2014	2	1	2	B239	2	61	#NULL!	1	1	1	1	1	7	6005.65	8358.11	#NULL!	14277.8	#NULL!	#NULL!	#NULL!	#NULL!	#NULL!	#NULL!	602	2	2	20	2	2	2	44	44	1	1	1	10	1			5	2	88	1	41	1	1
2020.08.31.	B239731514	B2397315	2014	2	1	2	B239	2	22	#NULL!	3	3	4	4	3	3	6005.65	14474.4	#NULL!	17131.4	#NULL!	#NULL!	#NULL!	#NULL!	#NULL!	#NULL!	602	2	5	20	2	2	1	3750	312.5	2	88	3	10	1		B239731515	2	1	7	0	888	8	8
2020.08.31.	B239731515	B2397315	2014	2	1	2	B239	2	50	#NULL!	3	3	3	4	#NULL!	#NULL!	6005.65	#NULL!	#NULL!	#NULL!	7910.58	#NULL!	#NULL!	#NULL!	#NULL!	#NULL!	602	2	5	20	2	2	1	3750	312.5	1	1	1	10	1			#NULL!	#NULL!	#NULL!	#NULL!	#NULL!	#NULL!	#NULL!
2020.08.31.	B239738314	B2397383	2014	2	1	2	B239	1	16	#NULL!	4	4	4	4	2	7	6005.65	16450.9	#NULL!	12129.2	9685.59	10546.2	#NULL!	#NULL!	15192	#NULL!	602	3	4	20	2	2	1	5550	462.5	2	88	3	20	1	B239738316	B239738315	3	2	88	8	888	8	8
2020.08.31.	B239738315	B2397383	2014	2	1	2	B239	2	42	#NULL!	3	4	4	4	3	2	6005.65	5621.41	8345.39	#NULL!	7981.12	7083.53	#NULL!	8658.82	#NULL!	#NULL!	602	3	4	20	2	2	1	5550	462.5	1	1	2	20	1			3	2	88	0	888	8	8
2020.08.31.	B239738316	B2397383	2014	2	1	2	B239	1	48	#NULL!	3	4	4	4	3	2	6005.65	9320.94	13222.2	26644	10023.5	15014.3	30351.5	15209.4	23532.2	35435.5	602	3	4	20	2	2	1	5550	462.5	1	1	1	20	1			3	2	88	0	888	8	8
2020.08.31.	B239743415	B2397434	2014	2	1	2	B239	2	57	#NULL!	2	3	3	3	1	7	6005.65	5642.17	#NULL!	15817.5	5750.21	5632.83	#NULL!	#NULL!	16070.8	#NULL!	602	2	2	20	3	2	1	2520	210	1	1	2	20	1			4	2	88	0	888	8	8
2020.08.31.	B239743416	B2397434	2014	2	1	2	B239	1	63	#NULL!	2	3	3	3	1	5	6005.65	5361.11	13348.2	#NULL!	5627.1	4790.83	#NULL!	14197.4	#NULL!	#NULL!	602	2	2	20	3	2	1	2520	210	1	1	1	20	1			3	2	88	0	888	8	8
2020.08.31.	B239750214	B2397502	2014	2	1	2	B239	1	1	13	3	3	4	4	1	#NULL!	6005.65	4741.19	#NULL!	#NULL!	4741.19	4741.09	#NULL!	#NULL!	#NULL!	#NULL!	602	3	4	20	1	2	1	4660	388.333	2	88	3	20	1	B239750216	B239750215	3	1	5	8	888	8	8
2020.08.31.	B239750215	B2397502	2014	2	1	2	B239	2	29	#NULL!	3	3	3	4	4	1	6005.65	3300.95	#NULL!	#NULL!	3824.13	10927.2	#NULL!	#NULL!	#NULL!	#NULL!	602	3	4	20	1	2	1	4660	388.333	1	1	1	20	1			3	2	88	0	888	8	8
2020.08.31.	B239750216	B2397502	2014	2	1	2	B239	1	32	#NULL!	3	3	3	4	4	1	6005.65	6809.56	#NULL!	21729.4	7226.24	12361.2	#NULL!	#NULL!	25656.3	#NULL!	602	3	4	20	1	2	1	4660	388.333	1	1	2	20	1			3	2	88	0	888	8	8
2020.08.31.	B239755313	B2397553	2014	2	1	2	B239	2	25	#NULL!	4	4	5	5	4	2	6005.65	3300.95	#NULL!	#NULL!	3824.13	10927.2	#NULL!	#NULL!	#NULL!	#NULL!	602	4	4	20	1	2	1	9480	790	2	88	3	20	1	B239755316	B239755315	3	2	88	0	888	8	8
2020.08.31.	B239755314	B2397553	2014	2	1	2	B239	2	27	#NULL!	4	4	5	5	4	1	6005.65	3300.95	#NULL!	#NULL!	3824.13	10927.2	#NULL!	#NULL!	#NULL!	#NULL!	602	4	4	20	1	2	1	9480	790	2	88	3	20	1	B239755316	B239755315	2	2	88	0	888	8	8
2020.08.31.	B239755315	B2397553	2014	2	1	2	B239	2	53	#NULL!	4	4	4	5	3	7	6005.65	4189.1	7395.31	#NULL!	3955.29	6261.41	#NULL!	7591.64	#NULL!	#NULL!	602	4	4	20	1	2	1	9480	790	1	1	2	20	1			2	2	88	0	888	8	8
2020.08.31.	B239755316	B2397553	2014	2	1	2	B239	1	53	#NULL!	4	4	5	5	3	5	6005.65	12322.4	14172.5	#NULL!	16953.4	15388.5	#NULL!	18410.7	#NULL!	#NULL!	602	4	4	20	1	2	1	9480	790	1	1	1	20	1			3	2	88	0	888	8	8
2020.08.31.	B239772314	B2397723	2014	2	1	2	B239	1	28	#NULL!	4	4	5	5	4	7	6005.65	19943.7	#NULL!	22902.2	13102.3	20231.8	#NULL!	#NULL!	25455.9	#NULL!	602	3	4	20	2	2	1	9200	766.667	2	88	3	20	1	B239772316	B239772315	2	2	88	0	888	8	8
2020.08.31.	B239772315	B2397723	2014	2	1	2	B239	2	53	#NULL!	4	4	5	5	3	5	6005.65	4189.1	7395.31	13207	3955.29	6261.41	21943.8	7591.64	13688.6	22170	602	3	4	20	2	2	1	9200	766.667	1	1	2	20	1			3	2	88	0	888	8	8
2020.08.31.	B239772316	B2397723	2014	2	1	2	B239	1	57	#NULL!	4	4	5	5	4	2	6005.65	3416.56	9035.42	#NULL!	4749.22	8434.03	#NULL!	10831.1	#NULL!	#NULL!	602	3	4	20	2	2	1	9200	766.667	1	1	1	20	1			2	2	88	0	888	8	8
2020.08.31.	B239775715	B2397757	2014	2	1	2	B239	2	54	#NULL!	2	2	2	2	2	6	6005.65	4189.1	14790.6	#NULL!	3955.29	6261.41	#NULL!	15183.3	#NULL!	#NULL!	602	2	2	20	2	2	1	2350	195.833	1	1	2	10	2			3	2	88	1	48	1	1
2020.08.31.	B239775716	B2397757	2014	2	1	2	B239	1	56	#NULL!	2	2	2	2	2	6	6005.65	3416.56	#NULL!	17392.9	4749.22	8434.03	#NULL!	#NULL!	20152.2	#NULL!	602	2	2	20	2	2	1	2350	195.833	1	1	1	10	1			4	2	88	1	52	1	1
2020.08.31.	B239782514	B2397825	2014	2	1	2	B239	1	21	#NULL!	3	4	4	4	3	7	6005.65	17029.9	#NULL!	#NULL!	#NULL!	#NULL!	#NULL!	#NULL!	#NULL!	#NULL!	602	3	4	20	1	2	2	470	470	2	88	3	10	1	B239782516	B239782515	1	2	88	0	888	8	8
2020.08.31.	B239782515	B2397825	2014	2	1	2	B239	2	52	#NULL!	3	4	4	4	4	7	6005.65	4189.1	7395.31	#NULL!	5932.93	9392.12	#NULL!	7591.64	#NULL!	#NULL!	602	3	4	20	1	2	2	470	470	1	1	2	10	1			2	2	88	0	888	8	8
2020.08.31.	B239782516	B2397825	2014	2	1	2	B239	1	55	#NULL!	3	4	4	4	4	1	6005.65	3416.56	9035.42	#NULL!	7123.82	12651	#NULL!	10831.1	#NULL!	#NULL!	602	3	4	20	1	2	2	470	470	1	1	1	10	1			3	2	88	0	888	8	8
2020.08.31.	B239792716	B2397927	2014	2	1	2	B239	1	67	#NULL!	1	1	1	1	2	7	6005.65	4165.17	6674.1	7252.53	4748.01	4790.83	9897.81	7098.68	7626.25	10631.6	602	1	1	20	2	2	1	540	45	1	3	1	20	1			4	1	14	0	888	8	8
2020.08.31.	B239799515	B2397995	2014	2	1	2	B239	2	56	#NULL!	3	3	4	4	3	7	6005.65	5642.17	7102.61	#NULL!	5750.21	5632.83	#NULL!	7232.96	#NULL!	#NULL!	602	2	2	20	2	2	2	300	300	1	1	2	20	1			3	1	2	0	888	8	8
2020.08.31.	B239799516	B2397995	2014	2	1	2	B239	1	57	#NULL!	3	3	3	4	3	5	6005.65	3416.56	9035.42	#NULL!	4749.22	8434.03	#NULL!	10831.1	#NULL!	#NULL!	602	2	2	20	2	2	2	300	300	1	1	1	20	1			1	2	88	0	888	8	8
2020.08.31.	B239804614	B2398046	2014	2	1	2	B239	2	24	#NULL!	4	4	5	5	#NULL!	#NULL!	6005.65	18228.3	#NULL!	#NULL!	24398.8	21491	#NULL!	#NULL!	#NULL!	#NULL!	602	3	4	20	2	2	1	11040	920	2	88	3	99	1			9	9	99	9	999	9	9
2020.08.31.	B239809715	B2398097	2014	2	1	2	B239	2	48	#NULL!	3	3	4	4	3	7	6005.65	13297.1	8402.81	27518.4	13402.9	10673.9	22673.1	8922.38	27015.3	24447.9	602	3	4	20	2	2	1	5040	420	1	1	2	10	2			3	2	88	0	888	8	8
2020.08.31.	B239809716	B2398097	2014	2	1	2	B239	1	55	#NULL!	3	3	4	4	3	5	6005.65	5124.84	9035.42	#NULL!	7123.82	12651	#NULL!	10831.1	#NULL!	#NULL!	602	3	4	20	2	2	1	5040	420	1	1	1	10	2			3	2	88	0	888	8	8
2020.08.31.	B239818215	B2398182	2014	2	1	2	B239	2	53	#NULL!	4	4	5	5	2	3	6005.65	4189.1	7395.31	#NULL!	3955.29	6261.41	#NULL!	7591.64	#NULL!	#NULL!	602	1	1	20	2	2	2	870	870	1	1	1	20	1			3	2	88	0	888	8	8
2020.08.31.	B239823313	B2398233	2014	2	1	2	B239	1	19	#NULL!	4	4	5	5	3	6	6005.65	16450.9	#NULL!	24258.3	9685.59	10546.2	#NULL!	#NULL!	20256	#NULL!	602	4	4	20	2	2	1	9645	803.75	2	88	3	20	1	B239823316	B239823315	2	2	88	0	888	8	8
2020.08.31.	B239823314	B2398233	2014	2	1	2	B239	2	21	#NULL!	4	4	5	5	3	3	6005.65	7237.19	#NULL!	17131.4	16814.2	10254.5	#NULL!	#NULL!	20301.9	#NULL!	602	4	4	20	2	2	1	9645	803.75	2	88	3	20	1	B239823316	B239823315	3	2	88	0	888	8	8
2020.08.31.	B239823315	B2398233	2014	2	1	2	B239	2	44	#NULL!	4	4	5	5	3	2	6005.65	5621.41	8345.39	#NULL!	7981.12	7083.53	#NULL!	8658.82	#NULL!	#NULL!	602	4	4	20	2	2	1	9645	803.75	1	1	2	20	1			2	2	88	0	888	8	8
2020.08.31.	B239823316	B2398233	2014	2	1	2	B239	1	51	#NULL!	4	4	5	5	3	1	6005.65	12322.4	14172.5	#NULL!	16953.4	15388.5	#NULL!	18410.7	#NULL!	#NULL!	602	4	4	20	2	2	1	9645	803.75	1	1	1	20	1			3	2	88	0	888	8	8
2020.08.31.	B240706015	B2407060	2014	2	1	1	B240	2	60	#NULL!	2	2	2	2	2	3	5671.33	3946.42	12867.4	13483	4219.94	4129.46	19394.5	13293.6	13784.2	20164	613	2	2	20	3	1	2	132	132	1	1	1	10	1			3	2	88	0	888	8	8
2020.08.31.	B240706016	B2407060	2014	2	1	1	B240	1	68	#NULL!	2	2	3	2	1	6	5671.33	3933.31	#NULL!	#NULL!	4483.71	4524.14	#NULL!	#NULL!	#NULL!	#NULL!	613	2	2	20	3	1	2	132	132	1	1	2	10	2			5	2	88	1	58	1	1
2020.08.31.	B240709413	B2407094	2014	2	1	1	B240	2	69	#NULL!	1	1	2	1	1	3	5671.33	4323.92	12867.4	#NULL!	4036.97	4129.46	#NULL!	13293.6	#NULL!	#NULL!	613	4	7	20	1	1	1	1078	89.8333	1	3	1	10	1			2	2	88	0	888	8	8
2020.08.31.	B240709414	B2407094	2014	2	1	1	B240	2	14	#NULL!	1	1	1	1	1	#NULL!	5671.33	6294.25	#NULL!	18607.9	4665.45	6998.12	#NULL!	#NULL!	14611	#NULL!	613	4	7	20	1	1	1	1078	89.8333	2	88	5	10	1		B240709416	3	2	88	8	888	8	8
2020.08.31.	B240709415	B2407094	2014	2	1	1	B240	2	17	#NULL!	1	1	1	1	2	7	5671.33	16506.4	#NULL!	#NULL!	10862.8	11096.8	#NULL!	#NULL!	#NULL!	#NULL!	613	4	7	20	1	1	1	1078	89.8333	2	88	5	10	1		B240709416	2	2	88	8	888	8	8
2020.08.31.	B240709416	B2407094	2014	2	1	1	B240	2	46	#NULL!	1	1	1	1	3	3	5671.33	8371.26	#NULL!	17324.4	8437.87	6719.81	#NULL!	#NULL!	17007.6	#NULL!	613	4	7	20	1	1	1	1078	89.8333	1	4	3	10	1		B240709413	2	2	88	0	888	8	8
2020.08.31.	B240712815	B2407128	2014	2	1	1	B240	2	67	#NULL!	3	2	4	2	1	6	5671.33	4323.92	12867.4	13483	4036.97	4129.46	19394.5	13293.6	13784.2	20164	613	2	2	20	2	5	1	1980	165	1	1	2	10	1			3	2	88	0	888	8	8
2020.08.31.	B240712816	B2407128	2014	2	1	1	B240	1	66	#NULL!	2	2	3	2	2	3	5671.33	3933.31	#NULL!	#NULL!	4483.71	4524.14	#NULL!	#NULL!	#NULL!	#NULL!	613	2	2	20	2	5	1	1980	165	1	1	1	20	1			3	2	88	0	888	8	8
2020.08.31.	B240719616	B2407196	2014	2	1	1	B240	2	65	#NULL!	1	1	2	1	2	7	5671.33	4323.92	6433.71	#NULL!	4036.97	4129.46	#NULL!	6646.82	#NULL!	#NULL!	613	1	1	20	2	1	1	510	42.5	1	3	1	20	1			4	1	14	0	888	8	8
2020.08.31.	B240726414	B2407264	2014	2	1	1	B240	2	27	#NULL!	3	3	3	4	4	2	5671.33	3117.2	#NULL!	15102.2	3611.25	10318.9	#NULL!	#NULL!	16807.2	#NULL!	613	3	4	20	1	1	1	5000	416.667	2	88	3	20	1	B240726416	B240726415	3	1	7	0	888	8	8
2020.08.31.	B240726415	B2407264	2014	2	1	1	B240	2	54	#NULL!	3	3	3	4	3	3	5671.33	3955.91	6983.64	#NULL!	3735.11	5912.86	#NULL!	7169.04	#NULL!	#NULL!	613	3	4	20	1	1	1	5000	416.667	1	1	1	10	1			3	2	88	0	888	8	8
2020.08.31.	B240726416	B2407264	2014	2	1	1	B240	1	54	#NULL!	3	3	3	4	3	5	5671.33	11636.5	13383.5	19557.4	16009.7	14531.9	32292.4	17385.9	24138.6	40458.9	613	3	4	20	1	1	1	5000	416.667	1	1	2	10	1			5	2	88	0	888	8	8
2020.08.31.	B240736613	B2407366	2014	2	1	1	B240	1	71	#NULL!	4	3	5	4	1	7	5671.33	3576.07	9453.86	#NULL!	3062.66	4524.14	#NULL!	10055.3	#NULL!	#NULL!	613	3	6	20	2	5	1	4552	379.333	2	88	10	30	2			2	2	88	0	888	8	8
2020.08.31.	B240736615	B2407366	2014	2	1	1	B240	2	52	#NULL!	3	3	3	4	4	1	5671.33	3955.91	10475.5	#NULL!	3735.11	5912.86	#NULL!	10753.6	#NULL!	#NULL!	613	3	6	20	2	5	1	4552	379.333	1	1	1	20	1			1	2	88	0	888	8	8
2020.08.31.	B240736616	B2407366	2014	2	1	1	B240	1	53	#NULL!	3	3	3	4	3	3	5671.33	11636.5	#NULL!	#NULL!	16009.7	14531.9	#NULL!	#NULL!	#NULL!	#NULL!	613	3	6	20	2	5	1	4552	379.333	1	1	2	10	1			3	1	3	0	888	8	8
2020.08.31.	B240740015	B2407400	2014	2	1	1	B240	1	36	#NULL!	3	4	4	4	3	7	5671.33	6989.83	#NULL!	#NULL!	6489.85	11112.7	#NULL!	#NULL!	#NULL!	#NULL!	613	2	5	20	1	1	1	4264	355.333	2	88	3	10	1		B240740016	3	2	88	0	888	8	8
2020.08.31.	B240740016	B2407400	2014	2	1	1	B240	2	65	#NULL!	4	4	5	4	1	7	5671.33	4323.92	#NULL!	#NULL!	4036.97	4129.46	#NULL!	#NULL!	#NULL!	#NULL!	613	2	5	20	1	1	1	4264	355.333	1	3	1	10	2			3	2	88	0	888	8	8
2020.08.31.	B240745115	B2407451	2014	2	1	1	B240	2	78	#NULL!	2	1	2	1	1	7	5671.33	5842.54	#NULL!	#NULL!	5960.36	4129.46	#NULL!	#NULL!	#NULL!	#NULL!	613	2	2	20	2	1	1	533	44.4167	1	1	1	10	2			1	2	88	1	72	1	1
2020.08.31.	B240745116	B2407451	2014	2	1	1	B240	1	80	#NULL!	1	1	2	1	1	7	5671.33	5515.75	#NULL!	#NULL!	6059	4524.14	#NULL!	#NULL!	#NULL!	#NULL!	613	2	2	20	2	1	1	533	44.4167	1	1	2	10	2			5	2	88	1	80	0	0
2020.08.31.	B240770615	B2407706	2014	2	1	1	B240	2	56	#NULL!	2	2	2	2	1	6	5671.33	5328.09	6707.23	#NULL!	5430.12	5319.27	#NULL!	6830.32	#NULL!	#NULL!	613	2	2	20	1	1	2	130	130	1	1	1	10	1			4	2	88	1	52	1	1
2020.08.31.	B240770616	B2407706	2014	2	1	1	B240	1	58	#NULL!	1	2	1	2	1	6	5671.33	3226.37	8532.45	16424.7	4484.84	7964.54	20868.5	10228.2	19030.4	24636.7	613	2	2	20	1	1	2	130	130	1	1	2	10	1			4	2	88	1	54	1	1
2020.08.31.	B240777415	B2407774	2014	2	1	1	B240	2	64	#NULL!	2	2	3	2	1	6	5671.33	5919.63	6433.71	#NULL!	#NULL!	#NULL!	#NULL!	#NULL!	#NULL!	#NULL!	613	3	4	20	2	1	1	2538	211.5	1	1	2	20	1			3	1	2	0	888	8	8
2020.08.31.	B240777416	B2407774	2014	2	1	1	B240	1	68	#NULL!	3	2	3	2	1	7	5671.33	5899.96	6302.57	20546.4	#NULL!	#NULL!	18693.7	#NULL!	#NULL!	#NULL!	613	3	4	20	2	1	1	2538	211.5	1	1	1	20	1			2	2	88	0	888	8	8
2020.08.31.	B240780815	B2407808	2014	2	1	1	B240	2	65	#NULL!	2	2	3	2	1	7	5671.33	4323.92	12867.4	13483	4036.97	4129.46	19394.5	13293.6	13784.2	20164	613	2	2	20	3	1	1	1414	117.833	1	1	1	20	1			1	2	88	0	888	8	8
2020.08.31.	B240780816	B2407808	2014	2	1	1	B240	1	73	#NULL!	2	2	3	2	2	6	5671.33	3576.07	#NULL!	#NULL!	3062.66	4524.14	#NULL!	#NULL!	#NULL!	#NULL!	613	2	2	20	3	1	1	1414	117.833	1	1	2	20	2			2	2	88	0	888	8	8
2020.08.31.	B240787616	B2407876	2014	2	1	1	B240	1	77	#NULL!	1	1	1	1	3	7	5671.33	5515.75	#NULL!	#NULL!	6059	4524.14	#NULL!	#NULL!	#NULL!	#NULL!	613	1	1	20	1	1	1	200	17	1	1	1	10	2			4	2	88	1	75	1	1
2020.08.31.	B240797816	B2407978	2014	2	1	1	B240	2	69	#NULL!	2	2	3	1	2	2	5671.33	4323.92	6433.71	#NULL!	4036.97	4129.46	#NULL!	6646.82	#NULL!	#NULL!	613	1	1	20	2	1	2	73	73	1	3	1	10	1			3	2	88	0	888	8	8
2020.08.31.	B240799515	B2407995	2014	2	1	1	B240	1	43	#NULL!	1	2	1	2	3	6	5671.33	19038.9	11748.8	24537.1	#NULL!	#NULL!	31600.9	#NULL!	#NULL!	#NULL!	613	2	6	20	1	1	1	1500	125	1	4	1	10	1		B240799516	3	2	88	0	888	8	8
2020.08.31.	B240799516	B2407995	2014	2	1	1	B240	2	72	#NULL!	3	2	4	2	1	7	5671.33	4088.85	6433.71	#NULL!	8417.41	8258.92	#NULL!	13293.6	#NULL!	#NULL!	613	2	6	20	1	1	1	1500	125	1	4	6	10	1			4	2	88	0	888	8	8
2020.08.31.	B240819914	B2408199	2014	2	1	1	B240	2	5	60	3	3	4	4	1	#NULL!	5671.33	5475.38	#NULL!	#NULL!	4784.77	5218.33	#NULL!	#NULL!	#NULL!	#NULL!	613	3	4	20	1	4	1	4650	387.5	2	88	3	20	1	B240819916	B240819915	1	2	88	8	888	8	8
2020.08.31.	B240819915	B2408199	2014	2	1	1	B240	2	34	#NULL!	3	3	3	4	4	7	5671.33	8592.11	#NULL!	17291.9	8017.16	7316.7	#NULL!	#NULL!	18542.9	#NULL!	613	3	4	20	1	4	1	4650	387.5	1	1	2	20	1			2	2	88	0	888	8	8
2020.08.31.	B240819916	B2408199	2014	2	1	1	B240	1	33	#NULL!	3	3	3	4	4	2	5671.33	6430.5	#NULL!	#NULL!	6823.98	11673.1	#NULL!	#NULL!	#NULL!	#NULL!	613	3	4	20	1	4	1	4650	387.5	1	1	1	20	1			3	2	88	0	888	8	8
2020.08.31.	B241745113	B2417451	2014	2	1	2	B241	1	1	12	2	3	2	3	1	#NULL!	9230.64	7287.18	#NULL!	#NULL!	7287.18	7287.02	#NULL!	#NULL!	#NULL!	#NULL!	602	4	4	20	2	2	1	4060	338.333	2	88	3	20	1	B241745116	B241745115	3	2	88	8	888	8	8
2020.08.31.	B241745114	B2417451	2014	2	1	2	B241	2	4	50	2	3	3	3	1	#NULL!	9230.64	9616.13	#NULL!	#NULL!	9616.13	7516.52	#NULL!	#NULL!	#NULL!	#NULL!	602	4	4	20	2	2	1	4060	338.333	2	88	3	20	1	B241745116	B241745115	3	2	88	8	888	8	8
2020.08.31.	B241745115	B2417451	2014	2	1	2	B241	2	34	#NULL!	2	3	2	3	4	7	9230.64	13984.5	#NULL!	14072.1	13048.7	11908.6	#NULL!	#NULL!	15090.2	#NULL!	602	4	4	20	2	2	1	4060	338.333	1	1	2	20	1			3	2	88	0	888	8	8
2020.08.31.	B241745116	B2417451	2014	2	1	2	B241	1	34	#NULL!	2	3	2	3	4	3	9230.64	10466.3	#NULL!	16699	11106.7	18999.1	#NULL!	#NULL!	19716.8	#NULL!	602	4	4	20	2	2	1	4060	338.333	1	1	1	20	1			4	2	88	0	888	8	8
2020.08.31.	B241748516	B2417485	2014	2	1	2	B241	2	73	#NULL!	3	2	4	2	1	7	9230.64	6655	#NULL!	10972.4	6850.07	6721.09	#NULL!	#NULL!	11217.5	#NULL!	602	1	1	20	1	2	2	80	80	1	1	1	20	2			3	1	4	0	888	8	8
2020.08.31.	B241762115	B2417621	2014	2	1	2	B241	2	40	#NULL!	4	4	5	5	#NULL!	#NULL!	9230.64	#NULL!	#NULL!	#NULL!	12266.9	#NULL!	#NULL!	#NULL!	#NULL!	#NULL!	602	2	2	20	1	2	1	9300	775	1	1	1	10	1			#NULL!	#NULL!	#NULL!	#NULL!	#NULL!	#NULL!	#NULL!
2020.08.31.	B241762116	B2417621	2014	2	1	2	B241	1	39	#NULL!	4	4	5	5	3	4	9230.64	18356.4	#NULL!	29483.8	10562.8	21135.5	#NULL!	#NULL!	34364.6	#NULL!	602	2	2	20	1	2	1	9300	775	1	1	2	10	1			2	2	88	0	888	8	8
2020.08.31.	B241765514	B2417655	2014	2	1	2	B241	2	2	30	1	2	1	2	1	#NULL!	9230.64	9616.13	#NULL!	#NULL!	9616.13	7516.52	#NULL!	#NULL!	#NULL!	#NULL!	602	3	4	10	1	2	1	1907	158.917	2	88	3	10	1	B241765515	B241765516	2	1	3	8	888	8	8
2020.08.31.	B241765515	B2417655	2014	2	1	2	B241	1	31	#NULL!	1	2	1	2	3	6	9230.64	10466.3	#NULL!	16699	11106.7	18999.1	#NULL!	#NULL!	19716.8	#NULL!	602	3	4	10	1	2	1	1907	158.917	1	1	1	10	1			3	2	88	0	888	8	8
2020.08.31.	B241765516	B2417655	2014	2	1	2	B241	2	29	#NULL!	1	2	1	2	3	7	9230.64	5073.54	#NULL!	16386.8	5877.66	16795	#NULL!	#NULL!	18236.9	#NULL!	602	3	4	10	1	2	1	1907	158.917	1	1	2	10	1			3	2	88	0	888	8	8
2020.08.31.	B241770616	B2417706	2014	2	1	2	B241	1	62	#NULL!	2	2	3	2	1	7	9230.64	16480	#NULL!	22294.2	17297.6	14726.9	#NULL!	#NULL!	23443	#NULL!	602	2	2	20	3	2	1	2220	185	1	1	2	10	1			3	2	88	0	888	8	8
2020.08.31.	B241780814	B2417808	2014	2	1	2	B241	1	1	18	1	2	1	2	1	#NULL!	9230.64	7287.18	#NULL!	#NULL!	7287.18	7287.02	#NULL!	#NULL!	#NULL!	#NULL!	602	3	4	20	2	2	1	2410	200.833	2	88	3	20	1	B241780816	B241780815	2	2	88	8	888	8	8
2020.08.31.	B241780815	B2417808	2014	2	1	2	B241	2	27	#NULL!	1	2	1	2	4	7	9230.64	5073.54	#NULL!	16386.8	5877.66	16795	#NULL!	#NULL!	18236.9	#NULL!	602	3	4	20	2	2	1	2410	200.833	1	1	2	20	1			2	2	88	0	888	8	8
2020.08.31.	B241780816	B2417808	2014	2	1	2	B241	1	30	#NULL!	1	2	1	2	#NULL!	#NULL!	9230.64	10466.3	#NULL!	16699	11106.7	18999.1	#NULL!	#NULL!	19716.8	#NULL!	602	3	4	20	2	2	1	2410	200.833	1	1	1	20	1			#NULL!	#NULL!	#NULL!	#NULL!	#NULL!	#NULL!	#NULL!
2020.08.31.	B241785914	B2417859	2014	2	1	2	B241	1	2	28	2	3	2	3	1	#NULL!	9230.64	7287.18	#NULL!	#NULL!	7287.18	7287.02	#NULL!	#NULL!	#NULL!	#NULL!	602	3	4	20	2	2	1	3378	281.5	2	88	3	20	1	B241785916	B241785915	2	2	88	8	888	8	8
2020.08.31.	B241785915	B2417859	2014	2	1	2	B241	2	28	#NULL!	2	3	2	3	4	2	9230.64	5073.54	#NULL!	16386.8	5877.66	16795	#NULL!	#NULL!	18236.9	#NULL!	602	3	4	20	2	2	1	3378	281.5	1	1	1	20	1			2	2	88	0	888	8	8
2020.08.31.	B241785916	B2417859	2014	2	1	2	B241	1	31	#NULL!	2	3	2	3	4	5	9230.64	10466.3	#NULL!	16699	11106.7	18999.1	#NULL!	#NULL!	19716.8	#NULL!	602	3	4	20	2	2	1	3378	281.5	1	1	2	20	1			3	2	88	0	888	8	8
2020.08.31.	B241794413	B2417944	2014	2	1	2	B241	2	9	#NULL!	1	2	1	1	#NULL!	#NULL!	9230.64	#NULL!	#NULL!	#NULL!	7787.67	#NULL!	#NULL!	#NULL!	#NULL!	#NULL!	602	4	5	10	1	2	2	145	145	2	88	3	30	1		B241794416	#NULL!	#NULL!	#NULL!	#NULL!	#NULL!	#NULL!	#NULL!
2020.08.31.	B241794414	B2417944	2014	2	1	2	B241	2	14	#NULL!	1	2	1	1	#NULL!	#NULL!	9230.64	#NULL!	#NULL!	#NULL!	7593.47	#NULL!	#NULL!	#NULL!	#NULL!	#NULL!	602	4	5	10	1	2	2	145	145	2	88	3	30	1		B241794416	#NULL!	#NULL!	#NULL!	#NULL!	#NULL!	#NULL!	#NULL!
2020.08.31.	B241794415	B2417944	2014	2	1	2	B241	2	15	#NULL!	1	2	1	1	#NULL!	#NULL!	9230.64	#NULL!	#NULL!	#NULL!	17680.3	#NULL!	#NULL!	#NULL!	#NULL!	#NULL!	602	4	5	10	1	2	2	145	145	2	88	3	30	1		B241794416	#NULL!	#NULL!	#NULL!	#NULL!	#NULL!	#NULL!	#NULL!
2020.08.31.	B241794416	B2417944	2014	2	1	2	B241	2	49	#NULL!	1	2	1	1	3	7	9230.64	13625	12915.1	14098.5	13733.4	21037.2	17424.2	13713.6	34681.7	18788.1	602	4	5	10	1	2	2	145	145	1	4	1	30	1			5	2	88	0	888	8	8
2020.08.31.	B241796115	B2417961	2014	2	1	2	B241	2	40	#NULL!	2	3	2	3	3	3	9230.64	17280.1	22647.1	29642.4	#NULL!	#NULL!	37592.3	#NULL!	#NULL!	#NULL!	602	4	4	20	1	2	1	4200	350	1	1	2	20	1			3	1	14	0	888	8	8
2020.08.31.	B241797815	B2417978	2014	2	1	2	B241	2	29	#NULL!	2	3	3	3	4	2	9230.64	10147.1	#NULL!	30143.7	5877.66	21204.7	#NULL!	#NULL!	34692.4	#NULL!	602	3	4	20	1	2	1	4180	348.333	1	1	2	20	1			3	2	88	0	888	8	8
2020.08.31.	B241797816	B2417978	2014	2	1	2	B241	1	30	#NULL!	2	3	3	3	#NULL!	#NULL!	9230.64	#NULL!	#NULL!	#NULL!	11106.7	#NULL!	#NULL!	#NULL!	#NULL!	#NULL!	602	3	4	20	1	2	1	4180	348.333	1	1	1	20	2			#NULL!	#NULL!	#NULL!	#NULL!	#NULL!	#NULL!	#NULL!
2020.08.31.	B241804615	B2418046	2014	2	1	2	B241	2	27	#NULL!	2	3	2	3	4	7	9230.64	5073.54	#NULL!	16386.8	5877.66	16795	#NULL!	#NULL!	18236.9	#NULL!	602	2	2	20	3	2	1	3000	250	1	1	2	20	1			1	2	88	0	888	8	8
2020.08.31.	B241804616	B2418046	2014	2	1	2	B241	1	38	#NULL!	2	3	2	3	4	1	9230.64	11376.6	#NULL!	15297.8	10562.8	18087	#NULL!	#NULL!	17848.6	#NULL!	602	2	2	20	3	2	1	3000	250	1	1	1	20	1			4	2	88	0	888	8	8
2020.08.31.	B241809714	B2418097	2014	2	1	2	B241	1	8	#NULL!	2	2	2	2	1	#NULL!	9230.64	5000.92	#NULL!	#NULL!	#NULL!	#NULL!	#NULL!	#NULL!	#NULL!	#NULL!	602	3	7	10	3	2	1	2660	221.667	2	88	3	20	1			3	2	88	8	888	8	8
2020.08.31.	B241809716	B2418097	2014	2	1	2	B241	2	66	#NULL!	3	2	4	2	1	7	9230.64	14075.2	10471.5	21944.8	13141.1	20163.3	15783.2	10818.3	22435.1	16409.4	602	3	7	10	3	2	1	2660	221.667	1	3	6	20	1			3	2	88	1	52	1	1
2020.08.31.	B241814815	B2418148	2014	2	1	2	B241	2	28	#NULL!	4	4	4	5	4	1	9230.64	5073.54	#NULL!	16386.8	5877.66	16795	#NULL!	#NULL!	18236.9	#NULL!	602	2	2	20	3	2	1	6100	508.333	1	1	2	20	1			2	2	88	0	888	8	8
2020.08.31.	B241814816	B2418148	2014	2	1	2	B241	1	32	#NULL!	4	4	5	5	4	2	9230.64	10466.3	#NULL!	16699	11106.7	18999.1	#NULL!	#NULL!	19716.8	#NULL!	602	2	2	20	3	2	1	6100	508.333	1	1	1	20	1			3	2	88	0	888	8	8
2020.08.31.	B241818215	B2418182	2014	2	1	2	B241	1	63	#NULL!	3	3	4	4	4	5	9230.64	8239.99	20516.1	11147.1	#NULL!	#NULL!	30425.8	#NULL!	#NULL!	#NULL!	602	2	6	20	3	2	1	3780	315	1	1	3	20	2		B241818216	3	2	88	0	888	8	8
2020.08.31.	B241818216	B2418182	2014	2	1	2	B241	2	80	#NULL!	4	3	5	4	1	7	9230.64	9509.29	#NULL!	10972.4	19159.5	13442.2	#NULL!	#NULL!	22435.1	#NULL!	602	2	6	20	3	2	1	3780	315	1	3	1	20	2			3	1	14	0	888	8	8
2020.08.31.	B241819915	B2418199	2014	2	1	2	B241	2	72	#NULL!	3	2	4	2	2	7	9230.64	6655	20942.9	10972.4	6850.07	6721.09	31566.4	21636.7	11217.5	32818.8	602	2	2	20	2	2	1	2160	180	1	1	2	20	1			3	1	7	0	888	8	8
2020.08.31.	B241819916	B2418199	2014	2	1	2	B241	1	75	#NULL!	3	2	4	2	3	2	9230.64	8977.41	#NULL!	11147.1	9861.61	7363.47	#NULL!	#NULL!	11721.5	#NULL!	602	2	2	20	2	2	1	2160	180	1	1	1	20	1			3	2	88	0	888	8	8
2020.08.31.	B242643114	B2426431	2014	2	1	1	B242	1	18	#NULL!	1	1	1	1	#NULL!	#NULL!	8423.6	#NULL!	#NULL!	#NULL!	13585.1	#NULL!	#NULL!	#NULL!	#NULL!	#NULL!	613	3	5	10	1	1	2	25	25	2	88	3	30	2		B242643116	#NULL!	#NULL!	#NULL!	#NULL!	#NULL!	#NULL!	#NULL!
2020.08.31.	B242643115	B2426431	2014	2	1	1	B242	1	15	#NULL!	1	1	1	1	2	7	8423.6	21588.7	#NULL!	30386	13585.1	21095.7	#NULL!	#NULL!	21308.5	#NULL!	613	3	5	10	1	1	2	25	25	2	88	3	30	1		B242643116	4	2	88	8	888	8	8
2020.08.31.	B242643116	B2426431	2014	2	1	1	B242	2	46	#NULL!	1	1	1	1	3	7	8423.6	12433.8	#NULL!	12865.9	12532.7	14971.3	#NULL!	#NULL!	18946	#NULL!	613	3	5	10	1	1	2	25	25	1	3	1	30	2			3	2	88	0	888	8	8
2020.08.31.	B242648216	B2426482	2014	2	1	1	B242	2	65	#NULL!	2	2	3	2	3	7	8423.6	6422.29	9555.94	10013.1	5996.09	6133.46	14403.2	9872.48	10236.8	14974.7	613	1	1	20	2	1	1	960	80	1	3	1	20	1			3	2	88	0	888	8	8
2020.08.31.	B242704316	B2427043	2014	2	1	1	B242	2	77	#NULL!	2	1	3	1	1	7	8423.6	8677.89	9555.94	10013.1	8852.88	6133.46	14403.2	9872.48	10236.8	14974.7	613	1	1	10	1	1	1	425	35.4167	1	3	1	30	2			4	2	88	0	888	8	8
2020.08.31.	B242750215	B2427502	2014	2	1	1	B242	2	65	#NULL!	3	2	4	3	#NULL!	#NULL!	8423.6	#NULL!	#NULL!	#NULL!	5996.09	#NULL!	#NULL!	#NULL!	#NULL!	#NULL!	613	2	2	20	2	1	1	2400	200	1	1	2	20	1			#NULL!	#NULL!	#NULL!	#NULL!	#NULL!	#NULL!	#NULL!
2020.08.31.	B242750216	B2427502	2014	2	1	1	B242	1	69	#NULL!	3	2	3	3	3	7	8423.6	11684.2	#NULL!	20345	6659.63	13439.3	#NULL!	#NULL!	21393.4	#NULL!	613	2	2	20	2	1	1	2400	200	1	1	1	20	2			4	2	88	0	888	8	8
2020.08.31.	B242757016	B2427570	2014	2	1	1	B242	2	69	#NULL!	2	1	2	1	1	7	8423.6	6422.29	9555.94	10013.1	5996.09	6133.46	14403.2	9872.48	10236.8	14974.7	613	1	1	20	2	1	2	59	59	1	3	1	20	1			3	2	88	0	888	8	8
2020.08.31.	B242770615	B2427706	2014	2	1	1	B242	2	55	#NULL!	2	2	2	2	#NULL!	#NULL!	8423.6	15827.6	#NULL!	#NULL!	#NULL!	#NULL!	#NULL!	#NULL!	#NULL!	#NULL!	613	2	2	20	2	3	1	1800	150	1	1	2	10	1			9	9	99	9	999	9	9
2020.08.31.	B242772315	B2427723	2014	2	1	1	B242	2	53	#NULL!	2	2	2	3	3	3	8423.6	5875.69	10372.8	12349.5	5547.74	8782.34	15389.3	10648.1	12799.9	15548	613	2	2	20	2	3	1	2400	200	1	1	1	20	1			3	2	88	0	888	8	8
2020.08.31.	B242772316	B2427723	2014	2	1	1	B242	1	59	#NULL!	2	2	2	3	2	7	8423.6	4792.11	12673.2	12197.8	6661.31	11829.7	15498	15191.9	14132.9	18296.4	613	2	2	20	2	3	1	2400	200	1	1	2	20	1			3	2	88	0	888	8	8
2020.08.31.	B242774016	B2427740	2014	2	1	1	B242	1	57	#NULL!	4	4	5	5	2	5	8423.6	17856.9	22568.3	29935.7	#NULL!	#NULL!	30995.9	#NULL!	#NULL!	#NULL!	613	4	4	20	2	3	1	11400	950	1	1	1	20	1			3	1	10	0	888	8	8
2020.08.31.	B242780810	B2427808	2014	2	1	1	B242	2	62	#NULL!	3	3	4	3	#NULL!	#NULL!	8423.6	7815.46	#NULL!	13350.8	12535.7	8586.85	#NULL!	#NULL!	17061.3	#NULL!	613	6	7	20	3	3	1	5405	450.417	1	1	1	20	1			3	2	88	0	888	8	8
2020.08.31.	B242780811	B2427808	2014	2	1	1	B242	1	71	#NULL!	4	3	4	3	3	7	8423.6	7082.02	18722.4	13563.3	9097.92	9407.54	27765.6	19913.4	17827.8	29824.1	613	6	7	20	3	3	1	5405	450.417	1	1	2	20	1			3	2	88	0	888	8	8
2020.08.31.	B242780812	B2427808	2014	2	1	1	B242	2	1	19	2	3	3	3	1	#NULL!	8423.6	8775.38	#NULL!	#NULL!	8775.38	9603.08	#NULL!	#NULL!	#NULL!	#NULL!	613	6	7	20	3	3	1	5405	450.417	2	88	5	20	1		B242780815	2	2	88	8	888	8	8
2020.08.31.	B242780813	B2427808	2014	2	1	1	B242	1	6	77	2	3	3	3	1	#NULL!	8423.6	4563.69	#NULL!	#NULL!	5201.95	10533.8	#NULL!	#NULL!	#NULL!	#NULL!	613	6	7	20	3	3	1	5405	450.417	2	88	5	20	1		B242780815	2	2	88	8	888	8	8
2020.08.31.	B242780814	B2427808	2014	2	1	1	B242	2	10	#NULL!	2	3	2	3	1	#NULL!	8423.6	9348.81	#NULL!	13819.1	6929.56	14552	#NULL!	#NULL!	18084.7	#NULL!	613	6	7	20	3	3	1	5405	450.417	2	88	5	20	1		B242780815	2	2	88	8	888	8	8
2020.08.31.	B242780815	B2427808	2014	2	1	1	B242	2	37	#NULL!	2	3	2	3	4	1	8423.6	11592.5	#NULL!	15703.1	#NULL!	#NULL!	#NULL!	#NULL!	#NULL!	#NULL!	613	6	7	20	3	3	1	5405	450.417	1	1	4	20	1			3	2	88	0	888	8	8
2020.08.31.	B242782516	B2427825	2014	2	1	1	B242	1	59	#NULL!	1	1	1	1	#NULL!	#NULL!	8423.6	9584.22	22568.3	#NULL!	13322.6	20627.7	#NULL!	25731.5	#NULL!	#NULL!	613	2	2	20	2	3	9	17	17	1	1	1	20	1			9	9	99	9	999	9	9
2020.08.31.	B242787615	B2427876	2014	2	1	1	B242	2	64	#NULL!	1	1	1	1	1	7	8423.6	8792.39	22567.8	15019.6	9401.78	9200.2	36494.2	25611.3	15355.2	40817.9	613	3	4	20	2	3	1	508	42.3333	1	1	1	20	1			3	1	7	0	888	8	8
2020.08.31.	B242787616	B2427876	2014	2	1	1	B242	1	73	#NULL!	1	1	1	1	3	7	8423.6	7967.28	#NULL!	15258.7	6823.44	10079.5	#NULL!	#NULL!	16045	#NULL!	613	3	4	20	2	3	1	508	42.3333	1	1	2	20	2			3	2	88	0	888	8	8
2020.08.31.	B242791011	B2427910	2014	2	1	1	B242	1	3	42	2	3	2	3	1	#NULL!	8423.6	6650.05	#NULL!	#NULL!	6650.05	8312.39	#NULL!	#NULL!	#NULL!	#NULL!	613	6	7	20	3	3	1	4389	365.75	2	88	3	20	1	B242791014	B242791013	3	2	88	8	888	8	8
2020.08.31.	B242791013	B2427910	2014	2	1	1	B242	2	34	#NULL!	2	3	2	3	3	7	8423.6	12761.8	#NULL!	12841.8	15877.1	13584.3	#NULL!	#NULL!	18361.2	#NULL!	613	6	7	20	3	3	1	4389	365.75	1	1	2	20	1			3	1	7	0	888	8	8
2020.08.31.	B242791014	B2427910	2014	2	1	1	B242	1	34	#NULL!	2	3	2	3	#NULL!	#NULL!	8423.6	9551.18	#NULL!	15239	#NULL!	#NULL!	#NULL!	#NULL!	#NULL!	#NULL!	613	6	7	20	3	3	1	4389	365.75	1	1	1	20	1	B242791016	B242791015	#NULL!	#NULL!	#NULL!	#NULL!	#NULL!	#NULL!	#NULL!
2020.08.31.	B242791015	B2427910	2014	2	1	1	B242	2	59	#NULL!	2	3	3	3	2	6	8423.6	7913.78	#NULL!	11092.9	10753.8	9875.85	#NULL!	#NULL!	15027.4	#NULL!	613	6	7	20	3	3	1	4389	365.75	1	1	6	20	1			3	1	10	0	888	8	8
2020.08.31.	B242791016	B2427910	2014	2	1	1	B242	1	60	#NULL!	2	3	3	3	1	7	8423.6	7519.56	18722.4	10172.5	10523.5	8399.59	27765.6	19913.4	14262.2	29824.1	613	6	7	20	3	3	1	4389	365.75	1	1	6	20	2			3	2	88	0	888	8	8
2020.08.31.	B242796115	B2427961	2014	2	1	1	B242	2	28	#NULL!	1	2	1	2	4	1	8423.6	4629.96	#NULL!	14954.1	#NULL!	#NULL!	#NULL!	#NULL!	#NULL!	#NULL!	613	2	5	20	2	3	1	1450	120.833	2	88	3	20	1		B242796116	3	1	3	0	888	8	8
2020.08.31.	B242796116	B2427961	2014	2	1	1	B242	2	57	#NULL!	1	2	2	2	3	3	8423.6	7913.78	9962.21	11092.9	16130.7	15801.4	14960.3	10145	22541.1	15515.4	613	2	5	20	2	3	1	1450	120.833	1	4	1	20	1			1	1	2	0	888	8	8
2020.08.31.	B242802914	B2428029	2014	2	1	1	B242	2	31	#NULL!	2	2	2	3	#NULL!	#NULL!	8423.6	#NULL!	#NULL!	#NULL!	11907.8	#NULL!	#NULL!	#NULL!	#NULL!	#NULL!	613	3	6	20	1	3	1	3000	250	1	1	3	20	1	B242802916	B242802915	#NULL!	#NULL!	#NULL!	#NULL!	#NULL!	#NULL!	#NULL!
2020.08.31.	B242802915	B2428029	2014	2	1	1	B242	2	53	#NULL!	2	2	2	3	3	7	8423.6	8813.53	10372.8	18524.2	5547.74	13173.5	15389.3	10648.1	19199.8	15548	613	3	6	20	1	3	1	3000	250	1	1	2	10	1			3	2	88	0	888	8	8
2020.08.31.	B242802916	B2428029	2014	2	1	1	B242	1	58	#NULL!	2	2	2	3	3	3	8423.6	7188.16	12673.2	18296.6	6661.31	17744.5	15498	15191.9	21199.3	18296.4	613	3	6	20	1	3	1	3000	250	1	1	1	10	1			3	2	88	0	888	8	8
2020.08.31.	B242811415	B2428114	2014	2	1	1	B242	1	60	#NULL!	1	1	1	1	#NULL!	#NULL!	8423.6	#NULL!	#NULL!	#NULL!	7892.64	#NULL!	#NULL!	#NULL!	#NULL!	#NULL!	613	2	2	20	2	3	1	660	55	1	1	2	20	1			#NULL!	#NULL!	#NULL!	#NULL!	#NULL!	#NULL!	#NULL!
2020.08.31.	B242811416	B2428114	2014	2	1	1	B242	2	57	#NULL!	1	1	1	1	1	5	8423.6	15827.6	19924.4	22185.8	8065.33	15801.4	29920.7	20290.1	22541.1	31030.8	613	2	2	20	2	3	1	660	55	1	1	1	20	1			3	1	5	0	888	8	8
2020.08.31.	B242816515	B2428165	2014	2	1	1	B242	2	60	#NULL!	4	4	5	4	3	3	8423.6	17584.8	19111.9	29343.1	18803.6	18400.4	28806.5	19745	30710.3	29949.4	613	3	6	20	2	3	1	6100	508.333	1	1	2	10	1			4	2	88	1	45	1	1
2020.08.31.	B242819914	B2428199	2014	2	1	1	B242	2	19	#NULL!	2	2	2	3	3	7	8423.6	21920	#NULL!	25958	#NULL!	#NULL!	#NULL!	#NULL!	#NULL!	#NULL!	613	3	5	20	1	3	1	3000	250	2	88	3	20	1			3	2	88	0	888	8	8
2020.08.31.	B242819915	B2428199	2014	2	1	1	B242	2	24	#NULL!	2	2	2	3	4	7	8423.6	15226.5	#NULL!	18021.5	#NULL!	#NULL!	#NULL!	#NULL!	#NULL!	#NULL!	613	3	5	20	1	3	1	3000	250	2	88	3	20	1			2	2	88	0	888	8	8
2020.08.31.	B243721316	B2437213	2014	2	1	1	B243	2	74	#NULL!	1	1	1	1	1	7	5671.33	8177.7	12867.4	13483	8417.41	8258.92	19394.5	13293.6	13784.2	20164	613	2	5	20	2	1	1	200	17	1	3	1	20	2			3	2	88	1	59	1	1
2020.08.31.	B243729816	B2437298	2014	2	1	1	B243	2	75	#NULL!	2	1	2	1	1	6	5671.33	5842.54	6433.71	6741.48	5960.36	4129.46	9697.24	6646.82	6892.09	10082	613	1	1	20	2	1	1	401	33.4167	1	4	1	20	1			4	1	3	0	888	8	8
2020.08.31.	B243736614	B2437366	2014	2	1	1	B243	1	24	#NULL!	1	2	1	2	3	7	5671.33	18732.7	#NULL!	23611.4	26542.6	25601.6	#NULL!	#NULL!	24775.7	#NULL!	613	3	5	20	1	1	1	2000	166.667	2	88	3	20	1		B243736616	3	2	88	0	888	8	8
2020.08.31.	B243736616	B2437366	2014	2	1	1	B243	2	52	#NULL!	1	2	1	2	#NULL!	#NULL!	5671.33	5933.86	6983.64	12471.8	5602.67	8869.29	10361.1	7169.04	12926.6	10467.9	613	3	5	20	1	1	1	2000	166.667	1	4	1	20	1			9	9	99	9	999	9	9
2020.08.31.	B243740015	B2437400	2014	2	1	1	B243	2	72	#NULL!	1	1	1	1	1	7	5671.33	4088.85	#NULL!	6741.48	#NULL!	#NULL!	#NULL!	#NULL!	#NULL!	#NULL!	613	2	2	20	2	1	1	334	27.8333	1	1	2	20	2			3	2	88	1	68	1	1
2020.08.31.	B243740016	B2437400	2014	2	1	1	B243	1	75	#NULL!	1	1	1	1	1	7	5671.33	5515.75	12605.1	6848.81	#NULL!	#NULL!	18693.7	#NULL!	#NULL!	#NULL!	613	2	2	20	2	1	1	334	27.8333	1	1	1	20	2			1	2	88	1	72	1	1
2020.08.31.	B243748516	B2437485	2014	2	1	1	B243	2	80	#NULL!	1	1	2	1	1	7	5671.33	5842.54	#NULL!	6741.48	5960.36	4129.46	#NULL!	#NULL!	6892.09	#NULL!	613	1	1	20	1	1	1	253	21.0833	1	3	1	10	2			3	2	88	1	78	1	1
2020.08.31.	B243753616	B2437536	2014	2	1	1	B243	2	76	#NULL!	2	1	3	1	1	7	5671.33	5842.54	6433.71	6741.48	5960.36	4129.46	9697.24	6646.82	6892.09	10082	613	1	1	20	1	1	1	500	41.6667	1	3	1	30	2			3	2	88	1	70	1	1
2020.08.31.	B243760415	B2437604	2014	2	1	1	B243	2	52	#NULL!	1	2	1	2	3	3	5671.33	5933.86	6983.64	12471.8	5602.67	8869.29	10361.1	7169.04	12926.6	10467.9	613	3	4	10	1	1	1	2016	168	1	1	1	30	2			3	2	88	0	888	8	8
2020.08.31.	B243760416	B2437604	2014	2	1	1	B243	1	56	#NULL!	1	2	1	2	3	7	5671.33	4839.56	8532.45	12318.5	6727.27	11946.8	10434.3	10228.2	14272.8	12318.4	613	3	4	10	1	1	1	2016	168	1	1	2	30	2			5	1	14	0	888	8	8
2020.08.31.	B243767212	B2437672	2014	2	1	1	B243	2	80	#NULL!	3	2	4	2	1	7	5671.33	11685.1	#NULL!	#NULL!	5960.36	8258.92	#NULL!	#NULL!	#NULL!	#NULL!	613	4	7	20	1	1	1	1815	151.25	1	3	6	10	2			3	1	14	1	71	1	1
2020.08.31.	B243767214	B2437672	2014	2	1	1	B243	1	19	#NULL!	1	2	1	2	#NULL!	#NULL!	5671.33	#NULL!	#NULL!	#NULL!	9146.42	#NULL!	#NULL!	#NULL!	#NULL!	#NULL!	613	4	7	20	1	1	1	1815	151.25	2	88	3	10	1	B243767216		#NULL!	#NULL!	#NULL!	#NULL!	#NULL!	#NULL!	#NULL!
2020.08.31.	B243767215	B2437672	2014	2	1	1	B243	1	44	#NULL!	1	2	1	2	#NULL!	#NULL!	5671.33	#NULL!	#NULL!	#NULL!	15934	#NULL!	#NULL!	#NULL!	#NULL!	#NULL!	613	4	7	20	1	1	1	1815	151.25	2	88	8	10	9		B243767212	#NULL!	#NULL!	#NULL!	#NULL!	#NULL!	#NULL!	#NULL!
2020.08.31.	B243767216	B2437672	2014	2	1	1	B243	1	56	#NULL!	1	2	1	2	2	6	5671.33	6452.74	22568.3	29935.7	4484.84	15929.1	31302.8	25731.5	34092.1	36955.1	613	4	7	20	1	1	1	1815	151.25	1	4	1	20	1		B243767212	4	2	88	0	888	8	8
2020.08.31.	B243772316	B2437723	2014	2	1	1	B243	2	73	#NULL!	2	1	2	1	1	7	5671.33	4088.85	#NULL!	6741.48	4208.7	4129.46	#NULL!	#NULL!	6892.09	#NULL!	613	1	1	10	1	1	1	414	34.5	1	4	1	30	2			4	1	14	1	64	1	1
2020.08.31.	B243779116	B2437791	2014	2	1	1	B243	1	68	#NULL!	1	1	1	1	1	6	5671.33	3933.31	6302.57	6848.81	4483.71	4524.14	9346.84	6703.53	7201.72	10039.8	613	1	1	10	1	1	1	369	30.75	1	4	1	30	1			3	2	88	0	888	8	8
2020.08.31.	B243780815	B2437808	2014	2	1	1	B243	2	52	#NULL!	3	4	4	4	3	7	5671.33	5933.86	6983.64	12471.8	11205.3	17738.6	10361.1	14338.1	25853.2	20935.9	613	3	4	20	2	3	1	5500	458.333	1	1	2	20	1			3	2	88	0	888	8	8
2020.08.31.	B243780816	B2437808	2014	2	1	1	B243	1	54	#NULL!	3	4	4	4	4	1	5671.33	17454.7	13383.5	19557.4	#NULL!	#NULL!	16146.2	#NULL!	#NULL!	#NULL!	613	3	4	20	2	3	1	5500	458.333	1	1	1	20	1			3	2	88	0	888	8	8
2020.08.31.	B243787615	B2437876	2014	2	1	1	B243	2	46	#NULL!	2	3	2	3	4	3	5671.33	8371.26	15870.1	8662.19	20891	21037.2	21411	16851.4	34015.2	23086.9	613	4	4	20	1	1	1	3600	300	1	1	2	10	1			2	2	88	0	888	8	8
2020.08.31.	B243787616	B2437876	2014	2	1	1	B243	1	45	#NULL!	2	3	2	3	3	3	5671.33	8802.07	#NULL!	12580.4	#NULL!	#NULL!	#NULL!	#NULL!	#NULL!	#NULL!	613	4	4	20	1	1	1	3600	300	1	1	1	10	2			3	2	88	0	888	8	8
2020.08.31.	B243801214	B2438012	2014	2	1	1	B243	1	33	#NULL!	1	1	1	1	#NULL!	#NULL!	5671.33	#NULL!	#NULL!	#NULL!	6823.98	#NULL!	#NULL!	#NULL!	#NULL!	#NULL!	613	3	4	20	2	1	1	1200	100	2	88	3	20	2	B243801216	B243801215	#NULL!	#NULL!	#NULL!	#NULL!	#NULL!	#NULL!	#NULL!
2020.08.31.	B243801215	B2438012	2014	2	1	1	B243	2	66	#NULL!	2	1	2	1	1	3	5671.33	6485.87	12867.4	10112.2	4036.97	6194.19	19394.5	13293.6	10338.1	20164	613	3	4	20	2	1	1	1200	100	1	1	2	20	2			4	2	88	0	888	8	8
2020.08.31.	B243801216	B2438012	2014	2	1	1	B243	1	71	#NULL!	2	1	2	1	3	7	5671.33	5364.11	#NULL!	10273.2	3062.66	6786.21	#NULL!	#NULL!	10802.6	#NULL!	613	3	4	20	2	1	1	1200	100	1	1	1	20	2			3	2	88	1	71	1	1
2020.08.31.	B243802915	B2438029	2014	2	1	1	B243	1	58	#NULL!	1	2	1	2	3	6	5671.33	3226.37	#NULL!	8212.35	4484.84	7964.54	#NULL!	#NULL!	9515.2	#NULL!	613	2	2	20	1	1	1	1440	120	1	1	2	10	2			3	2	88	0	888	8	8
2020.08.31.	B243802916	B2438029	2014	2	1	1	B243	2	62	#NULL!	2	2	2	2	1	7	5671.33	3946.42	#NULL!	6741.48	4219.94	4129.46	#NULL!	#NULL!	6892.09	#NULL!	613	2	2	20	1	1	1	1440	120	1	1	1	10	2			1	2	88	0	888	8	8
2020.08.31.	B243804616	B2438046	2014	2	1	1	B243	2	73	#NULL!	1	1	1	1	#NULL!	#NULL!	5671.33	4088.85	6433.71	6741.48	4208.7	4129.46	9697.24	6646.82	6892.09	10082	613	1	1	20	1	1	1	336	28	1	3	1	10	1			9	9	99	9	999	9	9
2020.08.31.	B243806316	B2438063	2014	2	1	1	B243	2	75	#NULL!	1	1	2	1	1	7	5671.33	5842.54	6433.71	6741.48	5960.36	4129.46	9697.24	6646.82	6892.09	10082	613	1	1	20	1	1	1	282	23.5	1	1	1	20	2			4	2	88	1	65	1	1
2020.08.31.	B243813116	B2438131	2014	2	1	1	B243	2	71	#NULL!	1	1	1	1	1	7	5671.33	4088.85	#NULL!	6741.48	4208.7	4129.46	#NULL!	#NULL!	6892.09	#NULL!	613	1	1	20	2	1	1	200	17	1	3	1	20	1			3	1	7	0	888	8	8
2020.08.31.	B243819916	B2438199	2014	2	1	1	B243	2	79	#NULL!	2	1	3	1	1	7	5671.33	5842.54	#NULL!	6741.48	5960.36	4129.46	#NULL!	#NULL!	6892.09	#NULL!	613	1	1	20	1	1	1	476	39.6667	1	3	1	20	2			5	2	88	1	75	1	1
2020.08.31.	B243821616	B2438216	2014	2	1	1	B243	2	66	#NULL!	2	1	2	1	1	6	5671.33	4323.92	6433.71	6741.48	4036.97	4129.46	9697.24	6646.82	6892.09	10082	613	1	1	10	1	1	2	50	50	1	3	1	30	2			5	1	14	0	888	8	8
2020.08.31.	B244604016	B2446040	2014	2	1	1	B244	2	72	#NULL!	1	1	1	1	#NULL!	#NULL!	10492	7564.38	#NULL!	#NULL!	7786.1	7639.5	#NULL!	#NULL!	#NULL!	#NULL!	613	1	1	20	1	1	1	261	21.75	1	3	1	10	1			9	9	99	9	999	9	9
2020.08.31.	B244612516	B2446125	2014	2	1	1	B244	1	57	#NULL!	1	2	1	2	#NULL!	#NULL!	10492	11937.6	#NULL!	#NULL!	#NULL!	#NULL!	#NULL!	#NULL!	#NULL!	#NULL!	613	2	3	20	1	1	2	140	140	1	4	1	20	1			9	9	99	9	999	9	9
2020.08.31.	B244665215	B2446652	2014	2	1	1	B244	2	26	#NULL!	1	2	1	2	4	3	10492	11533.6	#NULL!	30143.7	13361.6	21204.7	#NULL!	#NULL!	34692.4	#NULL!	613	2	3	20	1	1	1	1710	142.5	2	88	1	20	1			3	2	88	0	888	8	8
2020.08.31.	B244668615	B2446686	2014	2	1	1	B244	2	37	#NULL!	4	4	4	4	4	3	10492	18219.8	#NULL!	29338.4	13129.2	20500	#NULL!	#NULL!	28823.6	#NULL!	613	2	2	20	2	1	1	5000	416.667	1	1	2	20	1			2	2	88	0	888	8	8
2020.08.31.	B244668616	B2446686	2014	2	1	1	B244	1	36	#NULL!	3	4	4	4	#NULL!	#NULL!	10492	#NULL!	#NULL!	#NULL!	12006.2	#NULL!	#NULL!	#NULL!	#NULL!	#NULL!	613	2	2	20	2	1	1	5000	416.667	1	1	1	20	1			#NULL!	#NULL!	#NULL!	#NULL!	#NULL!	#NULL!	#NULL!
2020.08.31.	B244697515	B2446975	2014	2	1	1	B244	2	20	#NULL!	3	3	4	4	#NULL!	#NULL!	10492	12643.5	#NULL!	#NULL!	#NULL!	#NULL!	#NULL!	#NULL!	#NULL!	#NULL!	613	2	3	20	1	1	2	300	300	2	88	10	20	1			#NULL!	#NULL!	#NULL!	#NULL!	#NULL!	#NULL!	#NULL!
2020.08.31.	B244697516	B2446975	2014	2	1	1	B244	2	21	#NULL!	3	3	4	4	#NULL!	#NULL!	10492	12643.5	#NULL!	#NULL!	#NULL!	#NULL!	#NULL!	#NULL!	#NULL!	#NULL!	613	2	3	20	1	1	2	300	300	2	88	1	20	1			9	9	99	9	999	9	9
2020.08.31.	B244709416	B2447094	2014	2	1	1	B244	1	69	#NULL!	1	1	2	1	1	7	10492	7276.62	#NULL!	12670.3	8294.86	8369.65	#NULL!	#NULL!	13323.2	#NULL!	613	1	1	20	1	1	1	703	58.5833	1	4	1	20	2			5	1	14	1	59	1	1
2020.08.31.	B244750216	B2447502	2014	2	1	1	B244	2	25	#NULL!	1	1	1	1	4	7	10492	11533.6	#NULL!	30143.7	13361.6	21204.7	#NULL!	#NULL!	34692.4	#NULL!	613	2	3	20	1	1	1	720	60	2	88	1	20	1			4	1	14	0	888	8	8
2020.08.31.	B244768915	B2447689	2014	2	1	1	B244	2	67	#NULL!	1	1	2	1	3	7	10492	7999.24	22567.8	12471.7	7468.4	7639.5	35879.8	24593.2	12750.4	37303.3	613	2	2	20	2	1	1	720	60	1	1	1	20	2			2	1	3	1	61	1	1
2020.08.31.	B244768916	B2447689	2014	2	1	1	B244	1	68	#NULL!	1	1	1	1	#NULL!	#NULL!	10492	7276.62	#NULL!	12670.3	8294.86	8369.65	#NULL!	#NULL!	13323.2	#NULL!	613	2	2	20	2	1	1	720	60	1	1	2	20	2			9	9	99	9	999	9	9
2020.08.31.	B244770613	B2447706	2014	2	1	1	B244	1	11	#NULL!	1	2	1	1	1	#NULL!	10492	13620.5	#NULL!	18950.1	11666.4	12786.7	#NULL!	#NULL!	14785.4	#NULL!	613	4	4	20	1	1	1	1800	150	2	88	3	20	1	B244770616	B244770615	2	2	88	8	888	8	8
2020.08.31.	B244770614	B2447706	2014	2	1	1	B244	1	14	#NULL!	1	2	1	1	1	#NULL!	10492	13620.5	#NULL!	18950.1	11666.4	12786.7	#NULL!	#NULL!	14785.4	#NULL!	613	4	4	20	1	1	1	1800	150	2	88	3	20	1	B244770616	B244770615	1	1	7	8	888	8	8
2020.08.31.	B244770615	B2447706	2014	2	1	1	B244	2	41	#NULL!	1	2	1	1	4	3	10492	9820.69	14579.5	16846.5	13943.1	12375	21863.6	15127.1	16854.4	23038.8	613	4	4	20	1	1	1	1800	150	1	1	2	10	2			2	2	88	0	888	8	8
2020.08.31.	B244770616	B2447706	2014	2	1	1	B244	1	44	#NULL!	1	2	1	1	4	1	10492	20229.9	21735.3	22696.8	20426	22570.8	29230.8	26879.8	26897.6	35882.2	613	4	4	20	1	1	1	1800	150	1	1	1	20	1			3	2	88	0	888	8	8
2020.08.31.	B244797816	B2447978	2014	2	1	1	B244	2	19	#NULL!	3	3	3	3	#NULL!	#NULL!	10492	21920	#NULL!	#NULL!	#NULL!	#NULL!	#NULL!	#NULL!	#NULL!	#NULL!	613	1	1	20	1	1	1	2400	200	2	88	1	99	2			9	9	99	9	999	9	9
2020.08.31.	B244808016	B2448080	2014	2	1	1	B244	1	69	#NULL!	1	1	2	1	1	7	10492	7276.62	#NULL!	12670.3	8294.86	8369.65	#NULL!	#NULL!	13323.2	#NULL!	613	1	1	20	1	1	1	762	63.5	1	4	1	10	1			3	2	88	1	68	1	1
2020.08.31.	B244814815	B2448148	2014	2	1	1	B244	1	27	#NULL!	1	1	1	1	4	7	10492	20034.3	#NULL!	26673.7	19668	23664.8	#NULL!	#NULL!	29647.9	#NULL!	613	2	5	10	1	1	1	1138	94.8333	2	88	3	30	1		B244814816	1	2	88	0	888	8	8
2020.08.31.	B244814816	B2448148	2014	2	1	1	B244	2	57	#NULL!	1	1	1	1	2	6	10492	9856.97	12408.4	13816.7	10045.7	9840.65	18633.8	12636.1	14038	19325.1	613	2	5	10	1	1	1	1138	94.8333	1	3	1	30	1			3	1	10	0	888	8	8
2020.08.31.	B244816514	B2448165	2014	2	1	1	B244	1	33	#NULL!	3	4	4	4	#NULL!	#NULL!	10492	11896.4	#NULL!	#NULL!	12624.4	21086.4	#NULL!	#NULL!	#NULL!	#NULL!	613	3	4	20	2	1	1	5548	462.333	2	88	3	20	1	B244816516	B244816515	9	9	99	9	999	9	9
2020.08.31.	B244816515	B2448165	2014	2	1	1	B244	2	61	#NULL!	4	4	5	4	#NULL!	#NULL!	10492	7300.88	#NULL!	#NULL!	7806.89	7639.5	#NULL!	#NULL!	#NULL!	#NULL!	613	3	4	20	2	1	1	5548	462.333	1	1	2	20	1			#NULL!	#NULL!	#NULL!	#NULL!	#NULL!	#NULL!	#NULL!
2020.08.31.	B244816516	B2448165	2014	2	1	1	B244	1	65	#NULL!	4	4	5	4	#NULL!	#NULL!	10492	7276.62	#NULL!	#NULL!	8294.86	8369.65	#NULL!	#NULL!	#NULL!	#NULL!	613	3	4	20	2	1	1	5548	462.333	1	1	1	20	1			#NULL!	#NULL!	#NULL!	#NULL!	#NULL!	#NULL!	#NULL!
2020.08.31.	B244818215	B2448182	2014	2	1	1	B244	2	78	#NULL!	2	1	2	1	1	7	10492	10808.7	#NULL!	24943.5	11026.7	7639.5	#NULL!	#NULL!	25500.7	#NULL!	613	2	2	20	2	1	1	507	42.25	1	1	2	20	2			3	2	88	0	888	8	8
2020.08.31.	B244818216	B2448182	2014	2	1	1	B244	1	80	#NULL!	1	1	2	1	#NULL!	#NULL!	10492	10204.1	#NULL!	#NULL!	11209.2	8369.65	#NULL!	#NULL!	#NULL!	#NULL!	613	2	2	20	2	1	1	507	42.25	1	1	1	20	2			9	9	99	9	999	9	9
2020.08.31.	B244819912	B2448199	2014	2	1	1	B244	2	9	#NULL!	3	3	4	4	1	#NULL!	10492	10129.5	#NULL!	#NULL!	8851.82	12067.4	#NULL!	#NULL!	#NULL!	#NULL!	613	5	4	20	2	1	1	6000	500	2	88	3	10	1		B244819916	2	2	88	8	888	8	8
2020.08.31.	B244819913	B2448199	2014	2	1	1	B244	2	11	#NULL!	3	3	3	4	1	#NULL!	10492	11644.4	#NULL!	17212.3	8631.08	16183.1	#NULL!	#NULL!	18020.2	#NULL!	613	5	4	20	2	1	1	6000	500	2	88	3	10	1		B244819916	1	2	88	8	888	8	8
2020.08.31.	B244819914	B2448199	2014	2	1	1	B244	2	13	#NULL!	3	3	3	4	1	#NULL!	10492	11644.4	#NULL!	17212.3	12946.6	16183.1	#NULL!	#NULL!	18020.2	#NULL!	613	5	4	20	2	1	1	6000	500	2	88	3	10	1		B244819916	2	2	88	8	888	8	8
2020.08.31.	B244819916	B2448199	2014	2	1	1	B244	2	44	#NULL!	3	3	3	4	4	3	10492	18186.1	22647.1	30289.3	19341	15468.8	37592.3	25633.6	22472.6	41969.6	613	5	4	20	2	1	1	6000	500	1	1	2	10	1			3	2	88	0	888	8	8
2020.08.31.	B245733215	B2457332	2014	2	1	2	B245	2	50	#NULL!	3	4	4	5	4	7	5254.94	10996.4	12941.8	23112.2	#NULL!	#NULL!	19200.8	#NULL!	#NULL!	#NULL!	602	4	4	20	2	2	2	700	700	1	1	2	20	2			2	2	88	0	888	8	8
2020.08.31.	B245734915	B2457349	2014	2	1	2	B245	2	54	#NULL!	4	4	5	5	1	3	5254.94	3665.46	6470.89	7704.06	3460.88	5478.74	9600.42	6642.69	7985.01	9699.38	602	2	2	20	2	2	1	7560	630	1	1	1	10	1			3	2	88	0	888	8	8
2020.08.31.	B245734916	B2457349	2014	2	1	2	B245	1	58	#NULL!	4	4	5	5	4	1	5254.94	2989.49	7905.99	7609.4	4155.56	7379.77	9668.17	9477.25	8816.58	11413.9	602	2	2	20	2	2	1	7560	630	1	1	2	10	1			2	2	88	0	888	8	8
2020.08.31.	B245736615	B2457366	2014	2	1	2	B245	2	51	#NULL!	4	4	5	5	4	1	5254.94	3665.46	6470.89	7704.06	3460.88	5478.74	9600.42	6642.69	7985.01	9699.38	602	2	2	20	3	2	1	14000	1166.67	1	1	2	20	1			2	2	88	0	888	8	8
2020.08.31.	B245736616	B2457366	2014	2	1	2	B245	1	54	#NULL!	4	4	5	5	4	1	5254.94	10782.1	12400.9	12081	14834.3	13464.9	14960.7	16109.4	14910.9	18744.2	602	2	2	20	3	2	1	14000	1166.67	1	1	1	20	1			3	2	88	1	51	1	1
2020.08.31.	B245741714	B2457417	2014	2	1	2	B245	1	27	#NULL!	4	4	5	5	4	5	5254.94	17450.8	#NULL!	13359.6	#NULL!	#NULL!	#NULL!	#NULL!	#NULL!	#NULL!	602	3	4	20	3	2	2	680	680	2	88	3	20	1	B245741716	B245741715	3	2	88	0	888	8	8
2020.08.31.	B245741715	B2457417	2014	2	1	2	B245	2	64	#NULL!	4	4	5	5	4	7	5254.94	3656.67	11922.7	6246.52	5865.17	5739.41	17970.5	12317.6	9579.1	18683.5	602	3	4	20	3	2	2	680	680	1	1	2	10	1			3	2	88	1	54	1	1
2020.08.31.	B245741716	B2457417	2014	2	1	2	B245	1	73	#NULL!	4	4	5	5	4	1	5254.94	3313.51	#NULL!	6345.96	4256.7	6287.96	#NULL!	#NULL!	10009.5	#NULL!	602	3	4	20	3	2	2	680	680	1	1	1	10	2			3	2	88	1	64	1	1
2020.08.31.	B245748513	B2457485	2014	2	1	2	B245	2	6	81	4	4	5	5	#NULL!	#NULL!	5254.94	5073.37	#NULL!	#NULL!	4433.47	6446.92	#NULL!	#NULL!	#NULL!	#NULL!	602	4	4	20	2	2	1	15000	1250	2	88	3	20	1	B245748516	B245748515	#NULL!	#NULL!	#NULL!	#NULL!	#NULL!	#NULL!	#NULL!
2020.08.31.	B245748514	B2457485	2014	2	1	2	B245	2	12	#NULL!	4	4	5	5	#NULL!	#NULL!	5254.94	5832.12	#NULL!	8620.83	4322.91	8645.75	#NULL!	#NULL!	10153.7	#NULL!	602	4	4	20	2	2	1	15000	1250	2	88	3	20	1	B245748516	B245748515	#NULL!	#NULL!	#NULL!	#NULL!	#NULL!	#NULL!	#NULL!
2020.08.31.	B245748515	B2457485	2014	2	1	2	B245	2	43	#NULL!	4	4	5	5	#NULL!	#NULL!	5254.94	9837.46	#NULL!	16875.2	6983.48	8264.12	#NULL!	#NULL!	12662.4	#NULL!	602	4	4	20	2	2	1	15000	1250	1	1	2	20	1			9	9	99	9	999	9	9
2020.08.31.	B245748516	B2457485	2014	2	1	2	B245	1	43	#NULL!	4	4	5	5	#NULL!	#NULL!	5254.94	#NULL!	#NULL!	#NULL!	14764.1	#NULL!	#NULL!	#NULL!	#NULL!	#NULL!	602	4	4	20	2	2	1	15000	1250	1	1	1	20	1			#NULL!	#NULL!	#NULL!	#NULL!	#NULL!	#NULL!	#NULL!
2020.08.31.	B245757013	B2457570	2014	2	1	2	B245	2	13	#NULL!	4	4	5	5	#NULL!	#NULL!	5254.94	#NULL!	#NULL!	#NULL!	4322.91	#NULL!	#NULL!	#NULL!	#NULL!	#NULL!	602	4	4	20	2	2	1	7600	633.333	2	88	3	20	1	B245757016	B245757015	#NULL!	#NULL!	#NULL!	#NULL!	#NULL!	#NULL!	#NULL!
2020.08.31.	B245757014	B2457570	2014	2	1	2	B245	2	15	#NULL!	4	4	4	5	#NULL!	#NULL!	5254.94	#NULL!	#NULL!	#NULL!	10065.3	#NULL!	#NULL!	#NULL!	#NULL!	#NULL!	602	4	4	20	2	2	1	7600	633.333	2	88	3	20	1	B245757016	B245757015	#NULL!	#NULL!	#NULL!	#NULL!	#NULL!	#NULL!	#NULL!
2020.08.31.	B245757015	B2457570	2014	2	1	2	B245	2	41	#NULL!	4	4	4	5	4	1	5254.94	4918.73	#NULL!	8437.61	6983.48	12396.2	#NULL!	#NULL!	16883.2	#NULL!	602	4	4	20	2	2	1	7600	633.333	1	1	2	20	1			3	2	88	0	888	8	8
2020.08.31.	B245757016	B2457570	2014	2	1	2	B245	1	43	#NULL!	4	4	4	5	4	3	5254.94	17641	21772.4	11367.8	14764.1	22570.8	29280.7	26925.7	26943.6	35943.5	602	4	4	20	2	2	1	7600	633.333	1	1	1	10	1			2	2	88	1	40	1	1
2020.08.31.	B245770613	B2457706	2014	2	1	2	B245	2	12	#NULL!	4	4	5	5	1	#NULL!	5254.94	11664.2	#NULL!	17241.7	5763.88	8645.75	#NULL!	#NULL!	9025.49	#NULL!	602	4	4	20	2	2	1	15000	1250	2	88	3	20	1	B245770616	B245770615	2	2	88	8	888	8	8
2020.08.31.	B245770615	B2457706	2014	2	1	2	B245	2	42	#NULL!	4	4	5	5	#NULL!	#NULL!	5254.94	4918.73	#NULL!	8437.61	9311.3	8264.12	#NULL!	#NULL!	11255.5	#NULL!	602	4	4	20	2	2	1	15000	1250	1	1	2	10	1			9	9	99	9	999	9	9
2020.08.31.	B245770616	B2457706	2014	2	1	2	B245	1	46	#NULL!	4	4	5	5	4	1	5254.94	8155.82	23138.8	11656.8	11694.1	17516.6	26557.5	26616.4	18302.9	31006.1	602	4	4	20	2	2	1	15000	1250	1	1	1	20	1			1	2	88	0	888	8	8
2020.08.31.	B245775712	B2457757	2014	2	1	2	B245	1	8	#NULL!	1	1	1	1	#NULL!	#NULL!	5254.94	2846.99	#NULL!	#NULL!	3245.16	9387.67	#NULL!	#NULL!	#NULL!	#NULL!	602	6	7	20	2	2	1	243	20.25	2	88	3	20	9			#NULL!	#NULL!	#NULL!	#NULL!	#NULL!	#NULL!	#NULL!
2020.08.31.	B245775715	B2457757	2014	2	1	2	B245	1	73	#NULL!	1	1	1	1	1	7	5254.94	6627.03	11679.7	12691.9	7094.51	8383.94	17321.2	12422.7	16682.4	18605.3	602	6	7	20	2	2	1	243	20.25	1	1	6	20	2			3	2	88	0	888	8	8
2020.08.31.	B245775716	B2457757	2014	2	1	2	B245	2	73	#NULL!	1	1	1	1	1	7	5254.94	7577.29	11922.7	12493	9749.24	7652.55	17970.5	12317.6	15965.2	18683.5	602	6	7	20	2	2	1	243	20.25	1	1	6	20	2			3	2	88	0	888	8	8
2020.08.31.	B245782513	B2457825	2014	2	1	2	B245	2	24	#NULL!	3	3	4	4	3	7	5254.94	6332.54	#NULL!	7494.97	14712.5	8972.71	#NULL!	#NULL!	8882.08	#NULL!	602	4	4	20	2	2	1	6000	500	2	88	3	20	1	B245782516	B245782515	1	2	88	0	888	8	8
2020.08.31.	B245782514	B2457825	2014	2	1	2	B245	1	25	#NULL!	3	3	3	4	3	7	5254.94	17450.8	#NULL!	13359.6	11464.5	17702.8	#NULL!	#NULL!	14849.3	#NULL!	602	4	4	20	2	2	1	6000	500	2	88	3	20	1	B245782516	B245782515	3	2	88	0	888	8	8
2020.08.31.	B245782515	B2457825	2014	2	1	2	B245	2	54	#NULL!	3	3	3	4	4	7	5254.94	3665.46	6470.89	7704.06	3460.88	5478.74	9600.42	6642.69	7985.01	9699.38	602	4	4	20	2	2	1	6000	500	1	1	2	20	1			3	2	88	0	888	8	8
2020.08.31.	B245782516	B2457825	2014	2	1	2	B245	1	52	#NULL!	3	3	4	4	4	1	5254.94	10782.1	12400.9	12081	14834.3	13464.9	14960.7	16109.4	14910.9	18744.2	602	4	4	20	2	2	1	6000	500	1	1	1	20	1			3	1	1	0	888	8	8
2020.08.31.	B245784213	B2457842	2014	2	1	2	B245	1	13	#NULL!	4	4	5	5	#NULL!	#NULL!	5254.94	#NULL!	#NULL!	#NULL!	7790.91	#NULL!	#NULL!	#NULL!	#NULL!	#NULL!	602	4	4	20	2	2	1	10000	833.333	2	88	3	20	1	B245784216	B245784215	#NULL!	#NULL!	#NULL!	#NULL!	#NULL!	#NULL!	#NULL!
2020.08.31.	B245784215	B2457842	2014	2	1	2	B245	2	42	#NULL!	4	4	5	5	4	7	5254.94	9837.46	14604.4	#NULL!	9311.3	20808.1	#NULL!	15152.9	#NULL!	#NULL!	602	4	4	20	2	2	1	10000	833.333	1	1	2	20	1			2	2	88	0	888	8	8
2020.08.31.	B245784216	B2457842	2014	2	1	2	B245	1	49	#NULL!	4	4	5	5	#NULL!	#NULL!	5254.94	#NULL!	#NULL!	#NULL!	11694.1	#NULL!	#NULL!	#NULL!	#NULL!	#NULL!	602	4	4	20	2	2	1	10000	833.333	1	1	1	20	1			#NULL!	#NULL!	#NULL!	#NULL!	#NULL!	#NULL!	#NULL!
2020.08.31.	B245794413	B2457944	2014	2	1	2	B245	2	80	#NULL!	4	3	5	4	#NULL!	#NULL!	5254.94	5413.58	#NULL!	#NULL!	5522.74	3826.27	#NULL!	#NULL!	#NULL!	#NULL!	602	2	6	20	1	2	1	4000	333.333	2	88	10	10	2			#NULL!	#NULL!	#NULL!	#NULL!	#NULL!	#NULL!	#NULL!
2020.08.31.	B245794415	B2457944	2014	2	1	2	B245	2	64	#NULL!	4	3	4	4	#NULL!	#NULL!	5254.94	3656.67	11922.7	12493	3910.11	3826.27	17970.5	12317.6	12772.1	18683.5	602	2	6	20	1	2	1	4000	333.333	1	1	1	10	2			9	9	99	9	999	9	9
2020.08.31.	B245801214	B2458012	2014	2	1	2	B245	2	27	#NULL!	4	4	5	5	4	7	5254.94	2888.33	#NULL!	9328.91	3346.11	9561.3	#NULL!	#NULL!	10382.1	#NULL!	602	3	4	20	2	2	1	10160	846.667	2	88	3	20	1	B245801216	B245801215	3	2	88	0	888	8	8
2020.08.31.	B245801215	B2458012	2014	2	1	2	B245	2	54	#NULL!	4	4	5	5	4	7	5254.94	3665.46	6470.89	7704.06	3460.88	5478.74	9600.42	6642.69	7985.01	9699.38	602	3	4	20	2	2	1	10160	846.667	1	1	2	20	1			2	2	88	0	888	8	8
2020.08.31.	B245801216	B2458012	2014	2	1	2	B245	1	57	#NULL!	4	4	5	5	4	1	5254.94	2989.49	7905.99	7609.4	4155.56	7379.77	9668.17	9477.25	8816.58	11413.9	602	3	4	20	2	2	1	10160	846.667	1	1	1	20	1			3	2	88	0	888	8	8
2020.08.31.	B245808016	B2458080	2014	2	1	2	B245	2	60	#NULL!	4	4	5	5	4	7	5254.94	3656.67	5961.34	6246.52	3910.11	3826.27	8985.26	6158.81	6386.07	9341.76	602	1	1	20	2	2	1	15000	1250	1	1	1	20	1			3	2	88	0	888	8	8
2020.08.31.	B245809715	B2458097	2014	2	1	2	B245	2	63	#NULL!	4	4	5	5	4	7	5254.94	3656.67	5961.34	6246.52	3910.11	3826.27	8985.26	6158.81	6386.07	9341.76	602	2	2	20	2	2	2	500	500	1	1	2	20	2			2	2	88	1	49	1	1
2020.08.31.	B245809716	B2458097	2014	2	1	2	B245	1	63	#NULL!	4	4	5	5	4	1	5254.94	4690.97	5839.83	6345.96	4923.71	4191.97	8660.59	6211.35	6672.97	9302.65	602	2	2	20	2	2	2	500	500	1	1	1	20	1			3	2	88	1	54	1	1
2020.08.31.	B245814814	B2458148	2014	2	1	2	B245	1	5	66	4	4	5	5	1	#NULL!	5254.94	2846.99	#NULL!	#NULL!	3245.16	4693.84	#NULL!	#NULL!	#NULL!	#NULL!	602	3	4	20	3	2	1	9000	750	2	88	3	20	1	B245814816	B245814815	2	2	88	8	888	8	8
2020.08.31.	B245814815	B2458148	2014	2	1	2	B245	2	43	#NULL!	4	4	5	5	4	7	5254.94	4918.73	7302.21	8437.61	6983.48	6198.09	10950.5	7576.47	8441.61	11539.1	602	3	4	20	3	2	1	9000	750	1	1	2	20	1			3	2	88	0	888	8	8
2020.08.31.	B245814816	B2458148	2014	2	1	2	B245	1	48	#NULL!	4	4	5	5	4	1	5254.94	8155.82	11569.4	11656.8	8770.56	13137.5	13278.8	13308.2	13727.1	15503	602	3	4	20	3	2	1	9000	750	1	1	1	20	1			3	2	88	0	888	8	8
2020.08.31.	B245821613	B2458216	2014	2	1	2	B245	1	8	#NULL!	4	4	5	5	1	#NULL!	5254.94	2846.99	#NULL!	#NULL!	3245.16	4693.84	#NULL!	#NULL!	#NULL!	#NULL!	602	4	4	20	2	2	1	18000	1500	2	88	3	20	1	B245821616	B245821615	2	2	88	8	888	8	8
2020.08.31.	B245821614	B2458216	2014	2	1	2	B245	1	11	#NULL!	4	4	5	5	1	#NULL!	5254.94	6821.86	#NULL!	9491.25	5843.18	6404.25	#NULL!	#NULL!	7405.34	#NULL!	602	4	4	20	2	2	1	18000	1500	2	88	3	20	1	B245821616	B245821615	1	2	88	8	888	8	8
2020.08.31.	B245821615	B2458216	2014	2	1	2	B245	2	40	#NULL!	4	4	5	5	4	7	5254.94	4918.73	#NULL!	8437.61	6983.48	6198.09	#NULL!	#NULL!	8441.61	#NULL!	602	4	4	20	2	2	1	18000	1500	1	1	2	20	1			3	2	88	0	888	8	8
2020.08.31.	B245821616	B2458216	2014	2	1	2	B245	1	42	#NULL!	4	4	5	5	4	1	5254.94	17641	21772.4	11367.8	14764.1	11699.2	29280.7	26925.7	13471.8	35943.5	602	4	4	20	2	2	1	18000	1500	1	1	1	20	1			3	2	88	0	888	8	8
2020.08.31.	B246719614	B2467196	2014	2	1	2	B246	1	28	#NULL!	3	4	4	4	4	5	5588.59	18558.7	#NULL!	14207.9	12192.5	18826.8	#NULL!	#NULL!	15792.1	#NULL!	602	3	4	20	3	2	1	6100	508.333	2	88	3	20	1	B246719616	B246719615	2	2	88	0	888	8	8
2020.08.31.	B246719615	B2467196	2014	2	1	2	B246	2	55	#NULL!	4	4	4	4	2	7	5588.59	5250.35	13218.7	7359.53	5350.89	5241.66	19850.7	13461.3	7477.38	20587.2	602	3	4	20	3	2	1	6100	508.333	1	1	2	20	1			4	1	7	0	888	8	8
2020.08.31.	B246719616	B2467196	2014	2	1	2	B246	1	55	#NULL!	3	4	4	4	3	5	5588.59	3179.3	#NULL!	8092.53	4419.41	7848.33	#NULL!	#NULL!	9376.37	#NULL!	602	3	4	20	3	2	1	6100	508.333	1	1	1	20	1			3	2	88	1	47	1	1
2020.08.31.	B246721315	B2467213	2014	2	1	2	B246	2	52	#NULL!	4	4	4	5	4	7	5588.59	3898.19	13763.5	8193.2	3680.62	5826.59	20419.9	14128.9	8491.99	20630.4	602	2	2	20	2	2	1	6500	541.667	1	1	2	20	1			2	1	14	0	888	8	8
2020.08.31.	B246721316	B2467213	2014	2	1	2	B246	1	55	#NULL!	4	4	5	5	#NULL!	#NULL!	5588.59	3179.3	#NULL!	8092.53	4419.41	7848.33	#NULL!	#NULL!	9376.37	#NULL!	602	2	2	20	2	2	1	6500	541.667	1	1	1	20	2			#NULL!	#NULL!	#NULL!	#NULL!	#NULL!	#NULL!	#NULL!
2020.08.31.	B246726415	B2467264	2014	2	1	2	B246	2	64	#NULL!	3	2	3	3	3	7	5588.59	3888.84	6339.84	6643.12	4158.37	4069.21	9555.75	6549.84	6791.53	9934.88	602	2	2	20	3	2	2	200	200	1	1	2	20	1			2	2	88	0	888	8	8
2020.08.31.	B246726416	B2467264	2014	2	1	2	B246	1	72	#NULL!	3	2	4	3	4	7	5588.59	3523.9	6210.62	6748.88	3017.98	4458.13	9210.47	6605.72	7096.65	9893.3	602	2	2	20	3	2	2	200	200	1	1	1	20	1			2	2	88	0	888	8	8
2020.08.31.	B246729813	B2467298	2014	2	1	2	B246	2	1	13	4	4	4	4	1	#NULL!	5588.59	5821.98	#NULL!	#NULL!	5821.98	4550.79	#NULL!	#NULL!	#NULL!	#NULL!	602	3	5	20	1	2	1	5698	474.833	2	88	3	20	1		B246729815	1	2	88	8	888	8	8
2020.08.31.	B246729814	B2467298	2014	2	1	2	B246	2	5	64	4	4	4	4	1	#NULL!	5588.59	5395.49	#NULL!	#NULL!	4714.96	5142.19	#NULL!	#NULL!	#NULL!	#NULL!	602	3	5	20	1	2	1	5698	474.833	2	88	3	20	1		B246729815	1	2	88	8	888	8	8
2020.08.31.	B246729815	B2467298	2014	2	1	2	B246	2	34	#NULL!	3	4	4	4	4	2	5588.59	8466.75	#NULL!	8519.8	7900.19	7209.95	#NULL!	#NULL!	9136.2	#NULL!	602	3	5	20	1	2	1	5698	474.833	1	1	1	20	1			2	2	88	0	888	8	8
2020.08.31.	B246738315	B2467383	2014	2	1	2	B246	2	31	#NULL!	1	1	1	1	3	7	5588.59	8466.75	#NULL!	8519.8	7900.19	7209.95	#NULL!	#NULL!	9136.2	#NULL!	602	3	4	20	2	2	1	940	78.3333	1	1	2	10	1			4	2	88	0	888	8	8
2020.08.31.	B246738316	B2467383	2014	2	1	2	B246	1	33	#NULL!	1	1	1	1	4	7	5588.59	6336.68	#NULL!	10110.2	6724.41	11502.8	#NULL!	#NULL!	11937.3	#NULL!	602	3	4	20	2	2	1	940	78.3333	1	1	1	10	1			3	2	88	0	888	8	8
2020.08.31.	B246743414	B2467434	2014	2	1	2	B246	1	5	71	4	4	5	5	1	#NULL!	5588.59	3027.75	#NULL!	#NULL!	3451.2	4991.86	#NULL!	#NULL!	#NULL!	#NULL!	602	3	4	20	2	2	2	600	600	2	88	3	10	1	B246743416	B246743415	1	2	88	8	888	8	8
2020.08.31.	B246743415	B2467434	2014	2	1	2	B246	2	38	#NULL!	4	4	5	5	4	7	5588.59	5768.22	#NULL!	7813.61	6993.3	6369.88	#NULL!	#NULL!	7676.49	#NULL!	602	3	4	20	2	2	2	600	600	1	1	2	10	1			1	2	88	0	888	8	8
2020.08.31.	B246743416	B2467434	2014	2	1	2	B246	1	43	#NULL!	4	4	5	5	3	3	5588.59	18761.1	11577.4	12089.6	15701.5	12442	15569.9	14317.6	14327.1	19112.8	602	3	4	20	2	2	2	600	600	1	1	1	10	1			3	2	88	0	888	8	8
2020.08.31.	B246746813	B2467468	2014	2	1	2	B246	1	6	82	4	3	4	4	1	#NULL!	5588.59	3027.75	#NULL!	#NULL!	#NULL!	#NULL!	#NULL!	#NULL!	#NULL!	#NULL!	602	4	4	20	2	2	2	500	500	2	88	3	20	1		B246746815	1	2	88	8	888	8	8
2020.08.31.	B246746814	B2467468	2014	2	1	2	B246	1	10	#NULL!	3	3	4	4	1	#NULL!	5588.59	7255	#NULL!	#NULL!	#NULL!	#NULL!	#NULL!	#NULL!	#NULL!	#NULL!	602	4	4	20	2	2	2	500	500	2	88	3	20	1		B246746815	2	2	88	8	888	8	8
2020.08.31.	B246746815	B2467468	2014	2	1	2	B246	2	40	#NULL!	3	3	4	4	#NULL!	#NULL!	5588.59	10462.1	15531.7	17946.7	#NULL!	#NULL!	23291.5	#NULL!	#NULL!	#NULL!	602	4	4	20	2	2	2	500	500	1	1	2	20	1			9	9	99	9	999	9	9
2020.08.31.	B246748514	B2467485	2014	2	1	2	B246	2	13	#NULL!	4	4	4	5	1	#NULL!	5588.59	6202.41	#NULL!	9168.18	4597.38	6896.01	#NULL!	#NULL!	10798.4	#NULL!	602	3	4	20	3	2	1	6500	541.667	2	88	3	20	1	B246748516	B246748515	3	2	88	8	888	8	8
2020.08.31.	B246748515	B2467485	2014	2	1	2	B246	2	51	#NULL!	3	4	4	5	4	1	5588.59	3898.19	6881.75	16386.4	3680.62	5826.59	20419.9	7064.44	12738	20630.4	602	3	4	20	3	2	1	6500	541.667	1	1	2	10	1			1	2	88	0	888	8	8
2020.08.31.	B246748516	B2467485	2014	2	1	2	B246	1	59	#NULL!	3	4	4	5	4	1	5588.59	3179.3	8407.96	#NULL!	4419.41	7848.33	#NULL!	10079	#NULL!	#NULL!	602	3	4	20	3	2	1	6500	541.667	1	1	1	20	1			1	2	88	0	888	8	8
2020.08.31.	B246755314	B2467553	2014	2	1	2	B246	1	25	#NULL!	4	4	5	5	3	6	5588.59	18558.7	#NULL!	21311.8	12192.5	18826.8	#NULL!	#NULL!	23688.1	#NULL!	602	3	4	20	2	2	1	18000	1500	2	88	3	20	1	B246755316	B246755315	2	2	88	0	888	8	8
2020.08.31.	B246755315	B2467553	2014	2	1	2	B246	2	52	#NULL!	4	4	5	5	#NULL!	#NULL!	5588.59	3898.19	#NULL!	#NULL!	3680.62	5826.59	#NULL!	#NULL!	#NULL!	#NULL!	602	3	4	20	2	2	1	18000	1500	1	1	1	20	1			#NULL!	#NULL!	#NULL!	#NULL!	#NULL!	#NULL!	#NULL!
2020.08.31.	B246755316	B2467553	2014	2	1	2	B246	1	52	#NULL!	4	4	5	5	#NULL!	#NULL!	5588.59	11466.7	#NULL!	19272	15776.1	14319.8	#NULL!	#NULL!	23786.4	#NULL!	602	3	4	20	2	2	1	18000	1500	1	1	2	20	1			#NULL!	#NULL!	#NULL!	#NULL!	#NULL!	#NULL!	#NULL!
[truncated: 5,701 more rows]
[truncated: 696 more columns]
